# Supplementary material for: Transcriptomic changes associated with infection of Nicotiana benthamiana plants with tomato ringspot virus (genus Nepovirus) during the acute symptomatic stage and after symptom recovery
Source: PLoS One. 2025 Sep 2;20(9):e0328517. doi: 10.1371/journal.pone.0328517 (PMC12404439; doi:10.1371/journal.pone.0328517)
Supplement: S1 File — (XLSX) [file pone.0328517.s006.xlsx]

## Sheet: read me first
S1 File. List of DEGs for the comparison of symptomatic leaves to mock-inoculated leaves (3 dpi)
Only DEGs with significant differential expression in the symptomatic vs mock comparison are shown. The criteria used for selection were: absolute fold change ≥2 or ≤0.5 (corresponding to log2fold ≥1 or ≤-1) p value ≤0.05 and max group mean ≥5.0. The values for each selected genes are also shown for the other pairwise comparisons. P-value or FDR values below 0.05 are highlighted in red font unles…
For each pairwise comparison, log2fold values for DEGs that are significantly up-regulated are highlighted with blue fill color and those that are significantly down-regulated are highlighted with salmon fill color. Darker shades indicate greater differential expression compared to the symptomatic vs mock comparison. Lighter shades indicate smaller differential expression compared to the symptoma…
Genes that were tested by ddPCR in this study are shown using green fonts. Genes that were validated in previous studies are shown using blue font: downregulation of ribulose bisphosphate carboxylase small chain 8B (Ghoshal and Sanfaçon, 2014) and upregulation of argonaute 2 (Paudel et al, 2018)
References
Ghoshal, B., Sanfaçon, H., 2014. Temperature-dependent symptom recovery in Nicotiana benthamiana plants infected with tomato ringspot virus is associated with reduced translation of viral RNA2 and requires ARGONAUTE 1. Virology 456-457, 188-197.
Paudel, D.B., Ghoshal, B., Jossey, S., Ludman, M., Fatyol, K., Sanfaçon, H., 2018. Expression and antiviral function of ARGONAUTE 2 in Nicotiana benthamiana plants infected with two isolates of tomato ringspot virus with varying degrees of virulence. Virology 524, 127-139.

## Sheet: RNA seq results
		Symptomatic_3dpi vs. Mock_3dpi				Recovered_10dpi vs. Mock_10dpi				Recovered_10dpi vs. Symptomatic_3dpi				Mock_10dpi vs. Mock_3dpi									Mock 10 dpi Repeat 1			Mock 10 dpi Repeat 2			Mock 10 dpi Repeat 3			Mock 3 dpi Repeat 1			Mock 3 dpi Repeat 2			Mock 3 dpi Repeat 3			Recov. 10 dpi Repeat 1			Recov. 10 dpi Repeat 2			Recov. 10 dpi Repeat 3
Name	Human-Readable-Description	Max group means	Log2 fold change	P-value	FDR	Max group means	Log2 fold change	P-value	FDR	Max group means	Log2 fold change	P-value	FDR	Max group means	Log2 fold change	P-value	FDR	Blast-Hit-Accession	AHRD-Quality-Code	Human-Readable-Description	Interpro-ID (Description)	Gene-Ontology-ID (Name)	Total counts	TPM	RPKM	Total counts	TPM	RPKM	Total counts	TPM	RPKM	Total counts	TPM	RPKM	Total counts	TPM	RPKM	Total counts	TPM	RPKM	Total counts	TPM	RPKM	Total counts	TPM	RPKM	Total counts	TPM	RPKM
Niben101Scf01832g01020	Peptidyl-prolyl cis-trans isomerase D	57.6628	14.7506	5.21263e-07	0.000472541	0.0796801	4.60753	0.147667	0.999998	57.6628	-10.2608	1.85383e-08	3.83632e-05	0	-0.117673	0.976109	0.999995	sp|P26882|PPID_BOVIN	*-*-	Peptidyl-prolyl cis-trans isomerase D	IPR001179 (Peptidyl-prolyl cis-trans isomerase, FKBP-type, domain), IPR011990 (Tetratricopeptide-like helical domain), IPR023566 (Peptidyl-prolyl cis-trans isomerase, FKBP-type)	GO:0005515 (protein binding), GO:0006457 (protein folding)	0	0	0	0	0	0	0	0	0	0	0	0	0	0	0	0	0	0	1	0.656801	0.23904	0	0	0	0	0	0
Niben101Scf10384g00016	17.6 kDa class I heat shock protein	151.301	13.2018	7.20918e-07	0.000608851	0.0981267	4.01527	0.165811	0.999998	151.301	-9.29486	1.08967e-09	5.09843e-06	0	-0.108338	0.976182	0.999995	sp|O82012|HSP12_SOLPE	***-	17.6 kDa class I heat shock protein	IPR008978 (HSP20-like chaperone)		0	0	0	0	0	0	0	0	0	0	0	0	0	0	0	0	0	0	0	0	0	0	0	0	8	0.794137	0.29438
Niben101Scf10384g00017	17.6 kDa class I heat shock protein	63.5593	13.0567	4.50905e-07	0.000423124	0	-0.389567	0.914727	0.999998	63.5593	-13.5542	5.79843e-07	0.000575485	0	-0.107878	0.975732	0.999995	sp|O82012|HSP12_SOLPE	***-	17.6 kDa class I heat shock protein	IPR008978 (HSP20-like chaperone)		0	0	0	0	0	0	0	0	0	0	0	0	0	0	0	0	0	0	0	0	0	0	0	0	0	0	0
Niben101Scf04040g08015	17.3 kDa class II heat shock protein	125.35	12.9734	1.32458e-06	0.00105192	0.381235	3.24552	0.133722	0.999998	125.35	-8.0912	2.96053e-08	5.70373e-05	0.0113073	1.63664	0.600187	0.999995	sp|O82013|HSP21_SOLPE	***-	17.3 kDa class II heat shock protein	IPR008978 (HSP20-like chaperone)		0	0	0	0	0	0	1	0.0840088	0.0339219	0	0	0	0	0	0	0	0	0	0	0	0	2	3.51536	1.07152	2	0.19474	0.0721888
Niben101Scf10306g00024	17.3 kDa class II heat shock protein	63.6776	12.2459	1.84008e-06	0.00129503	0.0561786	-0.562111	0.755582	0.999998	63.6776	-9.227	3.81921e-10	5.09843e-06	0.0561786	3.58096	0.196277	0.999995	sp|O82013|HSP21_SOLPE	***-	17.3 kDa class II heat shock protein	IPR008978 (HSP20-like chaperone)		0	0	0	0	0	0	5	0.417386	0.168536	0	0	0	0	0	0	0	0	0	0	0	0	0	0	0	4	0.387016	0.143464
Niben101Scf06388g02015	Unknown protein	15.9403	12.0826	0.000134962	0.0294148	92.656	14.7792	3.92873e-06	0.00408156	92.656	2.56717	0.126833	0.857412	0	-0.1294	0.975286	0.999995			Unknown protein			0	0	0	0	0	0	0	0	0	0	0	0	0	0	0	0	0	0	214	253.176	92.1425	352	609.643	185.825	0	0	0
Niben101Scf01328g01020	Ankyrin repeat-containing-like protein [Theobroma cacao] gb|EOY30271.1| Ankyrin repeat-containing-like protein [Theobroma cacao]	14.7411	11.9881	0.000207617	0.0387498	145.587	15.4463	2.28249e-06	0.00322563	145.587	3.3283	0.057066	0.694837	0	-0.129869	0.975623	0.999995	ref|XP_007012652.1|	*-*-	Ankyrin repeat-containing-like protein [Theobroma cacao] gb|EOY30271.1| Ankyrin repeat-containing-like protein [Theobroma cacao]	IPR026961 (PGG domain), IPR027001 (Caskin/Ankyrin repeat-containing protein)		0	0	0	0	0	0	0	0	0	0	0	0	0	0	0	0	0	0	319	371.186	135.092	581	989.693	301.669	0	0	0
Niben101Scf04563g01014	Disease resistance protein	8.40056	11.6483	0.000108462	0.0265513	17.9983	12.8755	2.38057e-05	0.0119189	17.9983	1.10113	0.468364	0.999732	0	-0.126037	0.974889	0.999995	sp|Q9T048|DRL27_ARATH	*-*-	Disease resistance protein	IPR002182 (NB-ARC), IPR027417 (P-loop containing nucleoside triphosphate hydrolase)	GO:0043531 (ADP binding)	0	0	0	0	0	0	0	0	0	0	0	0	0	0	0	0	0	0	48	40.5744	14.7669	104	128.697	39.2281	0	0	0
Niben101Scf02124g01003	Heat shock 70 kDa protein	215.722	11.4475	2.79656e-10	4.91489e-06	0.173617	-0.33202	0.874294	0.999998	215.722	-11.3901	2.11433e-10	5.09843e-06	0.0600302	0.38938	0.854062	0.999995	sp|P41753|HSP70_ACHKL	***-	Heat shock 70 kDa protein	IPR013126 (Heat shock protein 70 family), IPR029047 (Heat shock protein 70kD, peptide-binding domain), IPR029048 (Heat shock protein 70kD, C-terminal domain)		0	0	0	0	0	0	11	0.274779	0.110953	0	0	0	1	0.419197	0.126899	6	0.148542	0.0531915	0	0	0	3	1.56793	0.477921	4	0.115812	0.0429304
Niben101Scf04040g09011	17.3 kDa class II heat shock protein	60.4149	11.3446	1.17372e-09	5.11659e-06	0.353292	1.37696	0.40607	0.999998	60.4149	-7.53859	1.07667e-08	2.9386e-05	0.11316	2.42902	0.251443	0.999995	sp|O82013|HSP21_SOLPE	***-	17.3 kDa class II heat shock protein	IPR008978 (HSP20-like chaperone)		0	0	0	1	1.33063	0.236069	6	0.256105	0.103412	0	0	0	0	0	0	1	0.0423032	0.0151484	1	0.610038	0.222021	2	1.78612	0.544428	16	0.791566	0.293427
Niben101Scf08308g04006	BnaA07g29520D [Brassica napus]	12.2696	11.2556	0.000225575	0.0406993	27.0114	12.5857	4.60571e-05	0.0195301	27.0114	1.20288	0.442357	0.997422	0	-0.127205	0.974942	0.999995	emb|CDX96341.1|	***-	BnaA07g29520D [Brassica napus]			0	0	0	0	0	0	0	0	0	0	0	0	0	0	0	0	0	0	61	99.1259	36.0765	62	147.494	44.9575	0	0	0
Niben101Scf09338g04002	Photosystem II CP43 reaction center protein	17.6357	11.1148	0.000350676	0.0533628	51.4758	5.06693	0.00297161	0.596562	51.4758	1.58005	0.331324	0.97681	1.66318	7.62795	0.0155017	0.999995	sp|Q6ENJ0|PSBC_ORYNI	*-**	Photosystem II CP43 reaction center protein	IPR000932 (Photosystem antenna protein-like)	GO:0009521 (photosystem), GO:0009767 (photosynthetic electron transport chain), GO:0016020 (membrane), GO:0016168 (chlorophyll binding), GO:0019684 (photosynthesis, light reaction)	1	2.47139	1.04655	4	22.2252	3.94298	0	0	0	0	0	0	0	0	0	0	0	0	55	140.103	50.9899	91	339.351	103.438	0	0	0
Niben101Scf11773g01006	ubiquitin-protein ligase/ zinc ion binding protein [Zea mays]	6.48464	11.0413	0.000306668	0.049807	11.5934	12.0897	9.36954e-05	0.0338575	11.5934	0.923433	0.557395	0.999949	0	-0.124935	0.975432	0.999995	gb|ACG39425.1|	****	ubiquitin-protein ligase/ zinc ion binding protein [Zea mays]	IPR002867 (Zinc finger, C6HC-type), IPR013083 (Zinc finger, RING/FYVE/PHD-type)	GO:0005515 (protein binding), GO:0008270 (zinc ion binding)	0	0	0	0	0	0	0	0	0	0	0	0	0	0	0	0	0	0	48	47.8735	17.4234	39	56.9432	17.3569	0	0	0
Niben101Scf05588g13020	Non-specific lipid-transfer protein-like protein	9.48603	10.9459	0.000568012	0.0738023	150.648	15.0938	2.57806e-06	0.00334793	150.648	4.01906	0.0176668	0.46155	0	-0.128855	0.975443	0.999995	sp|Q8VYI9|NLTL5_ARATH	****	Non-specific lipid-transfer protein-like protein	IPR000528 (Plant lipid transfer protein/Par allergen), IPR016140 (Bifunctional inhibitor/plant lipid transfer protein/seed storage helical domain)	GO:0006869 (lipid transport), GO:0008289 (lipid binding)	0	0	0	0	0	0	0	0	0	0	0	0	0	0	0	0	0	0	263	406.36	147.893	441	997.512	304.052	0	0	0
Niben101Scf10384g00014	17.6 kDa class I heat shock protein	155.336	10.8693	6.32664e-10	5.11659e-06	0.0981267	0.649889	0.73749	0.999998	155.336	-9.42446	8.13605e-10	5.09843e-06	0.0461103	0.794968	0.707734	0.999995	sp|O82012|HSP12_SOLPE	***-	17.6 kDa class I heat shock protein	IPR008978 (HSP20-like chaperone)		0	0	0	0	0	0	4	0.342581	0.138331	0	0	0	0	0	0	2	0.169762	0.0607902	0	0	0	0	0	0	8	0.794137	0.29438
Niben101Scf02175g06018	BAG family molecular chaperone regulator 6	31.9177	10.7462	1.7498e-09	5.11659e-06	0.0147527	-3.42264	0.246826	0.999998	31.9177	-13.0633	1.43001e-06	0.00111513	0.0618677	1.10557	0.605381	0.999995	sp|O82345|BAG6_ARATH	*-**	BAG family molecular chaperone regulator 6	IPR000048 (IQ motif, EF-hand binding site), IPR003103 (BAG domain)	GO:0005515 (protein binding), GO:0051087 (chaperone binding)	0	0	0	0	0	0	3	0.109607	0.0442582	0	0	0	1	0.61312	0.185603	0	0	0	0	0	0	0	0	0	0	0	0
Niben101Scf04091g00030	Unknown protein	10.5203	10.7055	0.000419582	0.0603163	47.979	13.095	1.99536e-05	0.0104961	47.979	2.26221	0.14409	0.876194	0	-0.127212	0.974815	0.999995			Unknown protein			0	0	0	0	0	0	0	0	0	0	0	0	0	0	0	0	0	0	86	174.313	63.4408	89	264.087	80.4963	0	0	0
Niben101Scf04040g09016	17.3 kDa class II heat shock protein	9.82614	10.6227	3.53985e-05	0.0120791	0.0486124	-0.0603367	0.971774	0.999998	9.82614	-6.8398	8.63859e-07	0.000744556	0.0391598	3.84328	0.162541	0.999995	sp|O82013|HSP21_SOLPE	***-	17.3 kDa class II heat shock protein	IPR007055 (BON domain), IPR008978 (HSP20-like chaperone)		0	0	0	0	0	0	6	0.290942	0.117479	0	0	0	0	0	0	0	0	0	0	0	0	0	0	0	7	0.393419	0.145837
Niben101Scf02816g12003	ATP-dependent Clp protease proteolytic subunit	12.6515	10.5285	0.00149097	#N/A	1.76196	-8.03015	0.0202694	0.999998	12.6515	-11.0235	0.00126395	#N/A	1.76196	7.5352	0.0247483	0.999995	sp|Q1KXT4|CLPP_HELAN	*-*-	ATP-dependent Clp protease proteolytic subunit	IPR023562 (Clp protease proteolytic subunit /Translocation-enhancing protein TepA), IPR029045 (ClpP/crotonase-like domain)		0	0	0	5	29.7946	5.28589	0	0	0	0	0	0	0	0	0	0	0	0	0	0	0	0	0	0	0	0	0
Niben101Scf01362g02011	Glutaredoxin family protein LENGTH=390	6.37407	10.3869	5.33766e-05	0.0158341	0.00562184	1.47082	0.625176	0.999998	6.37407	-9.02302	6.15765e-07	0.000593162	0	-0.106894	0.975782	0.999995	AT5G39865.1	***-	Glutaredoxin family protein LENGTH=390	IPR012336 (Thioredoxin-like fold)	GO:0009055 (electron carrier activity), GO:0015035 (protein disulfide oxidoreductase activity), GO:0045454 (cell redox homeostasis)	0	0	0	0	0	0	0	0	0	0	0	0	0	0	0	0	0	0	0	0	0	0	0	0	1	0.0454974	0.0168655
Niben101Scf06684g01005	Chaperone protein HtpG	132.746	10.3818	5.82573e-10	5.11659e-06	0.311863	0.21896	0.902193	0.999998	132.746	-9.14318	2.42878e-09	8.83859e-06	0.150107	1.01964	0.592753	0.999995	sp|Q1CZI7|HTPG_MYXXD	*-*-	Chaperone protein HtpG	IPR001404 (Heat shock protein Hsp90 family)	GO:0005524 (ATP binding), GO:0006457 (protein folding), GO:0006950 (response to stress), GO:0051082 (unfolded protein binding)	1	0.480848	0.203624	0	0	0	17	0.589534	0.238048	1	0.423782	0.200309	1	0.581953	0.176168	6	0.206214	0.0738433	1	0.495622	0.18038	2	1.45113	0.442318	21	0.844075	0.312892
Niben101Scf10881g00009	NADH-ubiquinone oxidoreductase chain 4	9.07792	10.3223	0.00257039	0.197605	4.48446	-0.797703	0.690337	0.999998	9.07792	-1.8943	0.340424	#N/A	4.48446	9.2257	0.0071951	0.999995	sp|O79555|NU4M_LYCSM	--*-	NADH-ubiquinone oxidoreductase chain 4	IPR001750 (NADH:quinone oxidoreductase/Mrp antiporter, membrane subunit)		2	4.46055	1.8889	13	65.1848	11.5645	0	0	0	0	0	0	0	0	0	0	0	0	0	0	0	8	26.9225	8.20626	0	0	0
Niben101Scf03114g03011	Chaperone protein HtpG	27.0518	10.2881	6.85735e-09	1.65468e-05	0.154049	1.62238	0.318598	0.999998	27.0518	-6.6062	2.75032e-06	0.00183834	0.0635194	2.05952	0.291586	0.999995	sp|A1RIQ1|HTPG_SHESW	***-	Chaperone protein HtpG	IPR001404 (Heat shock protein Hsp90 family)	GO:0005524 (ATP binding), GO:0006457 (protein folding), GO:0006950 (response to stress), GO:0051082 (unfolded protein binding)	1	0.202977	0.0859543	1	0.456343	0.0809603	4	0.0585544	0.0236437	1	0.178888	0.0845551	0	0	0	0	0	0	1	0.209214	0.0761427	4	1.22511	0.373426	2	0.0339337	0.012579
Niben101Scf07321g00007	22.0 kDa class IV heat shock protein	97.0122	10.1413	2.90977e-10	4.91489e-06	0.155789	1.96926	0.284583	0.999998	97.0122	-8.2341	2.408e-09	8.83859e-06	0.0274522	-0.062072	0.975458	0.999995	sp|P30236|HSP41_SOYBN	***-	22.0 kDa class IV heat shock protein	IPR008978 (HSP20-like chaperone)		0	0	0	0	0	0	3	0.20396	0.0823567	0	0	0	0	0	0	3	0.20214	0.0723842	0	0	0	0	0	0	16	1.26079	0.467366
Niben101Scf04400g01006	Nodulin-related protein 1, putative [Theobroma cacao] gb|EOY01764.1| Nodulin-related protein 1, putative [Theobroma cacao]	9.38483	9.91019	0.000121319	0.028305	0.853758	5.56127	0.00294809	0.594714	9.38483	-2.68473	0.0178352	0.4625	0.145847	1.66419	0.576163	0.999995	ref|XP_007045932.1|	***-	Nodulin-related protein 1, putative [Theobroma cacao] gb|EOY01764.1| Nodulin-related protein 1, putative [Theobroma cacao]			1	1.03324	0.437542	0	0	0	0	0	0	0	0	0	0	0	0	0	0	0	0	0	0	0	0	0	80	6.90944	2.56127
Niben101Scf10306g00005	17.3 kDa class II heat shock protein	43.8969	9.50933	1.4657e-09	5.11659e-06	0.194797	0.229057	0.877917	0.999998	43.8969	-6.68623	1.30502e-07	0.000198372	0.127596	2.59404	0.140083	0.999995	sp|O82013|HSP21_SOLPE	***-	17.3 kDa class II heat shock protein	IPR007055 (BON domain), IPR008978 (HSP20-like chaperone)		0	0	0	0	0	0	23	0.947987	0.382787	0	0	0	0	0	0	3	0.122547	0.0438829	0	0	0	0	0	0	33	1.57649	0.584391
Niben101Scf02074g06079	NADH-quinone oxidoreductase subunit H	10.7009	9.24519	8.92574e-05	0.0233744	72.4936	14.8916	3.30786e-06	0.00371517	72.4936	2.81634	0.0939337	0.796529	0.0216706	-2.83009	0.432383	0.999995	sp|Q5X1B4|NUOH_LEGPA	*-*-	NADH-quinone oxidoreductase subunit H	IPR001694 (NADH:ubiquinone oxidoreductase, subunit 1/F420H2 oxidoreductase subunit H)	GO:0016020 (membrane), GO:0055114 (oxidation-reduction process)	0	0	0	0	0	0	0	0	0	0	0	0	0	0	0	3	0.181551	0.0650118	274	239.118	87.0262	335	427.987	130.455	0	0	0
Niben101Ctg10208g00001	17.7 kDa class I heat shock protein	6.66639	9.24291	0.0101607	#N/A	0	-0.367332	0.937991	0.999998	6.66639	-9.73775	0.00845027	#N/A	0	-0.1275	0.978091	0.999995	sp|O82011|HSP11_SOLPE	*-*-	17.7 kDa class I heat shock protein	IPR008978 (HSP20-like chaperone)		0	0	0	0	0	0	0	0	0	0	0	0	0	0	0	0	0	0	0	0	0	0	0	0	0	0	0
Niben101Scf03060g02004	transcription factor-related LENGTH=225	5.89578	9.19117	0.000497348	0.0685772	0.0304668	1.33725	0.544603	0.999998	5.89578	-6.20858	9.96368e-05	0.0256715	0.00715824	1.64534	0.589383	0.999995	AT1G58330.1	****	transcription factor-related LENGTH=225	IPR025422 (Transcription factor TGA like domain)	GO:0006351 (transcription, DNA-templated), GO:0043565 (sequence-specific DNA binding)	0	0	0	0	0	0	1	0.053183	0.0214747	0	0	0	0	0	0	0	0	0	0	0	0	0	0	0	4	0.246567	0.0914003
Niben101Scf05392g00005	BnaAnng16530D [Brassica napus]	5.58005	9.09932	0.000565392	0.0738023	0.210612	0.330088	0.869635	0.999998	5.58005	-6.094	0.000128142	0.0295558	0.210612	2.67523	0.358237	0.999995	emb|CDY60157.1|	*-*-	BnaAnng16530D [Brassica napus]			1	1.39605	0.591182	0	0	0	1	0.100682	0.0406545	0	0	0	0	0	0	0	0	0	0	0	0	0	0	0	4	0.466783	0.173033
Niben101Scf00317g09001	heat shock protein 21 LENGTH=227	49.4459	8.90662	1.57461e-09	5.11659e-06	0.152703	-0.180112	0.904858	0.999998	49.4459	-7.53909	1.79147e-08	3.83632e-05	0.152703	1.54765	0.342217	0.999995	AT4G27670.1	***-	heat shock protein 21 LENGTH=227	IPR008978 (HSP20-like chaperone)		0	0	0	1	0.684136	0.121373	38	0.833938	0.336735	0	0	0	1	0.36828	0.111485	11	0.239249	0.0856728	0	0	0	0	0	0	43	1.09375	0.405446
Niben101Scf03015g09003	conserved hypothetical protein [Ricinus communis] gb|EEF29421.1| conserved hypothetical protein [Ricinus communis]	8.73459	8.90409	9.73026e-05	0.0249021	29.976	8.90184	4.41966e-06	0.00428802	29.976	1.84251	0.197981	0.925796	0.104426	1.84476	0.483505	0.999995	ref|XP_002532970.1|	***-	conserved hypothetical protein [Ricinus communis] gb|EEF29421.1| conserved hypothetical protein [Ricinus communis]			0	0	0	0	0	0	6	0.775846	0.313278	0	0	0	0	0	0	1	0.128154	0.0458907	50	92.4028	33.6297	68	183.97	56.0761	4	0.599495	0.222228
Niben101Scf09973g00011	17.6 kDa class I heat shock protein	43.6188	8.85123	1.81751e-09	5.11659e-06	0.0427035	-1.86719	0.332656	0.999998	43.6188	-10.2662	4.85151e-10	5.09843e-06	0.103352	0.452268	0.799187	0.999995	sp|O82012|HSP12_SOLPE	***-	17.6 kDa class I heat shock protein	IPR008978 (HSP20-like chaperone)		0	0	0	0	0	0	7	0.31727	0.12811	1	0.553877	0.261801	0	0	0	3	0.13476	0.0482562	0	0	0	0	0	0	2	0.105066	0.0389472
Niben101Scf04091g00013	heat shock protein 21 LENGTH=227	113.915	8.70853	1.24537e-08	2.43324e-05	0.505103	-0.479178	0.750655	0.999998	113.915	-7.45027	1.33249e-07	0.000198372	0.394181	1.73745	0.282919	0.999995	AT4G27670.1	*-*-	heat shock protein 21 LENGTH=227	IPR008978 (HSP20-like chaperone)		0	0	0	0	0	0	92	2.92862	1.18254	0	0	0	0	0	0	25	0.788718	0.282432	1	0.454952	0.165578	2	1.33205	0.406022	69	2.5458	0.94371
Niben101Scf02437g06011	17.6 kDa class I heat shock protein 3	73.8383	8.70074	1.00459e-09	5.11659e-06	0.371717	0.199762	0.905023	0.999998	73.8383	-8.63033	8.65352e-10	5.09843e-06	0.285278	-0.129346	0.938939	0.999995	sp|P13853|HS17C_ARATH	***-	17.6 kDa class I heat shock protein 3	IPR008978 (HSP20-like chaperone)		0	0	0	0	0	0	15	0.891174	0.359847	1	0.726028	0.343172	1	0.99701	0.301814	10	0.588815	0.210849	0	0	0	2	2.48609	0.757785	14	0.964053	0.357367
Niben101Scf03753g00007	zinc finger WD40 repeat protein 1 LENGTH=430	19.4389	8.69114	1.21921e-07	0.000137291	0.141378	3.55749	0.0879444	0.999998	19.4389	-6.41993	3.11886e-06	0.0019644	0.0114167	-1.28628	0.570835	0.999995	AT4G25440.1	***-	zinc finger WD40 repeat protein 1 LENGTH=430	IPR000571 (Zinc finger, CCCH-type), IPR015943 (WD40/YVTN repeat-like-containing domain), IPR020472 (G-protein beta WD-40 repeat)	GO:0005515 (protein binding), GO:0046872 (metal ion binding)	0	0	0	0	0	0	1	0.0321692	0.0129896	0	0	0	0	0	0	3	0.0956465	0.0342501	0	0	0	2	1.34613	0.410313	1	0.0372857	0.0138215
Niben101Scf01587g01006	Multiprotein-bridging factor 1c	136.435	8.68281	1.66711e-09	5.11659e-06	0.321248	0.869661	0.596318	0.999998	136.435	-7.74115	8.17231e-09	2.6766e-05	0.132841	0.0720051	0.966659	0.999995	sp|Q9LV58|MBF1C_ARATH	***-	Multiprotein-bridging factor 1c	IPR010982 (Lambda repressor-like, DNA-binding domain), IPR013729 (Multiprotein bridging factor 1, N-terminal)	GO:0003677 (DNA binding), GO:0043565 (sequence-specific DNA binding)	0	0	0	0	0	0	11	0.986961	0.398524	0	0	0	0	0	0	10	0.889231	0.318425	0	0	0	0	0	0	25	2.59985	0.963745
Niben101Scf06909g04006	WRKY transcription factor 55	30.967	8.55685	9.10679e-10	5.11659e-06	5.50633	4.63436	0.00028832	0.0874557	30.967	-2.52135	0.0144681	0.431566	0.109117	1.40115	0.377714	0.999995	sp|Q9SHB5|WRK55_ARATH	*-**	WRKY transcription factor 55	IPR003657 (DNA-binding WRKY)	GO:0003700 (sequence-specific DNA binding transcription factor activity), GO:0006355 (regulation of transcription, DNA-templated), GO:0043565 (sequence-specific DNA binding)	0	0	0	0	0	0	26	0.810695	0.32735	1	0.381036	0.180104	0	0	0	7	0.216316	0.0774608	5	2.22815	0.810929	3	1.95713	0.596554	1128	40.7657	15.1115
Niben101Scf00705g04009	22.7 kDa class IV heat shock protein	73.3356	8.41233	9.88182e-09	2.22552e-05	0.214864	-0.495569	0.770062	0.999998	73.3356	-8.13249	9.74204e-09	2.90065e-05	0.214864	0.775411	0.655299	0.999995	sp|P19244|HSP41_PEA	***-	22.7 kDa class IV heat shock protein	IPR008978 (HSP20-like chaperone)		0	0	0	1	2.40448	0.42658	7	0.539916	0.218013	0	0	0	1	1.29436	0.391829	3	0.229328	0.0821201	0	0	0	0	0	0	9	0.804586	0.298254
Niben101Scf10384g00015	17.6 kDa class I heat shock protein	13.174	8.39524	1.33895e-06	0.00105192	0.0839643	-1.39582	0.420445	0.999998	13.174	-7.47201	3.76156e-07	0.000424822	0.0839643	2.31905	0.237556	0.999995	sp|O82012|HSP12_SOLPE	***-	17.6 kDa class I heat shock protein	IPR008978 (HSP20-like chaperone)		0	0	0	0	0	0	7	0.623822	0.251893	0	0	0	0	0	0	1	0.0883222	0.0316274	0	0	0	0	0	0	3	0.309874	0.114868
Niben101Scf00449g06008	Heat shock 70 kDa protein	129.651	8.28249	1.2965e-08	2.43324e-05	0.714449	-0.378209	0.789626	0.999998	129.651	-6.87512	3.93081e-07	0.00042914	0.697087	1.78558	0.238412	0.999995	sp|P02827|HSP70_XENLA	***-	Heat shock 70 kDa protein	IPR013126 (Heat shock protein 70 family), IPR029047 (Heat shock protein 70kD, peptide-binding domain), IPR029048 (Heat shock protein 70kD, C-terminal domain)		0	0	0	1	0.860179	0.152605	174	4.80116	1.93866	0	0	0	2	0.926093	0.280346	38	1.03917	0.372118	1	0.394355	0.143524	2	1.15463	0.351942	139	4.44542	1.64788
Niben101Scf04490g00001	Heat shock 70 kDa protein 1-like	22.6321	8.24446	3.35691e-09	8.72332e-06	0.075876	-1.44189	0.379118	0.999998	22.6321	-8.63443	9.9773e-10	5.09843e-06	0.0574978	1.05192	0.516922	0.999995	sp|P34931|HS71L_HUMAN	***-	Heat shock 70 kDa protein 1-like	IPR013126 (Heat shock protein 70 family), IPR029047 (Heat shock protein 70kD, peptide-binding domain), IPR029048 (Heat shock protein 70kD, C-terminal domain)		0	0	0	0	0	0	16	0.427186	0.172493	0	0	0	0	0	0	7	0.185226	0.0663278	0	0	0	1	0.558615	0.170272	5	0.154728	0.0573565
Niben101Scf05506g06005	Heat shock 70 kDa protein	17.0196	8.15055	5.51356e-07	0.000477588	12.9	7.32734	4.67631e-07	0.00138806	17.0196	0.770528	0.533394	0.999949	0.160623	1.59374	0.375429	0.999995	sp|P02827|HSP70_XENLA	***-	Heat shock 70 kDa protein	IPR013126 (Heat shock protein 70 family), IPR029047 (Heat shock protein 70kD, peptide-binding domain), IPR029048 (Heat shock protein 70kD, C-terminal domain)		0	0	0	1	0.832319	0.147662	31	0.827674	0.334206	0	0	0	0	0	0	12	0.317531	0.113705	94	35.8688	13.0543	149	83.2336	25.3705	24	0.742694	0.275311
Niben101Scf03817g16010	Chaperone protein DnaJ	124.734	8.01098	3.12177e-08	4.79362e-05	0.486783	0.364368	0.805827	0.999998	124.734	-7.27085	2.38491e-07	0.000300425	0.294348	0.375767	0.804803	0.999995	sp|B0U833|DNAJ_METS4	***-	Chaperone protein DnaJ	IPR012724 (Chaperone DnaJ)	GO:0005524 (ATP binding), GO:0006457 (protein folding), GO:0009408 (response to heat), GO:0031072 (heat shock protein binding), GO:0051082 (unfolded protein binding)	0	0	0	1	0.41144	0.0729939	152	2.00612	0.810052	2	0.322572	0.15247	0	0	0	92	1.2034	0.430925	0	0	0	3	0.828419	0.252511	213	3.25833	1.20784
Niben101Scf08390g02012	22.0 kDa class IV heat shock protein	12.5258	7.96205	5.31542e-07	0.000472541	0.0389472	3.13721	0.264084	0.999998	12.5258	-7.43111	3.4927e-07	0.000408546	0.123168	-2.60628	0.36521	0.999995	sp|P30236|HSP41_SOYBN	***-	22.0 kDa class IV heat shock protein	IPR008978 (HSP20-like chaperone)		0	0	0	0	0	0	0	0	0	0	0	0	1	1.14091	0.345375	1	0.0673799	0.0241281	0	0	0	0	0	0	4	0.315199	0.116842
Niben101Scf04040g08010	17.3 kDa class II heat shock protein	74.8245	7.71042	3.87621e-08	5.23785e-05	0.639115	-0.430123	0.749816	0.999998	74.8245	-5.93357	1.84542e-06	0.00133557	0.620535	2.20697	0.140293	0.999995	sp|O82013|HSP21_SOLPE	***-	17.3 kDa class II heat shock protein	IPR008978 (HSP20-like chaperone)		2	1.17862	0.499108	2	2.64983	0.470109	52	2.21004	0.892389	0	0	0	0	0	0	19	0.800308	0.286583	0	0	0	0	0	0	105	5.17234	1.91734
Niben101Scf13703g00003	Rubber elongation factor protein	129.851	7.66395	5.4477e-08	6.81609e-05	0.947002	0.761311	0.602733	0.999998	129.851	-6.83872	5.17857e-07	0.000530027	0.559494	0.0639229	0.966166	0.999995	sp|P15252|REF_HEVBR	*-*-	Rubber elongation factor protein	IPR008802 (Rubber elongation factor)		3	1.15262	0.488098	2	1.72759	0.306493	79	2.18899	0.883893	3	1.01583	0.480152	0	0	0	75	2.05962	0.737529	6	2.37607	0.864763	0	0	0	166	5.33123	1.97624
Niben101Scf05404g09001	Glutathione S-transferase U8	6.92412	7.65624	2.70571e-07	0.000285638	0.152228	5.97716	0.0255811	0.999998	6.92412	-4.78118	5.85532e-05	0.0176232	0.0121686	-3.10209	0.271811	0.999995	sp|Q9SR36|GSTU8_ARATH	***-	Glutathione S-transferase U8	IPR010987 (Glutathione S-transferase, C-terminal-like), IPR012336 (Thioredoxin-like fold)	GO:0005515 (protein binding)	0	0	0	0	0	0	0	0	0	0	0	0	0	0	0	3	0.101946	0.0365057	0	0	0	0	0	0	31	1.23198	0.456685
Niben101Scf08719g00002	Zinc finger protein 1	5.03979	7.6284	2.52094e-05	0.0093792	0	-0.389414	0.914317	0.999998	5.03979	-9.85167	0.000275095	0.0487023	0.00963137	-1.83385	0.541981	0.999995	sp|Q42430|ZFP1_WHEAT	*-*-	Zinc finger protein 1	IPR013087 (Zinc finger C2H2-type/integrase DNA-binding domain)	GO:0003676 (nucleic acid binding), GO:0046872 (metal ion binding)	0	0	0	0	0	0	0	0	0	0	0	0	0	0	0	1	0.0806895	0.0288941	0	0	0	0	0	0	0	0	0
Niben101Scf11552g04016	Chaperone protein DnaJ	5.74427	7.49584	5.7643e-06	0.00299584	0.0888227	-2.87768	0.165985	0.999998	5.74427	-8.62124	3.21752e-06	0.0019883	0.0888227	1.75228	0.357056	0.999995	sp|A7IC67|DNAJ_XANP2	*-*-	Chaperone protein DnaJ	IPR001623 (DnaJ domain), IPR002939 (Chaperone DnaJ, C-terminal)	GO:0006457 (protein folding), GO:0051082 (unfolded protein binding)	0	0	0	1	1.04445	0.185297	6	0.201024	0.0811712	0	0	0	0	0	0	2	0.06641	0.0237808	0	0	0	0	0	0	1	0.0388327	0.014395
Niben101Scf04145g00026	F-box protein	9.05551	7.46585	1.19592e-08	2.43324e-05	0.572858	3.37877	0.00965782	0.999998	9.05551	-3.46071	0.000618799	0.0801835	0.113511	0.626369	0.685856	0.999995	sp|Q9FGY4|FB341_ARATH	*-*-	F-box protein	IPR001810 (F-box domain), IPR017451 (F-box associated interaction domain)	GO:0005515 (protein binding)	1	0.298016	0.1262	1	0.670014	0.118868	11	0.23642	0.095464	1	0.262648	0.124146	0	0	0	7	0.149107	0.0533937	1	0.307173	0.111795	0	0	0	174	4.33454	1.60678
Niben101Scf14374g00005	glycosyl transferase [Ruminococcus sp. CAG:9] emb|CDD80135.1| glycosyl transferase [Ruminococcus sp. CAG:9]	147.584	7.24571	1.98971e-05	0.00763824	3.27674	-1.21779	0.472307	0.999998	147.584	-6.65059	7.73636e-05	0.0222264	3.27674	1.81291	0.289077	0.999995	ref|WP_022380235.1|	--*-	glycosyl transferase [Ruminococcus sp. CAG:9] emb|CDD80135.1| glycosyl transferase [Ruminococcus sp. CAG:9]			16	10.8913	4.6121	19	29.0775	5.15866	3	0.147276	0.0594685	3	1.79976	0.850691	7	5.76683	1.74573	4	0.194616	0.06969	5	3.5081	1.27676	10	10.2713	3.1308	17	0.9673	0.35857
Niben101Scf05821g02010	ATP/DNA-binding protein [Medicago truncatula]	11.8697	7.06322	3.86183e-08	5.23785e-05	0.529894	1.25999	0.292976	0.999998	11.8697	-4.07201	0.000270918	0.0484751	0.16693	1.73122	0.201396	0.999995	gb|KEH20821.1|	*-*-	ATP/DNA-binding protein [Medicago truncatula]			4	0.37052	0.156903	5	1.04128	0.184734	59	0.394145	0.159152	0	0	0	0	0	0	42	0.278074	0.0995757	3	0.286428	0.104245	3	0.419315	0.127811	473	3.66241	1.35763
Niben101Scf02513g00006	17.3 kDa class II heat shock protein	31.6247	7.05771	6.69492e-08	8.07742e-05	0.3752	0.527066	0.731285	0.999998	31.6247	-6.50753	1.75098e-07	0.000249339	0.3752	0.0231125	0.988366	0.999995	sp|O82013|HSP21_SOLPE	***-	17.3 kDa class II heat shock protein	IPR008978 (HSP20-like chaperone)		0	0	0	2	5.20463	0.923357	6	0.500863	0.202243	0	0	0	1	1.40086	0.424068	7	0.579126	0.207379	0	0	0	0	0	0	16	1.54806	0.573855
Niben101Scf00891g02001	Mitovirus RNA-dependent RNA polymerase chrM:283034-283789 REVERSE LENGTH=251	5.07512	7.03777	0.007706	#N/A	0.378823	4.94842	0.167489	0.999998	5.07512	-4.55956	0.0404635	#N/A	0.0395008	-2.47021	0.521873	0.999995	ATMG01110.1	*-*-	Mitovirus RNA-dependent RNA polymerase chrM:283034-283789 REVERSE LENGTH=251	IPR008686 (RNA-dependent RNA polymerase, mitoviral)		0	0	0	0	0	0	0	0	0	0	0	0	0	0	0	2	0.330929	0.118502	0	0	0	1	3.49311	1.06474	1	0.193508	0.0717319
Niben101Scf01283g01021	Unknown protein	7.19736	6.99573	7.31533e-08	8.5216e-05	0.0219644	-0.0600293	0.970824	0.999998	7.19736	-7.50352	1.61681e-08	3.83632e-05	0.0207347	-0.447753	0.781989	0.999995			Unknown protein			0	0	0	0	0	0	6	0.131456	0.0530804	0	0	0	0	0	0	8	0.17371	0.062204	0	0	0	0	0	0	7	0.177757	0.0658932
Niben101Scf07275g02012	Heat shock-related 70 kDa protein 2	33.4088	6.97923	2.8543e-08	4.74814e-05	0.754822	-0.766786	0.519932	0.999998	33.4088	-5.31823	2.82088e-06	0.00184779	0.754822	2.42779	0.06352	0.999995	sp|P17156|HSP72_MOUSE	***-	Heat shock-related 70 kDa protein 2	IPR013126 (Heat shock protein 70 family), IPR029047 (Heat shock protein 70kD, peptide-binding domain), IPR029048 (Heat shock protein 70kD, C-terminal domain)		1	0.289371	0.122539	6	3.90347	0.692518	172	3.58952	1.44941	0	0	0	3	1.05065	0.318051	26	0.537759	0.192567	2	0.596525	0.217103	3	1.30992	0.399276	115	2.78168	1.03115
Niben101Scf01412g00015	17.7 kDa class II heat shock protein	34.1242	6.95609	3.69265e-08	5.23785e-05	0.188665	-0.950945	0.508787	0.999998	34.1242	-7.1327	1.87412e-08	3.83632e-05	0.188665	0.774331	0.589467	0.999995	sp|O81822|HS177_ARATH	***-	17.7 kDa class II heat shock protein	IPR008978 (HSP20-like chaperone)		0	0	0	0	0	0	35	1.40171	0.565994	0	0	0	0	0	0	19	0.754136	0.270049	0	0	0	0	0	0	21	0.974786	0.361346
Niben101Scf07868g00002	BnaC01g43480D [Brassica napus]	6.10279	6.89072	0.000417052	0.0602088	0.0780327	-1.92401	0.396912	0.999998	6.10279	-7.25914	0.000233736	0.0432505	0.0780327	1.55559	0.490013	0.999995	emb|CDY66962.1|	***-	BnaC01g43480D [Brassica napus]			0	0	0	0	0	0	4	0.579753	0.234098	0	0	0	0	0	0	1	0.143645	0.0514379	0	0	0	0	0	0	1	0.16799	0.0622727
Niben101Scf04287g02002	Poly [ADP-ribose] polymerase 14	16.9935	6.86121	3.57493e-07	0.000355201	0.206551	-1.06229	0.470675	0.999998	16.9935	-6.40948	7.5045e-07	0.000683287	0.206551	1.51402	0.318884	0.999995	sp|Q2EMV9|PAR14_MOUSE	*-*-	Poly [ADP-ribose] polymerase 14	IPR012317 (Poly(ADP-ribose) polymerase, catalytic domain), IPR022003 (RST domain of plant C-terminal)	GO:0003950 (NAD+ ADP-ribosyltransferase activity)	0	0	0	2	2.01882	0.35816	20	0.647597	0.261493	0	0	0	0	0	0	10	0.320909	0.114914	1	0.46277	0.168424	0	0	0	13	0.487887	0.180856
Niben101Scf08963g00004	F-box protein	14.6602	6.83001	4.34415e-08	5.64439e-05	0.249962	-0.173038	0.897597	0.999998	14.6602	-5.79936	5.16131e-07	0.000530027	0.249962	1.20368	0.398072	0.999995	sp|Q8GX77|FB316_ARATH	*-*-	F-box protein	IPR001810 (F-box domain)	GO:0005515 (protein binding)	1	0.492945	0.208746	1	1.10826	0.196618	24	0.853221	0.344522	0	0	0	0	0	0	11	0.38757	0.138785	0	0	0	0	0	0	29	1.19495	0.442959
Niben101Scf13644g00002	transferase (transferring glycosyl group) [Oryza sativa Indica Group]	11.9895	6.82797	5.19365e-05	0.0157107	39.5203	8.89921	1.76591e-07	0.000958836	39.5203	1.74554	0.262745	0.950384	0.243661	-0.325703	0.85816	0.999995	gb|ABR25403.1|	****	transferase (transferring glycosyl group) [Oryza sativa Indica Group]	IPR002495 (Glycosyl transferase, family 8), IPR029044 (Nucleotide-diphospho-sugar transferases)	GO:0016757 (transferase activity, transferring glycosyl groups), GO:0047262 (polygalacturonate 4-alpha-galacturonosyltransferase activity)	0	0	0	0	0	0	105	1.81031	0.730983	0	0	0	1	0.289328	0.0875852	95	1.62328	0.581282	387	95.3597	34.7058	752	271.266	82.6847	158	3.15734	1.1704
Niben101Scf03169g00010	Chaperone protein DnaJ	39.5887	6.81725	2.25648e-07	0.000245898	0.166952	-0.0777188	0.958756	0.999998	39.5887	-6.73481	2.26573e-07	0.000296829	0.183418	0.160161	0.915888	0.999995	sp|Q7VEJ6|DNAJ_PROMA	*-*-	Chaperone protein DnaJ	IPR001623 (DnaJ domain), IPR002939 (Chaperone DnaJ, C-terminal)	GO:0006457 (protein folding), GO:0051082 (unfolded protein binding)	0	0	0	0	0	0	31	1.0325	0.416914	2	0.814032	0.384768	0	0	0	14	0.462131	0.165485	0	0	0	0	0	0	35	1.35114	0.500855
Niben101Scf05552g10027	NADH-ubiquinone oxidoreductase chain 4L	24.5553	6.80553	0.00109843	0.113826	190.8	8.48373	1.08488e-05	0.00693588	190.8	2.97955	0.0932005	0.793994	0.526836	1.30135	0.557234	0.999995	sp|Q04614|NU4LM_ARATH	--*-	NADH-ubiquinone oxidoreductase chain 4L			2	3.7323	1.58051	0	0	0	0	0	0	0	0	0	1	2.25853	0.683701	2	0.266769	0.0955275	245	471.254	171.511	467	1315.01	400.83	1	0.155991	0.0578247
Niben101Ctg13736g00004	Glucan endo-1,3-beta-glucosidase	9.46896	6.7489	1.71698e-05	0.00674454	1.72179	1.08828	0.430045	0.999998	9.46896	-3.03069	0.0172431	0.455072	0.346698	2.62993	0.112571	0.999995	sp|P23432|E13C_TOBAC	***-	Glucan endo-1,3-beta-glucosidase	IPR000490 (Glycoside hydrolase, family 17), IPR017853 (Glycoside hydrolase superfamily)	GO:0004553 (hydrolase activity, hydrolyzing O-glycosyl compounds), GO:0005975 (carbohydrate metabolic process)	0	0	0	5	5.86263	1.04009	0	0	0	1	0.459634	0.217255	0	0	0	3	0.11183	0.0400453	1	0.537553	0.19564	3	2.36084	0.719608	263	11.4653	4.25011
Niben101Scf02918g00003	1-aminocyclopropane-1-carboxylate oxidase	23.5304	6.62238	2.28044e-08	4.05463e-05	1.93097	4.23129	0.00114616	0.270625	23.5304	-3.55162	0.000497781	0.0696723	0.116948	-1.16053	0.418355	0.999995	sp|Q43792|ACCO_TOBAC	***-	1-aminocyclopropane-1-carboxylate oxidase	IPR005123 (Oxoglutarate/iron-dependent dioxygenase), IPR026992 (Non-haem dioxygenase N-terminal domain), IPR027443 (Isopenicillin N synthase-like)	GO:0016491 (oxidoreductase activity), GO:0016706 (oxidoreductase activity, acting on paired donors, with incorporation or reduction of molecular oxygen, 2-oxoglutarate as one donor, and incorporation of one atom each of oxygen into both donors), GO:0055114 (oxidation-reduction process)	0	0	0	0	0	0	18	0.444864	0.179631	0	0	0	0	0	0	40	0.979765	0.350844	6	2.11932	0.771319	7	3.61966	1.10331	369	10.5702	3.91828
Niben101Scf05146g04021	Chaperone protein DnaJ	35.4514	6.60657	2.9516e-08	4.74814e-05	0.432552	-0.158762	0.902853	0.999998	35.4514	-6.00608	1.29372e-07	0.000198372	0.324825	0.75925	0.57333	0.999995	sp|Q2GI75|DNAJ_EHRCR	--*-	Chaperone protein DnaJ	IPR001623 (DnaJ domain)		0	0	0	1	1.42766	0.253282	39	1.78606	0.721193	1	0.559647	0.264528	0	0	0	21	0.953144	0.341312	1	0.65452	0.23821	1	0.958179	0.292063	39	2.07013	0.767382
Niben101Scf03507g01007	BnaCnng18060D [Brassica napus]	8.91192	6.53515	0.000561679	0.0738023	85.0297	11.1561	5.89543e-08	0.000816635	85.0297	3.31831	0.0205794	0.489747	0.143291	-1.30262	0.587599	0.999995	emb|CDY49793.1|	-**-	BnaCnng18060D [Brassica napus]			0	0	0	0	0	0	3	0.403757	0.163033	0	0	0	0	0	0	9	1.20046	0.429874	149	286.6	104.307	175	492.778	150.204	10	1.55991	0.578247
Niben101Scf01678g04006	Unknown protein	5.72648	6.48266	0.00183482	0.157787	2.19912	-0.0949992	0.954001	0.999998	5.72648	-1.83757	0.251035	0.948426	2.19912	4.74009	0.0250997	0.999995			Unknown protein			0	0	0	7	28.7816	5.10617	28	3.69303	1.49121	0	0	0	0	0	0	5	0.653585	0.234042	0	0	0	6	16.5573	5.04685	25	3.82178	1.4167
Niben101Scf06812g00010	RING finger protein 10	9.82115	6.44517	2.60978e-06	0.00157435	0.544344	0.257548	0.850369	0.999998	9.82115	-4.26066	0.000284384	0.0498083	0.20082	1.92695	0.210351	0.999995	sp|Q32NQ8|RNF10_XENLA	--*-	RING finger protein 10	IPR013083 (Zinc finger, RING/FYVE/PHD-type)	GO:0005515 (protein binding), GO:0008270 (zinc ion binding)	0	0	0	0	0	0	25	1.49201	0.602459	0	0	0	0	0	0	6	0.354888	0.127082	0	0	0	2	2.49734	0.761214	34	2.35187	0.871818
Niben101Scf08724g00012	Protein phosphatase 2C family protein LENGTH=396	16.027	6.42263	4.43974e-07	0.000423124	0.246487	0.976821	0.500809	0.999998	16.027	-5.4146	4.50536e-06	0.00263499	0.125998	0.0312106	0.983686	0.999995	AT2G30020.1	****	Protein phosphatase 2C family protein LENGTH=396	IPR001932 (Protein phosphatase 2C (PP2C)-like domain), IPR015655 (Protein phosphatase 2C)	GO:0003824 (catalytic activity), GO:0004722 (protein serine/threonine phosphatase activity), GO:0006470 (protein dephosphorylation)	0	0	0	0	0	0	12	0.505663	0.204181	1	0.514947	0.2434	0	0	0	9	0.375863	0.134593	0	0	0	1	0.881647	0.268735	26	1.26986	0.470726
Niben101Ctg15635g00003	zinc-finger protein 3 LENGTH=193	5.09333	6.27818	0.000127111	0.0290329	0.214763	0.0212739	0.99062	0.999998	5.09333	-5.44922	0.000225093	0.0421271	0.214763	0.80769	0.677702	0.999995	AT5G43170.1	***-	zinc-finger protein 3 LENGTH=193	IPR015880 (Zinc finger, C2H2-like)	GO:0046872 (metal ion binding)	1	1.26126	0.534102	0	0	0	3	0.272884	0.110188	0	0	0	0	0	0	2	0.180299	0.0645634	0	0	0	0	0	0	5	0.527142	0.195408
Niben101Scf09262g01017	17.6 kDa class I heat shock protein 3	144.954	6.238	9.12936e-06	0.00428344	2.52136	0.0239464	0.986423	0.999998	144.954	-5.28912	0.000118617	0.0282881	1.90831	0.924934	0.520164	0.999995	sp|P13853|HS17C_ARATH	***-	17.6 kDa class I heat shock protein 3	IPR008978 (HSP20-like chaperone)		0	0	0	2	2.45961	0.436362	332	13.0973	5.28857	0	0	0	0	0	0	162	6.33384	2.26809	4	2.25526	0.820792	1	0.825391	0.251588	383	17.5124	6.4917
Niben101Scf00369g08005	Rubber elongation factor protein	119.286	6.23726	2.10837e-06	0.00139657	0.982482	0.649555	0.645935	0.999998	119.286	-6.38679	1.25082e-06	0.00100151	0.689267	-0.799085	0.571332	0.999995	sp|P15252|REF_HEVBR	***-	Rubber elongation factor protein	IPR008802 (Rubber elongation factor)		3	1.1494	0.486734	0	0	0	88	2.43156	0.981839	2	0.675328	0.319207	1	0.463693	0.140369	164	4.49111	1.60822	2	0.789812	0.287449	6	3.46872	1.0573	135	4.32352	1.6027
Niben101Scf05588g04009	Calcium-binding EF-hand family protein LENGTH=159	14.835	6.22103	6.8709e-06	0.00344156	0.279365	0.223047	0.901631	0.999998	14.835	-6.97536	1.25372e-06	0.00100151	0.0678384	-0.977378	0.578731	0.999995	AT1G76640.1	****	Calcium-binding EF-hand family protein LENGTH=159	IPR011992 (EF-hand domain pair)	GO:0005509 (calcium ion binding)	0	0	0	0	0	0	4	0.286726	0.115777	0	0	0	0	0	0	8	0.568334	0.203515	2	2.04893	0.745702	0	0	0	3	0.249247	0.0923938
Niben101Scf08683g00001	17.7 kDa class II heat shock protein	18.5554	6.21753	2.8274e-07	0.00028944	0.451253	-0.152402	0.902455	0.999998	18.5554	-4.87735	9.50126e-06	0.00478747	0.451253	1.49257	0.265845	0.999995	sp|O81822|HS177_ARATH	***-	17.7 kDa class II heat shock protein	IPR008978 (HSP20-like chaperone)		0	0	0	2	2.80979	0.498487	47	2.11811	0.855272	2	1.10145	0.52062	0	0	0	14	0.625297	0.223913	0	0	0	1	0.942901	0.287406	53	2.7684	1.02622
Niben101Scf02802g00005	F-box/FBD/LRR-repeat protein [Medicago truncatula]	5.84276	6.16189	0.00030244	0.0495972	16.0982	7.6449	6.54376e-06	0.00534016	16.0982	1.47196	0.329822	0.976689	0.12042	-0.0110543	0.995287	0.999995	ref|XP_003588839.1|	*-*-	F-box/FBD/LRR-repeat protein [Medicago truncatula]			0	0	0	2	1.45288	0.257757	11	0.256331	0.103504	0	0	0	2	0.782107	0.236759	7	0.161664	0.0578903	130	43.2955	15.7572	218	106.287	32.3973	14	0.378127	0.140169
Niben101Scf15645g02010	U-box domain-containing protein 36	12.5961	6.12154	0.00116855	0.118904	33.4795	8.71797	1.33054e-05	0.00778759	33.4795	1.43395	0.402015	0.993406	0.17356	-1.16248	0.589224	0.999995	sp|Q8GZ84|PUB36_ARATH	--*-	U-box domain-containing protein 36	IPR014729 (Rossmann-like alpha/beta/alpha sandwich fold)	GO:0006950 (response to stress)	1	0.665028	0.281618	0	0	0	0	0	0	1	0.586103	0.277033	1	0.804859	0.243646	0	0	0	139	95.2791	34.6765	215	215.747	65.762	0	0	0
Niben101Scf00286g01008	Auxin-responsive protein IAA4	24.3959	6.09382	5.10603e-05	0.0157035	62.6946	5.7701	3.49236e-05	0.0159482	62.6946	1.42121	0.287746	0.964858	1.64743	1.74493	0.26196	0.999995	sp|P33077|IAA4_ARATH	***-	Auxin-responsive protein IAA4	IPR003311 (AUX/IAA protein)	GO:0005634 (nucleus), GO:0006355 (regulation of transcription, DNA-templated), GO:0046983 (protein dimerization activity)	4	4.13294	1.75017	3	6.96891	1.23636	65	4.84356	1.95578	0	0	0	1	1.25049	0.378546	60	4.43108	1.58673	190	202.347	73.6433	233	363.264	110.727	116	10.0187	3.71385
Niben101Scf00837g08001	BAG family molecular chaperone regulator 6	5.47058	6.08668	3.87985e-06	0.00225981	0.240432	0.212111	0.882119	0.999998	5.47058	-4.87838	4.9805e-05	0.0161506	0.0878004	0.99619	0.51466	0.999995	sp|O82345|BAG6_ARATH	*-**	BAG family molecular chaperone regulator 6	IPR000048 (IQ motif, EF-hand binding site), IPR003103 (BAG domain)	GO:0005515 (protein binding), GO:0051087 (chaperone binding)	0	0	0	0	0	0	15	0.548035	0.221291	0	0	0	1	0.61312	0.185603	6	0.217258	0.077798	1	0.522166	0.19004	1	0.76442	0.233003	19	0.804586	0.298254
Niben101Scf00970g02006	Chaperone protein DnaJ	5.1464	6.00921	4.84866e-05	0.0151664	0.27187	-0.186112	0.897504	0.999998	5.1464	-4.04523	0.00173903	0.153746	0.27187	2.15009	0.182933	0.999995	sp|A6T4F5|DNAJ_KLEP7	*-*-	Chaperone protein DnaJ	IPR001623 (DnaJ domain), IPR002939 (Chaperone DnaJ, C-terminal)	GO:0006457 (protein folding), GO:0051082 (unfolded protein binding)	0	0	0	3	3.55816	0.631257	12	0.456556	0.184352	0	0	0	0	0	0	9	0.339361	0.121522	1	0.543755	0.197898	2	1.59205	0.485274	7	0.308682	0.114426
Niben101Scf02522g00001	BnaC05g08810D [Brassica napus]	55.4514	5.99707	2.55194e-06	0.00156745	0.482785	-0.32275	0.8219	0.999998	55.4514	-5.82	3.30866e-06	0.00200676	0.482785	0.499822	0.731088	0.999995	emb|CDY19372.1|	***-	BnaC05g08810D [Brassica napus]			0	0	0	1	2.61889	0.464619	29	2.43626	0.983734	0	0	0	0	0	0	24	1.99822	0.715544	0	0	0	0	0	0	35	3.40796	1.2633
Niben101Scf00577g09001	Unknown protein	5.32705	5.97093	0.0002277	0.0406993	2.41272	5.93462	0.00306835	0.613021	5.32705	-1.93815	0.120907	0.851969	0.20695	-1.90184	0.398773	0.999995			Unknown protein			0	0	0	0	0	0	1	0.107231	0.0432987	0	0	0	1	1.79948	0.544737	2	0.212548	0.0761113	1	1.53253	0.557761	0	0	0	145	18.0214	6.6804
Niben101Scf06280g06002	AN1-type zinc finger protein 2A	16.4354	5.91729	2.67137e-05	0.00980709	0.0824985	-0.406898	0.812779	0.999998	16.4354	-6.38506	8.7912e-06	0.00457031	0.0824985	-0.0608702	0.971354	0.999995	sp|Q9JII7|ZFN2A_MOUSE	***-	AN1-type zinc finger protein 2A	IPR000058 (Zinc finger, AN1-type)		0	0	0	0	0	0	9	0.612932	0.247495	0	0	0	0	0	0	9	0.607462	0.217526	0	0	0	0	0	0	8	0.631482	0.234085
Niben101Scf00352g02004	RING finger protein 44	67.9971	5.89436	2.17937e-06	0.00141584	1.03427	-0.968383	0.467145	0.999998	67.9971	-5.90608	1.86169e-06	0.00133557	1.03427	0.956665	0.474358	0.999995	sp|Q08CG8|RNF44_DANRE	*-*-	RING finger protein 44	IPR013083 (Zinc finger, RING/FYVE/PHD-type)	GO:0005515 (protein binding), GO:0008270 (zinc ion binding)	0	0	0	0	0	0	134	7.68425	3.10282	0	0	0	1	0.962332	0.291316	48	2.72801	0.976873	0	0	0	0	0	0	71	4.71907	1.74932
Niben101Scf03966g00004	Hsp70 nucleotide exchange factor FES1	76.7183	5.88432	1.10709e-05	0.00479213	1.04915	-0.573564	0.676659	0.999998	76.7183	-5.85793	1.12971e-05	0.00549167	1.04915	0.599951	0.663722	0.999995	sp|Q0V4C4|FES1_PHANO	*-*-	Hsp70 nucleotide exchange factor FES1	IPR016024 (Armadillo-type fold)	GO:0005488 (binding), GO:0005515 (protein binding)	4	1.25837	0.532877	2	1.41456	0.250958	258	5.85354	2.3636	1	0.277256	0.131051	2	0.761478	0.230514	169	3.80008	1.36077	0	0	0	0	0	0	269	7.0738	2.6222
Niben101Scf01196g00003	Nudix hydrolase 4	23.6869	5.8756	1.88641e-06	0.00130054	0.416689	0.89811	0.500137	0.999998	23.6869	-4.72442	3.28137e-05	0.0124987	0.203235	0.253069	0.857992	0.999995	sp|Q9LE73|NUDT4_ARATH	****	Nudix hydrolase 4	IPR015797 (NUDIX hydrolase domain-like)	GO:0016787 (hydrolase activity)	1	0.480848	0.203624	0	0	0	29	1.00568	0.406081	0	0	0	1	0.581953	0.176168	22	0.756119	0.270759	2	0.991245	0.36076	2	1.45113	0.442318	30	1.20582	0.446988
Niben101Scf07695g01020	Cytochrome P450 superfamily protein LENGTH=520	32.6699	5.86914	1.65662e-06	0.00122652	0.666353	0.629347	0.618417	0.999998	32.6699	-4.84158	3.03515e-05	0.0118342	0.328895	0.398212	0.763362	0.999995	AT2G26710.1	***-	Cytochrome P450 superfamily protein LENGTH=520	IPR001128 (Cytochrome P450)	GO:0005506 (iron ion binding), GO:0016705 (oxidoreductase activity, acting on paired donors, with incorporation or reduction of molecular oxygen), GO:0020037 (heme binding), GO:0055114 (oxidation-reduction process)	0	0	0	1	0.615824	0.109254	110	2.17299	0.87743	0	0	0	3	0.994521	0.301061	55	1.0768	0.385592	0	0	0	3	1.23994	0.377947	191	4.3732	1.62111
Niben101Scf03080g02002	GDSL esterase/lipase	10.16	5.85449	9.98146e-06	0.00443676	0.256045	1.36741	0.346543	0.999998	10.16	-4.30798	0.000292994	0.050506	0.0930352	0.179096	0.908932	0.999995	sp|Q3E7I6|GDL11_ARATH	***-	GDSL esterase/lipase	IPR013830 (SGNH hydrolase-type esterase domain)	GO:0006629 (lipid metabolic process), GO:0016788 (hydrolase activity, acting on ester bonds)	0	0	0	0	0	0	15	0.505987	0.204312	0	0	0	1	0.566077	0.171362	9	0.300883	0.107743	0	0	0	0	0	0	53	2.07217	0.768136
Niben101Scf23800g00001	Calcium-binding EF-hand family protein LENGTH=159	8.39459	5.80192	0.000105991	0.0263807	0.0094447	1.46335	0.632317	0.999998	8.39459	-8.13771	1.39138e-05	0.00634848	0.150378	-3.79914	0.181556	0.999995	AT1G76640.1	****	Calcium-binding EF-hand family protein LENGTH=159	IPR011992 (EF-hand domain pair)	GO:0005509 (calcium ion binding)	0	0	0	0	0	0	0	0	0	1	0.805892	0.380921	0	0	0	3	0.196075	0.0702127	0	0	0	0	0	0	1	0.0764356	0.0283341
Niben101Scf05348g04001	Zinc finger A20 and AN1 domain-containing stress-associated protein 1	12.4757	5.79552	1.05949e-05	0.00464828	1.52048	1.46765	0.258554	0.999998	12.4757	-3.27093	0.00348693	0.21945	0.563573	1.05695	0.472545	0.999995	sp|Q6NNI8|SAP1_ARATH	****	Zinc finger A20 and AN1 domain-containing stress-associated protein 1	IPR000058 (Zinc finger, AN1-type), IPR002653 (Zinc finger, A20-type)	GO:0003677 (DNA binding), GO:0008270 (zinc ion binding)	1	1.05105	0.445085	1	2.36302	0.419225	27	2.04663	0.826407	0	0	0	0	0	0	19	1.42737	0.511127	0	0	0	6	9.51571	2.90049	51	4.48071	1.66096
Niben101Scf08047g02011	Water stress-inducible protein Rab21	11.1551	5.77044	3.28044e-05	0.0115375	0.213452	-1.80865	0.26196	0.999998	11.1551	-6.44306	7.31715e-06	0.00392871	0.213452	1.13603	0.469389	0.999995	sp|A2ZDX9|DHR21_ORYSI	--**	Water stress-inducible protein Rab21	IPR000167 (Dehydrin)	GO:0006950 (response to stress), GO:0009415 (response to water)	2	1.04504	0.442542	0	0	0	13	0.489891	0.197813	0	0	0	0	0	0	12	0.448172	0.160486	0	0	0	0	0	0	9	0.393098	0.145718
Niben101Scf06280g01016	transferase, transferring glycosyl groups, putative [Ricinus communis] gb|EEF44963.1| transferase, transferring glycosyl groups, putative [Ricinus communis]	20.594	5.74595	4.24993e-06	0.00239285	0.53877	1.88887	0.177361	0.999998	20.594	-4.33773	0.000129732	0.0295911	0.11796	-0.480648	0.747946	0.999995	ref|XP_002517421.1|	****	transferase, transferring glycosyl groups, putative [Ricinus communis] gb|EEF44963.1| transferase, transferring glycosyl groups, putative [Ricinus communis]	IPR002495 (Glycosyl transferase, family 8), IPR029044 (Nucleotide-diphospho-sugar transferases)	GO:0016757 (transferase activity, transferring glycosyl groups)	0	0	0	0	0	0	16	0.725189	0.292824	0	0	0	0	0	0	22	0.988238	0.353879	0	0	0	0	0	0	83	4.36025	1.61631
Niben101Scf15972g01024	Chaperone protein ClpB	27.2856	5.65284	1.21155e-05	0.00505291	0.42257	-0.917894	0.502609	0.999998	27.2856	-6.01065	4.31274e-06	0.0025682	0.42257	0.560086	0.67912	0.999995	sp|Q9CKC0|CLPB_PASMU	***-	Chaperone protein ClpB	IPR001270 (ClpA/B family), IPR004176 (Clp, N-terminal), IPR019489 (Clp ATPase, C-terminal), IPR023150 (Double Clp-N motif), IPR027417 (P-loop containing nucleoside triphosphate hydrolase), IPR028299 (ClpA/B, conserved site 2)	GO:0005524 (ATP binding), GO:0019538 (protein metabolic process)	0	0	0	2	0.745991	0.132347	235	2.81177	1.13536	1	0.146216	0.0691117	0	0	0	143	1.69572	0.607222	0	0	0	0	0	0	155	2.14954	0.796816
Niben101Scf02041g00002	Chitinase 8	37.9348	5.60531	3.84656e-06	0.00225981	12.2632	3.36752	0.00492904	0.84641	37.9348	-1.90768	0.0862379	0.779266	0.695707	0.330108	0.798401	0.999995	sp|Q7XCK6|CHI8_ORYSJ	****	Chitinase 8	IPR016283 (Glycoside hydrolase, family 19), IPR023346 (Lysozyme-like domain)	GO:0004568 (chitinase activity), GO:0005975 (carbohydrate metabolic process), GO:0006032 (chitin catabolic process), GO:0016998 (cell wall macromolecule catabolic process)	2	0.834446	0.353361	1	0.93802	0.166415	129	3.88159	1.56735	0	0	0	0	0	0	127	3.78731	1.3562	14	6.02059	2.19117	5	3.14778	0.959477	2602	90.7463	33.6389
Niben101Scf04410g09016	Chaperone protein ClpB	42.446	5.56073	0.000127194	0.0290329	0.898374	-0.396633	0.791228	0.999998	42.446	-5.96509	4.41975e-05	0.0149669	0.898374	-0.00772863	0.995859	0.999995	sp|Q8XKG8|CLPB_CLOPE	***-	Chaperone protein ClpB	IPR001270 (ClpA/B family), IPR004176 (Clp, N-terminal), IPR019489 (Clp ATPase, C-terminal), IPR023150 (Double Clp-N motif), IPR027417 (P-loop containing nucleoside triphosphate hydrolase), IPR028299 (ClpA/B, conserved site 2)	GO:0005524 (ATP binding), GO:0019538 (protein metabolic process)	1	0.165106	0.0699171	0	0	0	546	6.50142	2.6252	0	0	0	0	0	0	576	6.79744	2.4341	1	0.170179	0.0619361	7	1.74393	0.531567	104	1.43532	0.532064
Niben101Scf00471g02004	conserved hypothetical protein [Ricinus communis] gb|EEF38349.1| conserved hypothetical protein [Ricinus communis]	6.24067	5.50596	0.000275929	0.045943	14.4642	8.21126	5.97591e-07	0.00146079	14.4642	1.22522	0.367685	0.984401	0.213718	-1.48008	0.404145	0.999995	ref|XP_002523981.1|	*-*-	conserved hypothetical protein [Ricinus communis] gb|EEF38349.1| conserved hypothetical protein [Ricinus communis]			0	0	0	0	0	0	31	0.804336	0.324782	0	0	0	2	0.870831	0.263617	41	1.05431	0.377537	82	30.4075	11.0667	193	104.773	31.9358	35	1.05256	0.390174
Niben101Scf05902g01001	BnaA09g24460D [Brassica napus]	6.58235	5.44221	0.00106981	0.112587	16.5082	10.1978	7.82381e-07	0.00169033	16.5082	1.37661	0.350306	0.981289	0.162932	-3.37901	0.125219	0.999995	emb|CDX93846.1|	***-	BnaA09g24460D [Brassica napus]			0	0	0	0	0	0	4	0.164013	0.0662267	1	0.501072	0.236842	1	0.688092	0.208299	3	0.121912	0.0436556	93	54.4995	19.8349	113	96.9419	29.5489	8	0.380198	0.140936
Niben101Scf02398g01001	Poly [ADP-ribose] polymerase 14	30.0007	5.36485	9.9726e-06	0.00443676	0.0677309	-0.151054	0.926832	0.999998	30.0007	-7.43274	7.19052e-08	0.000130836	0.238705	-1.91684	0.203904	0.999995	sp|Q2EMV9|PAR14_MOUSE	*-*-	Poly [ADP-ribose] polymerase 14	IPR012317 (Poly(ADP-ribose) polymerase, catalytic domain), IPR022003 (RST domain of plant C-terminal)	GO:0003950 (NAD+ ADP-ribosyltransferase activity)	0	0	0	0	0	0	14	0.441398	0.178232	0	0	0	0	0	0	64	1.99981	0.716114	0	0	0	0	0	0	15	0.548144	0.203193
Niben101Scf04036g04007	ATP-dependent zinc metalloprotease FtsH	10.466	5.35915	3.31283e-05	0.0115375	0.273197	-0.912041	0.503947	0.999998	10.466	-5.24456	3.91635e-05	0.0142119	0.273197	1.02664	0.456751	0.999995	sp|Q2LUQ1|FTSH_SYNAS	*-**	ATP-dependent zinc metalloprotease FtsH	IPR003959 (ATPase, AAA-type, core), IPR025753 (AAA-type ATPase, N-terminal domain), IPR027417 (P-loop containing nucleoside triphosphate hydrolase)	GO:0005524 (ATP binding)	1	0.33495	0.14184	5	3.76525	0.667997	1	0.0241564	0.00975409	1	0.295198	0.139531	2	0.810756	0.245431	6	0.143645	0.0514379	1	0.345241	0.125649	1	0.505413	0.154055	45	1.25993	0.467045
Niben101Scf06280g06001	AN1-type zinc finger protein 2A	17.3836	5.33382	5.34333e-05	0.0158341	0.091665	-0.92653	0.589607	0.999998	17.3836	-6.93335	1.85452e-06	0.00133557	0.128905	-0.673009	0.675189	0.999995	sp|Q9JII7|ZFN2A_MOUSE	***-	AN1-type zinc finger protein 2A	IPR000058 (Zinc finger, AN1-type)		0	0	0	0	0	0	10	0.681035	0.274995	0	0	0	0	0	0	16	1.07993	0.386714	0	0	0	0	0	0	6	0.473612	0.175564
Niben101Scf20035g00003	Universal stress protein A-like protein	50.8871	5.31289	1.65214e-05	0.00656617	0.841217	-1.0853	0.430116	0.999998	50.8871	-5.97836	2.88687e-06	0.00185394	0.841217	0.419835	0.753058	0.999995	sp|Q8LGG8|USPAL_ARATH	-***	Universal stress protein A-like protein	IPR006015 (Universal stress protein A)	GO:0006950 (response to stress)	0	0	0	0	0	0	142	6.24992	2.52365	0	0	0	0	0	0	93	4.05673	1.45268	0	0	0	1	0.920875	0.280692	50	2.55069	0.94552
Niben101Scf02969g00003	Heat shock 70 kDa protein 1	18.2857	5.28917	6.92754e-06	0.00344156	1.1612	-1.17674	0.311305	0.999998	18.2857	-4.49245	6.46549e-05	0.0190773	1.1612	1.97346	0.103632	0.999995	sp|Q9I8F9|HSP71_ORYLA	***-	Heat shock 70 kDa protein 1	IPR013126 (Heat shock protein 70 family), IPR029047 (Heat shock protein 70kD, peptide-binding domain), IPR029048 (Heat shock protein 70kD, C-terminal domain)		0	0	0	6	4.54326	0.806025	273	6.63113	2.67758	0	0	0	0	0	0	68	1.63697	0.586184	0	0	0	0	0	0	148	4.16666	1.54455
Niben101Scf08001g00002	Zinc finger protein 1	6.19057	5.27982	4.19063e-05	0.0135441	0.236753	-0.463845	0.744159	0.999998	6.19057	-4.76595	0.000114498	0.0278479	0.236753	0.977715	0.505372	0.999995	sp|Q42430|ZFP1_WHEAT	***-	Zinc finger protein 1	IPR013087 (Zinc finger C2H2-type/integrase DNA-binding domain)	GO:0003676 (nucleic acid binding), GO:0046872 (metal ion binding)	1	0.667455	0.282645	0	0	0	22	1.059	0.427614	2	1.17648	0.556088	0	0	0	9	0.429362	0.15375	0	0	0	0	0	0	20	1.11585	0.413636
Niben101Scf13402g00011	RING finger protein 44	17.8967	5.25875	1.74613e-06	0.00125506	0.320521	0.138919	0.909992	0.999998	17.8967	-5.17623	1.9714e-06	0.00137377	0.245484	-0.0564022	0.963697	0.999995	sp|Q3UHJ8|RNF44_MOUSE	*-*-	RING finger protein 44	IPR013083 (Zinc finger, RING/FYVE/PHD-type)	GO:0005515 (protein binding), GO:0008270 (zinc ion binding)	1	0.368963	0.156244	0	0	0	54	1.43691	0.580208	0	0	0	1	0.446543	0.135177	54	1.42408	0.509951	1	0.380299	0.138409	0	0	0	72	2.22059	0.823156
Niben101Scf03766g07024	TPX2 (targeting protein for Xklp2) protein family LENGTH=432	9.62755	5.25341	3.98764e-06	0.00228323	1.09841	2.59072	0.0265907	0.999998	9.62755	-2.60459	0.0080226	0.328307	0.120166	0.0581041	0.964426	0.999995	AT2G35880.1	*-*-	TPX2 (targeting protein for Xklp2) protein family LENGTH=432	IPR027329 (TPX2, C-terminal domain)		0	0	0	0	0	0	40	0.840981	0.339579	0	0	0	1	0.352821	0.106806	34	0.708455	0.253691	1	0.300481	0.109359	2	0.879774	0.268164	323	7.871	2.91772
Niben101Scf08921g02024	Cysteine protease 1	22.2696	5.24948	3.7877e-05	0.0125447	0.359568	1.64907	0.278649	0.999998	22.2696	-4.78245	9.87387e-05	0.0256658	0.19907	-1.18205	0.448449	0.999995	sp|Q7XR52|CYSP1_ORYSJ	****	Cysteine protease 1	IPR013128 (Peptidase C1A), IPR025660 (Cysteine peptidase, histidine active site), IPR025661 (Cysteine peptidase, asparagine active site)	GO:0006508 (proteolysis), GO:0008234 (cysteine-type peptidase activity)	0	0	0	0	0	0	13	0.57154	0.230782	1	0.537261	0.253947	0	0	0	22	0.958591	0.343262	1	0.628339	0.228682	0	0	0	45	2.29307	0.850023
Niben101Scf04099g08003	NAC domain-containing protein 86	37.7361	5.24127	1.12065e-05	0.00479213	1.13962	0.624401	0.609062	0.999998	37.7361	-4.56374	9.76578e-05	0.0256658	0.595598	0.0531305	0.965878	0.999995	sp|Q9FFI5|NAC86_ARATH	*-*-	NAC domain-containing protein 86	IPR003441 (NAC domain)	GO:0003677 (DNA binding), GO:0006355 (regulation of transcription, DNA-templated)	3	0.614158	0.260076	3	1.38078	0.244965	215	3.17431	1.28175	1	0.180423	0.0852807	1	0.247764	0.075003	216	3.16062	1.13179	2	0.422019	0.153592	8	2.47124	0.753261	396	6.77653	2.51201
Niben101Scf11232g01012	beta-glucan-binding protein 4 [Medicago truncatula]	147.071	5.23281	0.000338255	0.0521778	0.970401	0.413204	0.78943	0.999998	147.071	-6.45503	1.39561e-05	0.00634848	2.21537	-1.63543	0.282765	0.999995	gb|ABB69784.1|	****	beta-glucan-binding protein 4 [Medicago truncatula]	IPR005200 (Endo-1,3(4)-beta-glucanase)	GO:0016998 (cell wall macromolecule catabolic process), GO:0052861 (glucan endo-1,3-beta-glucanase activity, C-3 substituted reducing group), GO:0052862 (glucan endo-1,4-beta-glucanase activity, C-3 substituted reducing group)	5	1.26475	0.53558	0	0	0	93	1.69656	0.685053	2	0.44586	0.210744	0	0	0	994	17.9713	6.43536	4	1.04289	0.379555	0	0	0	323	6.82952	2.53165
Niben101Scf00350g05006	Protein kinase family protein LENGTH=569	11.8892	5.19898	4.56363e-06	0.00252735	0.367148	-0.422003	0.73013	0.999998	11.8892	-4.75988	1.38439e-05	0.00634848	0.367148	0.861107	0.493803	0.999995	AT1G03920.1	****	Protein kinase family protein LENGTH=569	IPR000961 (AGC-kinase, C-terminal), IPR011009 (Protein kinase-like domain)	GO:0004672 (protein kinase activity), GO:0004674 (protein serine/threonine kinase activity), GO:0005524 (ATP binding), GO:0006468 (protein phosphorylation), GO:0016772 (transferase activity, transferring phosphorus-containing groups)	0	0	0	1	1.22008	0.216455	56	2.19171	0.884988	0	0	0	0	0	0	30	1.16365	0.416693	1	0.559352	0.203574	0	0	0	50	2.26812	0.840774
Niben101Scf06700g02009	BnaC01g18620D [Brassica napus]	5.25539	5.17307	0.00147739	0.139411	0.118494	0.100557	0.954639	0.999998	5.25539	-4.1735	0.00574784	0.284726	0.0851593	0.899011	0.630324	0.999995	emb|CDX94322.1|	***-	BnaC01g18620D [Brassica napus]	IPR004864 (Late embryogenesis abundant protein, LEA-14)		0	0	0	0	0	0	13	0.632701	0.255478	0	0	0	0	0	0	6	0.28941	0.103635	0	0	0	0	0	0	17	0.958971	0.355483
Niben101Scf00046g08005	BnaC04g32810D [Brassica napus]	21.7378	5.1677	6.07137e-06	0.00310762	0.885723	1.24941	0.31303	0.999998	21.7378	-3.97254	0.000163267	0.0336309	0.403818	-0.0542431	0.967087	0.999995	emb|CDY36373.1|	***-	BnaC04g32810D [Brassica napus]			1	0.875037	0.37055	0	0	0	33	2.08253	0.840905	0	0	0	0	0	0	34	2.1265	0.761478	0	0	0	0	0	0	98	7.16813	2.65717
Niben101Scf39364g00010	Senescence/dehydration-associated protein-related LENGTH=452	55.8471	5.1438	0.000128105	0.0290446	0.964963	0.0168306	0.990185	0.999998	55.8471	-5.19807	0.000107696	0.0265207	0.875435	-0.0710992	0.958577	0.999995	AT2G17840.1	***-	Senescence/dehydration-associated protein-related LENGTH=452	IPR009686 (Senescence/spartin-associated)		5	0.57032	0.241512	2	0.512888	0.090992	613	5.04268	2.03618	1	0.100527	0.0475161	1	0.138048	0.0417896	869	7.0848	2.537	5	0.587843	0.213944	3	0.516341	0.157386	714	6.8077	2.52356
Niben101Scf18771g00012	SOUL heme-binding family protein LENGTH=225	125.015	5.1373	0.000134865	0.0294148	6.23951	0.454924	0.732779	0.999998	125.015	-3.67256	0.00423867	0.243974	3.8469	1.00981	0.468131	0.999995	AT2G37970.1	***-	SOUL heme-binding family protein LENGTH=225	IPR006917 (SOUL haem-binding protein), IPR011256 (Regulatory factor, effector binding domain)		0	0	0	2	4.11165	0.729452	406	26.7744	10.8112	0	0	0	0	0	0	202	13.2024	4.72766	1	0.942509	0.343023	3	4.13933	1.26171	604	46.1671	17.1138
Niben101Scf05245g01007	Protein argonaute 2	36.9324	5.13186	8.39054e-05	0.0226759	1.39739	1.7626	0.182781	0.999998	36.9324	-3.83251	0.00290966	0.199367	0.585667	-0.463253	0.729575	0.999995	sp|Q9SHF3|AGO2_ARATH	***-	Protein argonaute 2	IPR003100 (PAZ domain), IPR012337 (Ribonuclease H-like domain), IPR014811 (Domain of unknown function DUF1785)	GO:0003676 (nucleic acid binding), GO:0005515 (protein binding)	2	0.281719	0.119299	8	2.5335	0.44947	275	2.79364	1.12804	0	0	0	17	2.89811	0.877314	244	2.45661	0.879687	21	3.04894	1.10965	24	5.10111	1.55487	350	4.12105	1.52764
Niben101Scf03850g03025	DCD (Development and Cell Death) domain protein LENGTH=349	143.453	5.12735	0.000231691	0.0411947	1.18368	1.34694	0.37621	0.999998	143.453	-5.71709	4.85847e-05	0.0159125	1.35025	-1.93669	0.199217	0.999995	AT5G42050.1	***-	DCD (Development and Cell Death) domain protein LENGTH=349	IPR013989 (Development/cell death domain)		1	0.3826	0.162019	1	0.860179	0.152605	75	2.06946	0.835628	6	2.02316	0.956286	0	0	0	316	8.64154	3.09445	5	1.97178	0.717621	0	0	0	239	7.64356	2.83341
Niben101Scf08516g02009	Unknown protein	6.08559	5.08915	0.0167678	#N/A	0.195455	3.38867	0.249466	0.999998	6.08559	-5.28312	0.0136491	#N/A	0.217049	-3.58264	0.221754	0.999995			Unknown protein			0	0	0	0	0	0	1	0.11273	0.0455191	1	1.37759	0.651146	0	0	0	0	0	0	1	1.61113	0.586364	0	0	0	0	0	0
Niben101Scf03770g02001	RHOMBOID-like protein 14 LENGTH=334	8.50655	5.07995	5.39409e-06	0.00289243	0.420054	-0.608138	0.620405	0.999998	8.50655	-5.00304	5.88153e-06	0.00332124	0.420054	0.685056	0.58036	0.999995	AT3G17611.1	***-	RHOMBOID-like protein 14 LENGTH=334	IPR001876 (Zinc finger, RanBP2-type), IPR022764 (Peptidase S54, rhomboid domain)	GO:0004252 (serine-type endopeptidase activity), GO:0008270 (zinc ion binding), GO:0016021 (integral component of membrane)	2	0.70839	0.29998	3	2.38895	0.423826	52	1.3283	0.536355	0	0	0	1	0.428669	0.129766	35	0.886073	0.317294	4	1.46031	0.531475	0	0	0	41	1.21389	0.44998
Niben101Scf04664g01015	NAC transcription factor 29	17.6215	5.06175	1.26502e-05	0.00521159	0.532004	-0.373211	0.77167	0.999998	17.6215	-4.84126	2.00026e-05	0.00862005	0.532004	0.593699	0.649773	0.999995	sp|O49255|NAC29_ARATH	--**	NAC transcription factor 29	IPR003441 (NAC domain)	GO:0003677 (DNA binding), GO:0006355 (regulation of transcription, DNA-templated)	1	1.00485	0.425521	0	0	0	40	2.89877	1.17049	0	0	0	0	0	0	26	1.86738	0.668693	0	0	0	0	0	0	38	3.19182	1.18318
Niben101Scf06408g03002	TGACG-sequence-specific DNA-binding protein TGA-2.1	13.62	5.04219	0.000204973	0.038469	0.224722	-1.19323	0.437384	0.999998	13.62	-5.47563	7.92543e-05	0.0225716	0.224722	0.759796	0.614838	0.999995	sp|O24160|TGA21_TOBAC	*-**	TGACG-sequence-specific DNA-binding protein TGA-2.1	IPR025422 (Transcription factor TGA like domain)	GO:0006351 (transcription, DNA-templated), GO:0043565 (sequence-specific DNA binding)	0	0	0	3	3.31585	0.588268	6	0.212732	0.0858989	0	0	0	1	0.59499	0.180115	17	0.597362	0.21391	0	0	0	0	0	0	26	1.06846	0.396068
Niben101Scf11757g01002	Unknown protein	7.99732	4.96519	0.0100683	0.403473	64.3786	13.2775	1.95775e-05	0.0104303	64.3786	3.14438	0.0490166	0.660383	0.293871	-5.16796	0.116517	0.999995			Unknown protein			0	0	0	0	0	0	0	0	0	0	0	0	1	2.91232	0.881614	0	0	0	122	302.595	110.128	75	272.325	83.0074	0	0	0
Niben101Scf03638g03003	BnaC05g24410D [Brassica napus]	5.11847	4.92762	0.000152826	0.0312962	8.42534	5.52541	7.39833e-06	0.00534016	8.42534	1.31544	0.227954	0.938485	0.3937	0.717644	0.613875	0.999995	emb|CDY01291.1|	***-	BnaC05g24410D [Brassica napus]			0	0	0	1	0.962917	0.170832	81	2.50197	1.01027	0	0	0	1	0.518352	0.156915	35	1.07145	0.383676	46	20.307	7.39066	85	54.9326	16.744	86	3.07891	1.14133
Niben101Scf03913g01021	Dehydrin family protein LENGTH=163	5.37822	4.91277	0.00168737	0.150008	0.0334531	-0.539583	0.788412	0.999998	5.37822	-6.10897	0.000271711	0.0484751	0.0470437	-0.656615	0.731942	0.999995	AT4G38410.1	***-	Dehydrin family protein LENGTH=163	IPR000167 (Dehydrin)	GO:0006950 (response to stress), GO:0009415 (response to water)	0	0	0	0	0	0	5	0.248544	0.100359	0	0	0	0	0	0	8	0.394121	0.141131	0	0	0	0	0	0	4	0.230459	0.0854294
Niben101Scf00083g04018	UPF0434 protein YcaR	5.46421	4.88939	0.00121347	0.122735	25.2076	7.05714	2.41546e-06	0.00323796	25.2076	2.28089	0.104939	0.817655	0.413315	0.113143	0.943453	0.999995	sp|A7ZK06|YCAR_ECO24	-**-	UPF0434 protein YcaR	IPR005651 (Uncharacterised protein family UPF0434/Trm112)		2	0.571211	0.241889	0	0	0	120	2.47172	0.998055	1	0.25171	0.118976	1	0.345658	0.104637	102	2.08222	0.745622	187	55.0492	20.035	413	177.985	54.2516	151	3.60493	1.33632
Niben101Scf03213g03016	HXXXD-type acyl-transferase family protein LENGTH=435	5.15021	4.84216	0.00307334	0.21319	60.4948	8.19723	2.7688e-07	0.000958836	60.4948	3.75085	0.0115158	0.393972	0.629789	0.395781	0.819741	0.999995	AT1G24430.1	****	HXXXD-type acyl-transferase family protein LENGTH=435	IPR003480 (Transferase), IPR023213 (Chloramphenicol acetyltransferase-like domain)	GO:0016747 (transferase activity, transferring acyl groups other than amino-acyl groups)	0	0	0	0	0	0	149	4.67909	1.88937	1	0.383758	0.181391	0	0	0	64	1.99188	0.713272	393	176.384	64.1943	574	377.139	114.956	173	6.29684	2.33419
Niben101Scf04535g02012	Protein disulfide-isomerase	8.30162	4.83727	9.52327e-06	0.00440706	0.63167	0.883872	0.452693	0.999998	8.30162	-4.03185	0.00010215	0.0259349	0.166235	-0.0784513	0.948963	0.999995	sp|P80284|PDI_HORVU	--*-	Protein disulfide-isomerase	IPR012336 (Thioredoxin-like fold)	GO:0045454 (cell redox homeostasis)	1	0.239375	0.101368	0	0	0	57	0.984025	0.397339	0	0	0	0	0	0	59	1.00946	0.361479	4	0.98692	0.359186	6	2.16719	0.660582	118	2.3611	0.875242
Niben101Scf13741g04013	p8MTCP1 [Zea mays]	8.11886	4.83492	0.00144196	0.136832	2.89714	-1.8327	0.200006	0.999998	8.11886	-3.48184	0.0117946	0.396336	2.89714	3.18578	0.0412432	0.999995	gb|ACG40676.1|	***-	p8MTCP1 [Zea mays]	IPR009069 (Cysteine alpha-hairpin motif superfamily), IPR010625 (CHCH)		0	0	0	7	31.9795	5.67352	51	7.47398	3.01792	0	0	0	0	0	0	16	2.32386	0.832151	0	0	0	2	6.13235	1.8692	26	4.41628	1.63708
Niben101Scf00661g00002	UDP-glycosyltransferase 74 F1 LENGTH=449	5.16647	4.82526	0.000557272	0.0735381	3.30748	4.37475	0.00202081	0.441984	5.16647	-0.641787	0.579593	0.999949	0.0889507	-0.191274	0.905939	0.999995	AT2G43840.2	***-	UDP-glycosyltransferase 74 F1 LENGTH=449	IPR002213 (UDP-glucuronosyl/UDP-glucosyltransferase)	GO:0008152 (metabolic process), GO:0016758 (transferase activity, transferring hexosyl groups)	0	0	0	2	1.45117	0.257454	1	0.0232754	0.00939835	1	0.284432	0.134443	1	0.390593	0.11824	1	0.0230677	0.00826032	5	1.66325	0.605334	2	0.973961	0.296873	902	24.3335	9.02024
Niben101Scf18039g00002	Calcium-binding protein PBP1	6.50033	4.81756	0.00172724	0.152023	44.1195	7.5861	5.42616e-07	0.00146079	44.1195	2.93372	0.0349561	0.584823	0.496006	0.165183	0.920229	0.999995	sp|Q9LSQ6|PBP1_ARATH	*-**	Calcium-binding protein PBP1	IPR011992 (EF-hand domain pair)	GO:0005509 (calcium ion binding)	0	0	0	2	2.38357	0.422871	69	2.63788	1.06515	1	0.467184	0.220823	0	0	0	73	2.76589	0.99044	255	139.327	50.7077	332	265.557	80.9446	43	1.90535	0.706299
Niben101Scf07767g02011	Cytochrome P450 superfamily protein LENGTH=513	13.491	4.80436	3.45388e-05	0.011906	0.424194	0.781425	0.541096	0.999998	13.491	-4.32141	0.000117249	0.0282362	0.197846	-0.298478	0.820069	0.999995	AT5G07990.1	***-	Cytochrome P450 superfamily protein LENGTH=513	IPR001128 (Cytochrome P450)	GO:0005506 (iron ion binding), GO:0016705 (oxidoreductase activity, acting on paired donors, with incorporation or reduction of molecular oxygen), GO:0020037 (heme binding), GO:0055114 (oxidation-reduction process)	1	0.300464	0.127237	3	2.02655	0.359533	10	0.216693	0.0874984	2	0.529611	0.250331	2	0.727282	0.220162	16	0.343615	0.123045	0	0	0	2	0.906755	0.276388	107	2.68739	0.996193
Niben101Scf02756g00004	Peptidyl-prolyl cis-trans isomerase D	157.271	4.79165	0.000251861	0.0427557	6.30595	0.024524	0.98514	0.999998	157.271	-4.73816	0.000292208	0.050506	5.25426	0.0289634	0.982463	0.999995	sp|P26882|PPID_BOVIN	*-*-	Peptidyl-prolyl cis-trans isomerase D	IPR001179 (Peptidyl-prolyl cis-trans isomerase, FKBP-type, domain), IPR011990 (Tetratricopeptide-like helical domain), IPR023566 (Peptidyl-prolyl cis-trans isomerase, FKBP-type)	GO:0005515 (protein binding), GO:0006457 (protein folding)	5	1.03597	0.438698	14	6.52151	1.15699	2348	35.0854	14.1671	3	0.547811	0.258934	23	5.76745	1.74592	1829	27.0862	9.69932	8	1.70848	0.621794	14	4.37694	1.33414	2642	45.7575	16.9619
Niben101Scf01037g10003	Cytochrome b561 and DOMON domain-containing protein	9.40454	4.78236	1.37794e-05	0.00560837	0.279754	0.694036	0.573177	0.999998	9.40454	-4.37868	4.03549e-05	0.0142119	0.192474	-0.290356	0.817897	0.999995	sp|Q9FGK4|B561J_ARATH	***-	Cytochrome b561 and DOMON domain-containing protein	IPR005018 (DOMON domain), IPR017214 (Uncharacterised conserved protein UCP037471)		0	0	0	1	0.654028	0.116032	40	0.839197	0.338859	2	0.512762	0.242367	0	0	0	45	0.935673	0.335055	1	0.299844	0.109127	0	0	0	81	1.96966	0.730136
Niben101Scf10384g00013	3-phosphoserine phosphatase LENGTH=295	73.7012	4.76979	0.000168822	0.0338984	1.25902	-0.511074	0.69806	0.999998	73.7012	-5.36269	2.8844e-05	0.0115207	1.25902	-0.0818217	0.949953	0.999995	AT1G18640.2	*-*-	3-phosphoserine phosphatase LENGTH=295	IPR023214 (HAD-like domain)		3	0.835505	0.353809	3	1.87842	0.333252	381	7.65252	3.09001	1	0.245449	0.116016	8	2.69648	0.816277	310	6.1709	2.20974	2	0.574117	0.208948	1	0.420237	0.128093	342	7.96172	2.95135
Niben101Scf11105g01005	Calcium-binding EF-hand family protein LENGTH=159	8.81798	4.75068	0.00012718	0.0290329	0.217574	2.44774	0.13882	0.999998	8.81798	-4.62511	0.000149939	0.0325992	0.380279	-2.32217	0.163949	0.999995	AT1G76640.1	****	Calcium-binding EF-hand family protein LENGTH=159	IPR011992 (EF-hand domain pair)	GO:0005509 (calcium ion binding)	0	0	0	1	2.1527	0.381912	2	0.138109	0.0557668	2	1.68773	0.797739	0	0	0	14	0.958134	0.343099	0	0	0	0	0	0	22	1.76082	0.652722
Niben101Scf01005g01014	conserved hypothetical protein [Ricinus communis] gb|EEF39712.1| conserved hypothetical protein [Ricinus communis]	17.1956	4.74221	0.00108127	0.113088	25.7821	5.09159	0.000416222	0.118469	25.7821	0.509579	0.715586	0.999949	1.71205	0.160195	0.914573	0.999995	ref|XP_002522625.1|	***-	conserved hypothetical protein [Ricinus communis] gb|EEF39712.1| conserved hypothetical protein [Ricinus communis]			2	0.896484	0.379632	2	2.01552	0.357575	337	10.8942	4.39895	0	0	0	2	1.08498	0.328445	366	11.7261	4.199	5	2.31007	0.840742	343	231.992	70.7136	417	15.6243	5.79182
Niben101Scf13703g01006	Heat shock 70 kDa protein 6	5.94283	4.72658	0.000129928	0.0290677	0.772852	0.122007	0.924119	0.999998	5.94283	-4.19295	0.000481739	0.0680082	0.50153	0.411615	0.753892	0.999995	sp|P17066|HSP76_HUMAN	***-	Heat shock 70 kDa protein 6	IPR013126 (Heat shock protein 70 family), IPR029047 (Heat shock protein 70kD, peptide-binding domain)		0	0	0	1	0.499189	0.0885616	219	3.50685	1.41603	0	0	0	0	0	0	169	2.68205	0.960417	0	0	0	0	0	0	337	6.25467	2.31856
Niben101Scf05177g03021	Disease resistance protein	7.94003	4.71763	6.97055e-05	0.0196232	0.177088	-0.157916	0.903401	0.999998	7.94003	-4.57905	8.99447e-05	0.025033	0.163128	0.296501	0.82179	0.999995	sp|Q9T048|DRL27_ARATH	*-*-	Disease resistance protein	IPR002182 (NB-ARC), IPR027417 (P-loop containing nucleoside triphosphate hydrolase)	GO:0043531 (ADP binding)	0	0	0	2	0.951772	0.168855	52	0.793805	0.32053	0	0	0	0	0	0	57	0.862369	0.308806	0	0	0	0	0	0	81	1.43317	0.531264
Niben101Scf02522g01002	Regulator of Vps4 activity in the MVB pathway protein LENGTH=409	5.92873	4.6736	4.20972e-05	0.0135441	0.163722	-1.16651	0.39673	0.999998	5.92873	-5.80949	1.8758e-06	0.00133557	0.163722	0.0306239	0.981323	0.999995	AT1G13340.1	*-*-	Regulator of Vps4 activity in the MVB pathway protein LENGTH=409	IPR005061 (Domain of unknown function DUF292, eukaryotic)		0	0	0	1	0.812045	0.144066	33	0.859611	0.347102	1	0.318325	0.150462	0	0	0	31	0.800308	0.286583	1	0.372288	0.135493	0	0	0	17	0.513261	0.190262
Niben101Scf00558g00004	acetyl-CoA carboxylase beta subunit (chloroplast) [Hesperelaea palmeri]	9.68842	4.65648	0.0116769	0.439031	19.4703	9.37442	5.26146e-05	0.0218645	19.4703	1.12343	0.497265	0.999732	0.401989	-3.59451	0.143745	0.999995	emb|CED79771.1|	*-*-	acetyl-CoA carboxylase beta subunit (chloroplast) [Hesperelaea palmeri]			0	0	0	0	0	0	3	0.344071	0.138932	0	0	0	2	3.84933	1.16526	1	0.113667	0.040703	55	90.153	32.8109	35	83.9865	25.6	0	0	0
Niben101Scf27945g00015	NAC domain-containing protein 86	46.9816	4.6374	0.000198071	0.0378036	1.02949	0.624809	0.632312	0.999998	46.9816	-5.03559	5.83518e-05	0.0176232	0.864979	-1.023	0.431114	0.999995	sp|Q9FFI5|NAC86_ARATH	*-*-	NAC domain-containing protein 86	IPR003441 (NAC domain)	GO:0003677 (DNA binding), GO:0006355 (regulation of transcription, DNA-templated)	3	0.644205	0.2728	1	0.482777	0.08565	193	2.98891	1.20689	3	0.567751	0.268359	1	0.259886	0.0786724	409	6.27748	2.24791	6	1.328	0.48332	3	0.972055	0.296292	347	6.22853	2.30887
Niben101Scf00239g07005	Alternative oxidase 3, mitochondrial	24.2639	4.61789	0.000115186	0.027403	1.4206	0.535211	0.657333	0.999998	24.2639	-3.51674	0.00231056	0.177226	0.910409	0.565937	0.650236	0.999995	sp|O03376|AOX3_SOYBN	****	Alternative oxidase 3, mitochondrial	IPR002680 (Alternative oxidase)	GO:0009916 (alternative oxidase activity), GO:0055114 (oxidation-reduction process)	1	0.237716	0.100665	0	0	0	380	6.51469	2.63056	0	0	0	1	0.287699	0.0870919	217	3.68703	1.32029	2	0.490039	0.178348	4	1.43478	0.437335	495	9.83596	3.64611
Niben101Scf03374g05008	FK506-binding protein 6	21.9081	4.61767	2.35582e-05	0.00894206	1.04649	-0.556865	0.614304	0.999998	21.9081	-4.15696	0.000104534	0.0263362	1.04649	1.01757	0.365766	0.999995	sp|Q54Y27|FKBP6_DICDI	--**	FK506-binding protein 6	IPR006636 (Heat shock chaperonin-binding), IPR011990 (Tetratricopeptide-like helical domain)	GO:0005515 (protein binding)	4	0.877486	0.371587	9	4.43881	0.787493	310	4.90449	1.98038	1	0.193337	0.0913844	3	0.796492	0.241113	163	2.5558	0.915208	0	0	0	4	1.32406	0.403586	301	5.5195	2.04604
Niben101Scf02648g01001	F1F0-ATPase inhibitor protein [Oryza sativa Japonica Group]	5.90043	4.61248	0.000200962	0.03814	0.148909	0.70236	0.641352	0.999998	5.90043	-4.68165	0.000150544	0.0325992	0.388846	-0.771534	0.609927	0.999995	dbj|BAA81661.1|	--*-	F1F0-ATPase inhibitor protein [Oryza sativa Japonica Group]			0	0	0	0	0	0	9	0.519873	0.209919	1	0.70589	0.333653	2	1.93871	0.586885	12	0.686979	0.246001	0	0	0	0	0	0	18	1.20512	0.446727
Niben101Scf12868g00008	Heat shock 70 kDa protein 1A/1B	403.333	4.61096	0.000774821	0.0893344	25.0481	-0.0857915	0.95012	0.999998	403.333	-3.74359	0.00622648	0.292582	25.0481	0.953156	0.488053	0.999995	sp|Q07439|HSP71_RAT	***-	Heat shock 70 kDa protein 1A/1B	IPR013126 (Heat shock protein 70 family), IPR029047 (Heat shock protein 70kD, peptide-binding domain), IPR029048 (Heat shock protein 70kD, C-terminal domain)		3	0.98324	0.41637	41	30.2111	5.35977	7268	171.793	69.3682	6	1.7331	0.819184	42	16.6597	5.04321	2129	49.8739	17.8594	6	2.0269	0.737684	61	30.1672	9.19527	6168	168.98	62.6397
Niben101Scf01623g11001	BnaC05g01360D [Brassica napus]	5.36634	4.59448	0.000555629	0.0735381	0.271104	1.14764	0.491478	0.999998	5.36634	-4.7003	0.00039809	0.0606429	0.0965123	-1.25346	0.453176	0.999995	emb|CDY15257.1|	***-	BnaC05g01360D [Brassica napus]	IPR008480 (Protein of unknown function DUF761, plant)		0	0	0	0	0	0	5	0.339933	0.137261	0	0	0	0	0	0	12	0.808558	0.289537	0	0	0	1	1.42245	0.433578	13	1.0244	0.379735
Niben101Scf04122g06005	NAD(P)H dehydrogenase B3 LENGTH=580	11.4073	4.59115	8.73332e-05	0.0230491	0.629113	2.00888	0.1147	0.999998	11.4073	-3.31883	0.00243233	0.179828	0.173722	-0.736571	0.582249	0.999995	AT4G21490.1	***-	NAD(P)H dehydrogenase B3 LENGTH=580	IPR011992 (EF-hand domain pair), IPR013027 (FAD-dependent pyridine nucleotide-disulphide oxidoreductase), IPR023753 (Pyridine nucleotide-disulphide oxidoreductase, FAD/NAD(P)-binding domain)	GO:0005509 (calcium ion binding), GO:0016491 (oxidoreductase activity), GO:0050660 (flavin adenine dinucleotide binding), GO:0055114 (oxidation-reduction process)	0	0	0	0	0	0	51	0.832155	0.336015	0	0	0	0	0	0	90	1.4554	0.521167	0	0	0	5	1.70694	0.520294	195	3.68782	1.36705
Niben101Scf03444g04026	BnaC04g32810D [Brassica napus]	36.3183	4.58482	5.20867e-05	0.0157107	1.47908	0.616718	0.607374	0.999998	36.3183	-3.8702	0.000364967	0.0574616	0.792971	0.0979065	0.937229	0.999995	emb|CDY36373.1|	***-	BnaC04g32810D [Brassica napus]			0	0	0	1	1.93946	0.344081	81	5.03934	2.03483	0	0	0	0	0	0	76	4.68608	1.67804	0	0	0	0	0	0	166	11.9701	4.43723
Niben101Scf02354g13007	Unknown protein	6.43568	4.56592	0.0402455	#N/A	5.9771	9.61322	0.00476842	0.829106	6.43568	-0.0504852	0.978953	#N/A	0.323685	-5.09779	0.15572	0.999995			Unknown protein			0	0	0	0	0	0	0	0	0	0	0	0	1	3.20777	0.971054	0	0	0	7	19.1234	6.95988	9	35.9942	10.9714	0	0	0
Niben101Scf09812g01018	Zinc finger FYVE domain-containing protein 21	13.0737	4.49222	0.00271384	0.20283	82.2572	7.57037	4.55118e-07	0.00138806	82.2572	2.83044	0.0530856	0.679961	1.13322	-0.247705	0.871782	0.999995	sp|Q05B78|ZFY21_BOVIN	*-*-	Zinc finger FYVE domain-containing protein 21	IPR013083 (Zinc finger, RING/FYVE/PHD-type)	GO:0046872 (metal ion binding)	0	0	0	5	2.80723	0.498033	399	7.18602	2.90164	2	0.440177	0.208059	4	1.20894	0.365968	412	7.35394	2.63338	569	146.46	53.3036	1651	622.125	189.63	496	10.3538	3.83806
Niben101Scf01076g02011	WRKY transcription factor 55	16.4731	4.4659	6.04995e-05	0.0174683	4.16096	2.09166	0.0558935	0.999998	16.4731	-1.80198	0.0762029	0.751523	0.600206	0.572267	0.629112	0.999995	sp|Q9SHB5|WRK55_ARATH	*-**	WRKY transcription factor 55	IPR003657 (DNA-binding WRKY)	GO:0003700 (sequence-specific DNA binding transcription factor activity), GO:0006355 (regulation of transcription, DNA-templated), GO:0043565 (sequence-specific DNA binding)	4	1.28039	0.542204	0	0	0	135	3.11651	1.25841	0	0	0	1	0.387403	0.117274	107	2.44808	0.876635	3	0.989799	0.360234	5	2.41501	0.736121	1148	30.717	11.3865
Niben101Scf01290g01033	CBL-interacting protein kinase 31	27.8388	4.45765	2.52651e-05	0.0093792	0.89741	0.364256	0.74907	0.999998	27.8388	-4.17669	5.76298e-05	0.0176232	0.575162	-0.0832945	0.942603	0.999995	sp|Q6X4A2|CIPKV_ORYSJ	****	CBL-interacting protein kinase 31	IPR020636 (Calcium/calmodulin-dependent/calcium-dependent protein kinase)	GO:0004672 (protein kinase activity), GO:0004674 (protein serine/threonine kinase activity), GO:0005524 (ATP binding), GO:0006468 (protein phosphorylation), GO:0007165 (signal transduction), GO:0016772 (transferase activity, transferring phosphorus-containing groups)	2	0.879244	0.372331	1	0.988378	0.175349	92	2.91688	1.17781	2	0.774896	0.36627	0	0	0	103	3.2365	1.15896	1	0.453129	0.164915	3	1.99006	0.606592	141	5.18145	1.92072
Niben101Scf00611g09003	[Oryza sativa Japonica Group] dbj|BAF05328.2| [Oryza sativa Japonica Group]	73.2365	4.38917	0.00262716	0.20013	2.44537	0.210311	0.889751	0.999998	73.2365	-4.86133	0.00093357	0.10295	1.62387	-0.682477	0.650806	0.999995	ref|NP_001043414.2|	*-*-	[Oryza sativa Japonica Group] dbj|BAF05328.2| [Oryza sativa Japonica Group]	IPR027806 (Harbinger transposase-derived nuclease domain)		0	0	0	0	0	0	472	12.0647	4.8716	6	1.87417	0.885862	0	0	0	377	9.55044	3.41992	0	0	0	0	0	0	668	19.7903	7.33611
Niben101Scf05152g00001	Serine/threonine-protein kinase 38-like	6.53299	4.38817	2.77746e-05	0.00998173	0.837038	-0.244152	0.802962	0.999998	6.53299	-2.42054	0.00915634	0.347495	0.80672	2.21179	0.0427086	0.999995	sp|Q9Y2H1|ST38L_HUMAN	****	Serine/threonine-protein kinase 38-like	IPR011009 (Protein kinase-like domain)	GO:0004672 (protein kinase activity), GO:0004674 (protein serine/threonine kinase activity), GO:0005524 (ATP binding), GO:0006468 (protein phosphorylation), GO:0016772 (transferase activity, transferring phosphorus-containing groups), GO:0016773 (phosphotransferase activity, alcohol group as acceptor)	2	0.628463	0.266134	2	1.41294	0.250671	208	4.71373	1.90336	0	0	0	1	0.380303	0.115125	40	0.898398	0.321708	2	0.647772	0.235755	2	0.948301	0.289052	204	5.35837	1.98631
Niben101Scf06763g00018	phosphatidylinositol kinase putative [Albugo laibachii Nc14]	15.6074	4.3737	4.3506e-05	0.0138653	1.11862	0.836117	0.443355	0.999998	15.6074	-3.47102	0.000887833	0.0995833	0.628684	0.0665602	0.952411	0.999995	emb|CCA25542.1|	*-*-	phosphatidylinositol kinase putative [Albugo laibachii Nc14]	IPR000270 (Phox/Bem1p), IPR009060 (UBA-like), IPR015940 (Ubiquitin-associated/translation elongation factor EF1B, N-terminal, eukaryote)	GO:0005515 (protein binding)	6	0.924947	0.391685	7	2.4261	0.430416	237	2.63491	1.06395	7	0.951038	0.449527	4	0.746287	0.225915	219	2.41307	0.864096	6	0.953367	0.346974	7	1.62829	0.496318	526	6.77805	2.51257
Niben101Scf01524g00006	SAUR-like auxin-responsive protein family LENGTH=122	16.1499	4.3559	0.000234875	0.0415128	0.553466	0.0247949	0.985697	0.999998	16.1499	-4.50881	0.00014636	0.0323892	0.553466	-0.177705	0.89757	0.999995	AT4G00880.1	***-	SAUR-like auxin-responsive protein family LENGTH=122	IPR003676 (Auxin-induced protein, ARG7)		1	1.60423	0.679341	0	0	0	21	2.42962	0.981056	0	0	0	0	0	0	24	2.75194	0.985442	0	0	0	0	0	0	27	3.62064	1.34214
Niben101Scf06533g00012	sterol C4-methyl oxidase 1-2 LENGTH=299	11.7329	4.34838	0.00373116	0.238723	101.498	7.4329	5.97091e-07	0.00146079	101.498	3.30505	0.0228371	0.505091	1.37572	0.220527	0.885776	0.999995	AT4G22756.1	***-	sterol C4-methyl oxidase 1-2 LENGTH=299	IPR006694 (Fatty acid hydroxylase)	GO:0005506 (iron ion binding), GO:0006633 (fatty acid biosynthetic process), GO:0016491 (oxidoreductase activity), GO:0055114 (oxidation-reduction process)	3	1.05577	0.447084	3	2.37363	0.421108	318	8.07099	3.25898	0	0	0	5	2.1296	0.64467	281	7.06827	2.53108	808	293.091	106.669	1198	636.167	193.91	359	10.5608	3.91479
Niben101Scf04082g02014	RING finger protein 44	16.6219	4.33287	4.04089e-05	0.0132533	0.512294	-1.22586	0.353224	0.999998	16.6219	-6.1028	2.09509e-07	0.00028591	0.512294	-0.54407	0.654205	0.999995	sp|Q4V7B8|RNF44_RAT	*-*-	RING finger protein 44	IPR013083 (Zinc finger, RING/FYVE/PHD-type)	GO:0005515 (protein binding), GO:0008270 (zinc ion binding)	1	0.784904	0.332381	1	1.76466	0.31307	39	2.20766	0.891432	0	0	0	0	0	0	63	3.53441	1.26564	1	0.80902	0.29444	0	0	0	20	1.3122	0.486422
Niben101Scf07442g00008	Lipid A export ATP-binding/permease protein MsbA	23.5721	4.30828	0.000684895	0.0823386	1.07436	0.70723	0.58735	0.999998	23.5721	-4.26002	0.000768479	0.0928888	0.689325	-0.658971	0.613739	0.999995	sp|Q7NZU6|MSBA_CHRVO	****	Lipid A export ATP-binding/permease protein MsbA	IPR003439 (ABC transporter-like), IPR011527 (ABC transporter type 1, transmembrane domain), IPR027417 (P-loop containing nucleoside triphosphate hydrolase)	GO:0005524 (ATP binding), GO:0006810 (transport), GO:0016021 (integral component of membrane), GO:0016887 (ATPase activity), GO:0042626 (ATPase activity, coupled to transmembrane movement of substances), GO:0055085 (transmembrane transport)	3	0.354347	0.150055	6	1.59332	0.282673	276	2.35109	0.949345	4	0.416392	0.196816	3	0.428854	0.129822	576	4.86284	1.74134	6	0.73047	0.265852	0	0	0	808	7.97761	2.95724
Niben101Scf07863g00029	Peptide methionine sulfoxide reductase MsrB	5.80964	4.30681	0.00140516	0.135626	0.860334	2.15818	0.161464	0.999998	5.80964	-2.95133	0.0163818	0.445718	0.172	-0.802704	0.624073	0.999995	sp|Q8PWF5|MSRB_METMA	-***	Peptide methionine sulfoxide reductase MsrB	IPR011057 (Mss4-like)	GO:0033743 (peptide-methionine (R)-S-oxide reductase activity), GO:0055114 (oxidation-reduction process)	0	0	0	0	0	0	8	0.830827	0.335479	0	0	0	0	0	0	14	1.44097	0.515999	0	0	0	1	2.17288	0.662316	43	5.17596	1.91869
Niben101Scf04392g03001	EF-hand domain-containing protein 1, putative [Theobroma cacao] gb|EOY32080.1| EF-hand domain-containing protein 1, putative [Theobroma cacao]	7.21251	4.30351	3.64841e-05	0.012325	0.414483	-0.167944	0.882412	0.999998	7.21251	-4.15278	5.26372e-05	0.0167376	0.228623	0.318677	0.78157	0.999995	ref|XP_007014461.1|	***-	EF-hand domain-containing protein 1, putative [Theobroma cacao] gb|EOY32080.1| EF-hand domain-containing protein 1, putative [Theobroma cacao]			0	0	0	0	0	0	78	1.69858	0.685868	1	0.266117	0.125786	0	0	0	59	1.27336	0.455977	2	0.62246	0.226542	2	0.911246	0.277757	79	1.99397	0.73915
Niben101Scf00299g00014	Mitochondria fission 1 protein	23.2223	4.28342	3.76038e-05	0.0125447	1.09422	0.319301	0.771537	0.999998	23.2223	-3.86031	0.000139612	0.031319	0.931463	0.103814	0.926372	0.999995	sp|Q6CFJ0|FIS1_YARLI	--**	Mitochondria fission 1 protein	IPR016543 (Mitochondria fission 1 protein), IPR028058 (Fis1, N-terminal tetratricopeptide repeat), IPR028061 (Fis1, C-terminal tetratricopeptide repeat)	GO:0000266 (mitochondrial fission), GO:0005515 (protein binding)	2	1.1324	0.479535	2	2.54592	0.451673	113	4.61424	1.86318	1	0.499004	0.235864	0	0	0	104	4.20884	1.50715	1	0.583597	0.212398	0	0	0	175	8.2825	3.07026
Niben101Scf14069g00002	Unknown protein	40.7373	4.28338	8.66627e-05	0.0230491	0.682576	1.27592	0.371105	0.999998	40.7373	-6.06377	3.39355e-07	0.000408546	1.24159	-3.05632	0.0231909	0.999995			Unknown protein			5	2.9529	1.25046	1	1.32777	0.23556	15	0.638883	0.257974	4	2.08196	0.984079	1	0.714756	0.21637	167	7.04943	2.52433	2	1.21745	0.443087	2	1.78228	0.543256	58	2.86325	1.06138
Niben101Scf08510g01006	ATFP4-like protein [Medicago truncatula]	21.847	4.25683	0.000129297	0.0290677	2.6795	2.86961	0.0190482	0.999998	21.847	-2.41228	0.0166279	0.447453	0.519369	-1.02506	0.434463	0.999995	ref|XP_003589925.1|	***-	ATFP4-like protein [Medicago truncatula]			0	0	0	0	0	0	30	1.59549	0.644242	2	1.29983	0.614388	0	0	0	50	2.63542	0.943719	1	0.760088	0.276631	2	2.22545	0.67834	310	19.1089	7.08352
Niben101Scf00371g03003	Regulator of chromosome condensation (RCC1) family protein LENGTH=488	10.0018	4.25477	0.000202876	0.0382881	0.646216	-0.0293794	0.980277	0.999998	10.0018	-3.78842	0.000682668	0.0856657	0.486776	0.495725	0.683617	0.999995	AT3G15430.1	***-	Regulator of chromosome condensation (RCC1) family protein LENGTH=488	IPR009091 (Regulator of chromosome condensation 1/beta-lactamase-inhibitor protein II)		0	0	0	2	1.08201	0.191961	181	3.14116	1.26837	0	0	0	1	0.291232	0.0881614	120	2.06395	0.739081	0	0	0	0	0	0	260	5.22981	1.93865
Niben101Scf03930g02021	embryo-specific protein [Medicago truncatula]	8.17228	4.22623	0.0002492	0.0425176	0.702396	0.919857	0.436303	0.999998	8.17228	-2.907	0.00674307	0.306735	0.261296	0.399371	0.750399	0.999995	gb|KEH39600.1|	***-	embryo-specific protein [Medicago truncatula]	IPR010417 (Embryo-specific 3)		0	0	0	0	0	0	89	1.94133	0.783887	0	0	0	0	0	0	63	1.36193	0.487696	0	0	0	1	0.456376	0.139108	210	5.3092	1.96808
Niben101Scf16406g00009	Protein Hikeshi	13.977	4.21859	7.41478e-05	0.0203647	0.644927	-0.286661	0.800695	0.999998	13.977	-4.03196	0.000119191	0.0282881	0.541182	0.473298	0.680921	0.999995	sp|Q568T4|HIKES_DANRE	***-	Protein Hikeshi	IPR008493 (Protein of unknown function DUF775)		0	0	0	0	0	0	106	3.78199	1.52713	1	0.43601	0.206089	3	1.79624	0.543755	69	2.43989	0.873702	2	1.01985	0.37117	0	0	0	102	4.21809	1.56361
Niben101Scf06603g03002	WRKY transcription factor 55	7.00169	4.2185	0.000177335	0.0350334	2.19421	3.83125	0.00190561	0.418991	7.00169	-1.59445	0.107642	0.822371	0.229338	-1.20721	0.369123	0.999995	sp|Q9SHB5|WRK55_ARATH	*-**	WRKY transcription factor 55	IPR003657 (DNA-binding WRKY)	GO:0003700 (sequence-specific DNA binding transcription factor activity), GO:0006355 (regulation of transcription, DNA-templated), GO:0043565 (sequence-specific DNA binding)	2	0.80388	0.340417	1	0.90366	0.160319	16	0.463802	0.187279	1	0.354238	0.167438	0	0	0	50	1.43645	0.514379	5	2.07145	0.753896	0	0	0	468	15.7239	5.82873
Niben101Scf01175g00001	Fatty acid oxidation complex subunit alpha	12.2753	4.21369	0.0042493	0.260526	39.4648	5.24241	0.000304683	0.0897972	39.4648	1.80208	0.206535	0.928604	1.35089	0.773353	0.605686	0.999995	sp|Q4KFC4|FADB_PSEF5	*-**	Fatty acid oxidation complex subunit alpha	IPR022694 (3-hydroxyacyl-CoA dehydrogenase)	GO:0003857 (3-hydroxyacyl-CoA dehydrogenase activity), GO:0006631 (fatty acid metabolic process), GO:0016491 (oxidoreductase activity), GO:0016616 (oxidoreductase activity, acting on the CH-OH group of donors, NAD or NADP as acceptor), GO:0050662 (coenzyme binding), GO:0055114 (oxidation-reduction process), GO:0070403 (NAD+ binding)	3	1.24598	0.527633	15	14.0064	2.48489	86	2.57597	1.04015	2	0.732074	0.346029	7	3.51859	1.06515	89	2.64205	0.946091	225	96.32	35.0553	429	268.853	81.9492	108	3.74945	1.38989
Niben101Scf00693g02022	Chaperone protein HtpG	7.10184	4.19635	0.000145102	0.0304462	0.450035	-0.519586	0.645267	0.999998	7.10184	-3.46192	0.000972454	0.105813	0.450035	1.25401	0.287877	0.999995	sp|Q1CZI7|HTPG_MYXXD	*-*-	Chaperone protein HtpG	IPR001404 (Heat shock protein Hsp90 family)	GO:0005524 (ATP binding), GO:0006457 (protein folding), GO:0006950 (response to stress), GO:0051082 (unfolded protein binding)	0	0	0	1	0.849515	0.150713	109	2.97034	1.19939	1	0.333013	0.157405	1	0.457306	0.138435	42	1.13432	0.406189	0	0	0	0	0	0	92	2.90582	1.07716
Niben101Scf00577g07003	BnaC07g23050D [Brassica napus]	70.3121	4.183	0.00013641	0.0294744	2.89875	0.145604	0.898985	0.999998	70.3121	-3.91123	0.000296362	0.0508191	2.20253	0.126165	0.913523	0.999995	emb|CDX83565.1|	***-	BnaC07g23050D [Brassica napus]			2	2.04338	0.865306	0	0	0	193	14.221	5.74227	0	0	0	0	0	0	188	13.7289	4.9162	3	3.15925	1.1498	4	6.16661	1.87965	179	15.2871	5.66682
Niben101Scf08718g00002	BnaC07g47310D [Brassica napus]	11.8413	4.17623	0.00239024	0.188661	0.396815	0.64404	0.680426	0.999998	11.8413	-3.83157	0.0041525	0.242429	0.192458	-0.299374	0.851264	0.999995	emb|CDX72709.1|	***-	BnaC07g47310D [Brassica napus]			0	0	0	0	0	0	23	1.33637	0.539612	0	0	0	0	0	0	28	1.61237	0.577373	0	0	0	2	2.43133	0.741094	18	1.2122	0.449351
Niben101Scf08670g00033	IQ-domain 10 LENGTH=259	7.76496	4.1606	0.000808918	0.0923205	15.1263	5.00817	3.84293e-05	0.0169662	15.1263	1.36776	0.241722	0.946484	1.1237	0.520186	0.686197	0.999995	AT3G15050.1	***-	IQ-domain 10 LENGTH=259	IPR000048 (IQ motif, EF-hand binding site)	GO:0005515 (protein binding)	2	0.606912	0.257007	2	1.36449	0.242075	325	7.11264	2.87201	1	0.267442	0.126412	1	0.367261	0.111177	230	4.98864	1.78639	159	49.7319	18.0998	165	75.552	23.029	452	11.4653	4.25011
Niben101Scf00158g00001	BnaC07g48120D [Brassica napus]	8.01303	4.1462	0.00450835	0.26956	32.1167	5.57162	8.95735e-05	0.0326519	32.1167	2.44764	0.0786939	0.757113	1.34915	1.02222	0.492312	0.999995	emb|CDY56587.1|	***-	BnaC07g48120D [Brassica napus]			5	1.66056	0.703192	4	2.98667	0.529868	291	6.96993	2.81439	0	0	0	0	0	0	318	7.54866	2.7031	295	100.983	36.7524	368	184.416	56.2119	329	9.13341	3.38568
Niben101Scf02315g01009	26S protease regulatory subunit 4	94.6741	4.14091	0.00114522	0.117328	5.03748	0.415622	0.745979	0.999998	94.6741	-3.80347	0.00273791	0.192429	3.6077	-0.0781901	0.95154	0.999995	sp|P62191|PRS4_HUMAN	*-*-	26S protease regulatory subunit 4	IPR003959 (ATPase, AAA-type, core), IPR005938 (AAA ATPase, CDC48 family), IPR009010 (Aspartate decarboxylase-like domain), IPR027417 (P-loop containing nucleoside triphosphate hydrolase), IPR029067 (CDC48 domain 2-like)	GO:0005524 (ATP binding), GO:0016787 (hydrolase activity)	4	0.873643	0.369959	5	2.45521	0.435581	1575	24.8088	10.0176	9	1.73241	0.818858	6	1.58601	0.480115	1273	19.8729	7.1163	10	2.25122	0.819322	13	4.28434	1.30591	1919	35.035	12.9872
Niben101Scf14022g00011	Cytochrome P450 superfamily protein LENGTH=520	31.8089	4.10505	0.000332909	0.0517297	0.939203	0.0606765	0.960489	0.999998	31.8089	-4.62661	6.63305e-05	0.0193969	0.950607	-0.58223	0.63035	0.999995	AT2G26710.1	***-	Cytochrome P450 superfamily protein LENGTH=520	IPR001128 (Cytochrome P450)	GO:0005506 (iron ion binding), GO:0016705 (oxidoreductase activity, acting on paired donors, with incorporation or reduction of molecular oxygen), GO:0020037 (heme binding), GO:0055114 (oxidation-reduction process)	0	0	0	1	0.696104	0.123496	227	5.06883	2.04674	2	0.54575	0.25796	1	0.374723	0.113436	313	6.92682	2.48043	0	0	0	2	0.934387	0.284811	264	6.83262	2.5328
Niben101Scf09189g00005	Zinc finger A20 and AN1 domain-containing stress-associated protein 1	23.9511	4.09064	0.000187389	0.0363814	1.36731	-0.193421	0.866958	0.999998	23.9511	-3.61997	0.000626845	0.0805115	1.36731	0.664096	0.576215	0.999995	sp|Q6NNI8|SAP1_ARATH	****	Zinc finger A20 and AN1 domain-containing stress-associated protein 1	IPR000058 (Zinc finger, AN1-type), IPR002653 (Zinc finger, A20-type)	GO:0003677 (DNA binding), GO:0008270 (zinc ion binding)	3	3.28532	1.39122	0	0	0	85	6.71316	2.7107	1	0.96514	0.456192	1	1.32537	0.401214	51	3.99195	1.42948	0	0	0	0	0	0	100	9.15397	3.3933
Niben101Scf02482g00002	CBL-interacting protein kinase 26	5.89023	4.0728	0.000976565	0.106887	0.255981	-0.902225	0.514534	0.999998	5.89023	-4.38434	0.000462742	0.0658944	0.255981	0.590687	0.666109	0.999995	sp|Q6H7U5|CIPKQ_ORYSJ	****	CBL-interacting protein kinase 26	IPR020636 (Calcium/calmodulin-dependent/calcium-dependent protein kinase)	GO:0004672 (protein kinase activity), GO:0004674 (protein serine/threonine kinase activity), GO:0005524 (ATP binding), GO:0006468 (protein phosphorylation), GO:0007165 (signal transduction), GO:0016772 (transferase activity, transferring phosphorus-containing groups)	0	0	0	1	0.993153	0.176196	46	1.46549	0.591748	2	0.778639	0.368039	0	0	0	23	0.726205	0.260047	0	0	0	0	0	0	31	1.14469	0.424327
Niben101Scf00442g10002	Unknown protein	26.8683	4.06312	0.000548125	0.0731888	0.282255	1.11794	0.478693	0.999998	26.8683	-5.37107	2.38724e-05	0.0100239	0.538028	-2.42588	0.106336	0.999995			Unknown protein			0	0	0	0	0	0	9	0.682209	0.275469	0	0	0	0	0	0	60	4.50748	1.61409	0	0	0	0	0	0	26	2.28428	0.846766
Niben101Scf06525g03013	mRNA inducible by salicylic acid or by TMV during Systemic Acquired Resistance response.' [Nicotiana tabacum]	99.7584	4.06305	0.00149635	0.140807	47.4286	3.0286	0.0184148	0.999998	99.7584	-1.28665	0.305896	0.97108	4.00701	-0.252195	0.847021	0.999995	gb|AAA34120.1|	*-*-	mRNA inducible by salicylic acid or by TMV during Systemic Acquired Resistance response.' [Nicotiana tabacum]	IPR004297 (Systemic acquired resistance protein SAR)		13	11.6543	4.93521	4	8.06207	1.4303	62	4.00854	1.61861	13	10.2712	4.85487	1	1.08498	0.328445	298	19.0949	6.83771	79	72.9982	26.5675	8	10.8218	3.29859	4047	303.27	112.42
Niben101Scf11137g01016	Chaperone protein DnaJ	12.0225	4.04173	7.19859e-05	0.0200523	0.695414	-0.0741618	0.944192	0.999998	12.0225	-3.62563	0.000262599	0.0477813	0.693067	0.490254	0.650675	0.999995	sp|Q9HJ83|DNAJ_THEAC	*-*-	Chaperone protein DnaJ	IPR001623 (DnaJ domain), IPR002939 (Chaperone DnaJ, C-terminal)	GO:0006457 (protein folding), GO:0051082 (unfolded protein binding)	0	0	0	5	3.57535	0.634306	156	3.57834	1.44489	3	0.84093	0.397482	2	0.769865	0.233053	105	2.387	0.854764	0	0	0	2	0.959846	0.292571	182	4.83871	1.79367
Niben101Scf02705g01020	Bax inhibitor 1	46.4166	4.03584	0.000520234	0.0702981	4.78393	0.0123079	0.991606	0.999998	46.4166	-3.49975	0.00242542	0.179828	4.05313	0.52379	0.656782	0.999995	sp|Q9LD45|BI1_ARATH	***-	Bax inhibitor 1	IPR006214 (Bax inhibitor 1-related)		6	2.06907	0.876183	8	6.20237	1.10037	1014	25.2182	10.1828	2	0.607838	0.287306	4	1.66941	0.505363	740	18.2396	6.53142	10	3.5544	1.29361	6	3.12206	0.951637	1133	32.6593	12.1065
Niben101Scf02537g03012	Bifunctional arginine demethylase and lysyl-hydroxylase JMJD6	30.6038	4.0034	0.000710365	0.0842019	0.897906	0.404	0.743774	0.999998	30.6038	-4.44173	0.000189697	0.0381163	1.19242	-0.842332	0.493007	0.999995	sp|Q6PFM0|JMJD6_DANRE	*-*-	Bifunctional arginine demethylase and lysyl-hydroxylase JMJD6	IPR001810 (F-box domain), IPR003347 (JmjC domain), IPR011009 (Protein kinase-like domain)	GO:0005515 (protein binding), GO:0016772 (transferase activity, transferring phosphorus-containing groups)	3	0.555687	0.235315	3	1.24932	0.221643	259	3.45988	1.39706	2	0.326492	0.154323	0	0	0	722	9.55884	3.42293	4	0.76368	0.277939	7	1.95647	0.596353	317	4.90819	1.81943
Niben101Scf01128g00004	fiber expressed protein [Gossypium hirsutum]	24.5131	3.9854	0.000921923	0.102787	2.0301	0.913511	0.45959	0.999998	24.5131	-3.03653	0.0090232	0.343735	0.808339	0.0353574	0.977841	0.999995	gb|AAY85179.1|	***-	fiber expressed protein [Gossypium hirsutum]	IPR008480 (Protein of unknown function DUF761, plant), IPR025520 (Domain of unknown function DUF4408)		3	1.1017	0.466535	0	0	0	165	4.36998	1.76455	0	0	0	0	0	0	258	6.77208	2.42502	0	0	0	5	2.77064	0.844519	461	14.1513	5.24579
Niben101Scf08130g00016	Glutathione S-transferase U8	68.6325	3.9676	0.00370674	0.238485	13.5542	1.36401	0.318712	0.999998	68.6325	-2.31854	0.085378	0.77808	5.43322	0.285047	0.83718	0.999995	sp|Q9SR36|GSTU8_ARATH	***-	Glutathione S-transferase U8	IPR010987 (Glutathione S-transferase, C-terminal-like), IPR012336 (Thioredoxin-like fold)	GO:0005515 (protein binding)	1	0.451191	0.191065	0	0	0	1226	39.8935	16.1086	2	0.795288	0.375908	1	0.54606	0.165303	829	26.7346	9.57341	1	0.465054	0.169255	23	15.6587	4.77292	2555	96.3617	35.7205
Niben101Scf00225g00003	1-aminocyclopropane-1-carboxylate oxidase homolog 1	7.98693	3.95603	0.00249038	0.194296	2.76408	4.3959	0.0033099	0.637156	7.98693	-1.33587	0.235992	0.943129	0.575588	-1.77573	0.278032	0.999995	sp|Q84MB3|ACCH1_ARATH	*-*-	1-aminocyclopropane-1-carboxylate oxidase homolog 1	IPR026992 (Non-haem dioxygenase N-terminal domain), IPR027443 (Isopenicillin N synthase-like)		0	0	0	2	4.74422	0.841676	5	0.380463	0.153627	0	0	0	3	3.83082	1.15966	21	1.58369	0.567103	6	6.52506	2.37477	0	0	0	181	15.9633	5.91747
Niben101Scf16189g00001	serine acetyltransferase 2;2 LENGTH=391	9.90618	3.95343	0.00564346	0.307	2.83057	0.387206	0.772502	0.999998	9.90618	-1.73419	0.175546	0.911848	1.62597	1.83203	0.216254	0.999995	AT3G13110.1	****	serine acetyltransferase 2;2 LENGTH=391	IPR005881 (Serine O-acetyltransferase)	GO:0005737 (cytoplasm), GO:0006535 (cysteine biosynthetic process from serine), GO:0009001 (serine O-acetyltransferase activity), GO:0016740 (transferase activity)	0	0	0	0	0	0	305	12.0804	4.87792	0	0	0	0	0	0	62	2.43377	0.871509	0	0	0	0	0	0	499	22.9077	8.49172
Niben101Scf14697g01004	VQ motif-containing protein LENGTH=245	6.57002	3.94205	0.00158634	0.144375	1.2044	0.452281	0.712856	0.999998	6.57002	-2.16241	0.0517525	0.671439	0.429625	1.32735	0.326792	0.999995	AT3G56880.1	***-	VQ motif-containing protein LENGTH=245	IPR008889 (VQ)		0	0	0	0	0	0	53	3.19195	1.28888	2	1.47195	0.695745	0	0	0	18	1.07439	0.384727	1	0.860739	0.313263	3	3.78021	1.15225	83	5.79375	2.1477
Niben101Scf25537g00002	WRKY transcription factor 55	17.8422	3.94144	0.000291123	0.0482094	5.2153	1.93548	0.0807053	0.999998	17.8422	-2.18517	0.0355469	0.588888	0.701452	-0.17921	0.876548	0.999995	sp|Q9SHB5|WRK55_ARATH	*-**	WRKY transcription factor 55	IPR003657 (DNA-binding WRKY)	GO:0003700 (sequence-specific DNA binding transcription factor activity), GO:0006355 (regulation of transcription, DNA-templated), GO:0043565 (sequence-specific DNA binding)	5	2.15325	0.911831	3	2.90462	0.515312	54	1.67714	0.677213	8	3.03633	1.43518	1	0.5212	0.157777	24	0.738746	0.264538	7	3.10717	1.13084	8	5.19854	1.58457	969	34.882	12.9305
Niben101Scf07984g02016	Ras-related protein Rab-8B	62.0871	3.9412	0.00159031	0.144375	2.20167	0.544835	0.682046	0.999998	62.0871	-4.20407	0.00080157	0.0944354	2.16363	-0.807703	0.541921	0.999995	sp|Q2HJI8|RAB8B_BOVIN	***-	Ras-related protein Rab-8B	IPR001806 (Small GTPase superfamily), IPR002041 (Ran GTPase), IPR005225 (Small GTP-binding protein domain), IPR027417 (P-loop containing nucleoside triphosphate hydrolase)	GO:0003924 (GTPase activity), GO:0005525 (GTP binding), GO:0005622 (intracellular), GO:0006184 (GTP catabolic process), GO:0006886 (intracellular protein transport), GO:0006913 (nucleocytoplasmic transport), GO:0007165 (signal transduction), GO:0007264 (small GTPase mediated signal transduction), GO:0015031 (protein transport), GO:0016020 (membrane)	0	0	0	0	0	0	267	10.4497	4.2195	0	0	0	1	0.656784	0.198821	453	17.5711	6.29206	1	0.559352	0.203574	2	1.63772	0.499194	351	15.9222	5.90223
Niben101Scf05283g00016	alpha/beta-Hydrolases superfamily protein LENGTH=336	20.1191	3.93864	7.93679e-05	0.0216226	1.52207	0.572261	0.588706	0.999998	20.1191	-3.43393	0.000401484	0.0607584	0.755976	-0.0675484	0.950307	0.999995	AT1G68620.1	***-	alpha/beta-Hydrolases superfamily protein LENGTH=336	IPR029058 (Alpha/Beta hydrolase fold)	GO:0008152 (metabolic process), GO:0016787 (hydrolase activity)	2	1.08859	0.460981	0	0	0	114	4.47497	1.80695	0	0	0	2	1.31748	0.398826	115	4.47394	1.60208	2	1.12203	0.408361	3	2.46389	0.751019	202	9.19048	3.40684
Niben101Scf09774g02017	Chaperone protein DnaJ	17.4002	3.85917	0.00126233	0.126165	1.15609	-0.483112	0.696336	0.999998	17.4002	-3.81751	0.00135011	0.132454	1.15609	0.524764	0.67301	0.999995	sp|B9MDJ8|DNAJ_ACIET	*-*-	Chaperone protein DnaJ	IPR001623 (DnaJ domain), IPR002939 (Chaperone DnaJ, C-terminal)	GO:0006457 (protein folding), GO:0051082 (unfolded protein binding)	2	0.563005	0.238414	0	0	0	394	7.9989	3.22987	0	0	0	2	0.681384	0.206268	233	4.6881	1.67876	0	0	0	0	0	0	397	9.3417	3.46289
Niben101Scf07470g00005	Protein of unknown function (DUF506) LENGTH=291	7.18122	3.85825	0.000404077	0.0587795	0.256562	1.16795	0.367554	0.999998	7.18122	-3.97849	0.000272332	0.0484751	0.218912	-1.28819	0.319612	0.999995	AT2G39650.1	***-	Protein of unknown function (DUF506) LENGTH=291	IPR006502 (Protein of unknown function DUF506, plant)		1	0.310497	0.131485	3	2.09422	0.371538	17	0.380678	0.153714	1	0.273647	0.129345	0	0	0	65	1.44255	0.516562	0	0	0	0	0	0	80	2.07635	0.769687
Niben101Scf12076g00018	Mitochondrial fission 1 protein A	17.8536	3.85304	0.000435774	0.0618543	0.853852	0.289095	0.8114	0.999998	17.8536	-3.67448	0.000650768	0.0829122	0.515994	-0.110532	0.928239	0.999995	sp|Q9M1J1|FIS1A_ARATH	****	Mitochondrial fission 1 protein A	IPR016543 (Mitochondria fission 1 protein), IPR028058 (Fis1, N-terminal tetratricopeptide repeat), IPR028061 (Fis1, C-terminal tetratricopeptide repeat)	GO:0000266 (mitochondrial fission), GO:0005515 (protein binding)	0	0	0	0	0	0	60	3.61904	1.46133	0	0	0	1	1.01221	0.306415	58	3.46719	1.24157	0	0	0	1	1.26199	0.384668	84	5.87249	2.17689
Niben101Scf05011g00001	Tumor susceptibility gene 101 protein	25.6057	3.83984	0.000120408	0.028305	1.16071	0.240534	0.82606	0.999998	25.6057	-3.83186	0.000114786	0.0278479	0.921357	-0.232552	0.832442	0.999995	sp|Q61187|TS101_MOUSE	*-*-	Tumor susceptibility gene 101 protein	IPR017916 (Steadiness box)		2	1.35135	0.572253	2	3.03817	0.539004	84	4.09326	1.65281	1	0.595486	0.281468	3	2.45323	0.742641	97	4.68456	1.6775	3	2.08931	0.760395	0	0	0	130	7.34234	2.72175
Niben101Scf05710g00007	Senescence/dehydration-associated protein-related LENGTH=452	53.5517	3.83901	0.00190082	0.160534	2.01427	-0.377955	0.760951	0.999998	53.5517	-3.68194	0.00284906	0.197278	2.01427	0.535026	0.667263	0.999995	AT2G17840.1	***-	Senescence/dehydration-associated protein-related LENGTH=452	IPR009686 (Senescence/spartin-associated)		18	2.2924	0.970757	31	8.87613	1.57472	943	8.66127	3.49733	4	0.448965	0.212212	19	2.92854	0.886526	1054	9.5944	3.43566	16	2.1003	0.764396	18	3.45905	1.05436	1019	10.8479	4.02123
Niben101Scf00802g00005	U-box domain-containing protein 19	5.82998	3.8166	0.000470999	0.0657492	0.423096	-0.683973	0.552005	0.999998	5.82998	-3.63377	0.000714497	0.0879745	0.423096	0.866801	0.457436	0.999995	sp|O80742|PUB19_ARATH	***-	U-box domain-containing protein 19	IPR013083 (Zinc finger, RING/FYVE/PHD-type), IPR016024 (Armadillo-type fold)	GO:0004842 (ubiquitin-protein transferase activity), GO:0005488 (binding), GO:0005515 (protein binding), GO:0016567 (protein ubiquitination)	2	0.535528	0.226778	1	0.601999	0.106801	120	2.31731	0.935707	2	0.471972	0.223087	1	0.324065	0.0981006	48	0.918655	0.328961	0	0	0	6	2.42421	0.738923	38	0.850528	0.315284
Niben101Scf03202g05005	Chaperone protein DnaJ	17.598	3.80912	0.00214406	0.173695	2.12475	-0.875549	0.488611	0.999998	17.598	-3.8244	0.00201366	0.164492	2.12475	0.86027	0.497083	0.999995	sp|P0CW07|DNAJ_METMA	*-*-	Chaperone protein DnaJ	IPR001623 (DnaJ domain), IPR012336 (Thioredoxin-like fold)		1	0.232478	0.0984468	0	0	0	927	15.5422	6.27579	0	0	0	2	0.562719	0.170346	401	6.66324	2.38604	0	0	0	2	0.701582	0.213849	495	9.61923	3.56577
Niben101Scf04117g06010	Proteinase inhibitor type-2	6.52774	3.80497	0.00531789	0.294143	0.925955	-2.07359	0.134687	0.999998	6.52774	-3.52628	0.00813441	0.330134	0.925955	2.35228	0.0970723	0.999995	sp|Q40561|IP21_TOBAC	*-**	Proteinase inhibitor type-2	IPR003465 (Proteinase inhibitor I20, Pin2)	GO:0004867 (serine-type endopeptidase inhibitor activity)	5	4.48242	1.89816	1	2.01552	0.357575	20	1.29308	0.522131	0	0	0	0	0	0	22	1.40969	0.504797	0	0	0	0	0	0	35	2.62279	0.972248
Niben101Scf17398g00012	Disease resistance protein	5.42567	3.80105	0.000614692	0.0757865	0.276434	-0.000877206	0.999403	0.999998	5.42567	-3.4372	0.00150054	0.140818	0.18976	0.364736	0.760649	0.999995	sp|Q9T048|DRL27_ARATH	***-	Disease resistance protein	IPR002182 (NB-ARC), IPR027417 (P-loop containing nucleoside triphosphate hydrolase)	GO:0043531 (ADP binding)	2	0.360123	0.152501	5	2.02412	0.3591	11	0.142845	0.0576794	2	0.317384	0.150018	1	0.217922	0.0659692	57	0.733593	0.262693	1	0.185594	0.0675463	3	0.815097	0.24845	92	1.38472	0.513305
Niben101Scf01529g04009	NAD(P)H dehydrogenase B3 LENGTH=580	26.1309	3.79412	0.000523959	0.0705195	1.50604	0.25562	0.820801	0.999998	26.1309	-3.64951	0.000794209	0.0942461	0.892317	-0.111015	0.922042	0.999995	AT4G21490.1	***-	NAD(P)H dehydrogenase B3 LENGTH=580	IPR011992 (EF-hand domain pair), IPR013027 (FAD-dependent pyridine nucleotide-disulphide oxidoreductase), IPR016040 (NAD(P)-binding domain), IPR023753 (Pyridine nucleotide-disulphide oxidoreductase, FAD/NAD(P)-binding domain)	GO:0005509 (calcium ion binding), GO:0016491 (oxidoreductase activity), GO:0050660 (flavin adenine dinucleotide binding), GO:0055114 (oxidation-reduction process)	4	0.912512	0.386419	4	2.05155	0.363968	290	4.77121	1.92656	2	0.402108	0.190064	3	0.828285	0.250738	377	6.14723	2.20126	3	0.705412	0.256732	1	0.344227	0.104924	588	11.2127	4.15645
Niben101Scf01487g04011	Signal peptidase I	18.5886	3.78983	0.00556804	0.304368	61.8062	5.96751	1.24389e-05	0.00746399	61.8062	2.13728	0.113189	0.834945	2.45571	-0.0403932	0.976704	0.999995	sp|Q51876|LEP_PHOLA	*-**	Signal peptidase I	IPR000223 (Peptidase S26A, signal peptidase I), IPR015927 (Peptidase S24/S26A/S26B/S26C), IPR028360 (Peptidase S24/S26, beta-ribbon domain)	GO:0006508 (proteolysis), GO:0008236 (serine-type peptidase activity), GO:0016020 (membrane), GO:0016021 (integral component of membrane)	5	1.17232	0.496441	9	4.74422	0.841676	883	14.9311	6.029	6	1.23983	0.586032	6	1.70259	0.515405	924	15.4849	5.545	832	201.069	73.1782	956	338.223	103.094	1259	24.675	9.14683
Niben101Scf00369g02005	Calcium-dependent lipid-binding (CaLB domain) family protein LENGTH=289	61.1168	3.78747	0.00157299	0.144375	2.46422	0.316348	0.805792	0.999998	61.1168	-4.25385	0.000449161	0.0655251	2.22962	-0.782731	0.538839	0.999995	AT4G15755.1	****	Calcium-dependent lipid-binding (CaLB domain) family protein LENGTH=289	IPR000008 (C2 domain)	GO:0005515 (protein binding)	2	1.23988	0.52505	0	0	0	189	8.45015	3.41208	2	1.09273	0.516502	0	0	0	389	17.2369	6.17237	0	0	0	1	0.935443	0.285133	370	19.1737	7.10753
Niben101Scf04570g06005	Prohibitin-2	7.65762	3.78267	0.00142838	0.136832	0.445999	0.134405	0.913624	0.999998	7.65762	-3.10794	0.00616631	0.291848	0.325776	0.540327	0.674461	0.999995	sp|Q54Q31|PHB2_DICDI	***-	Prohibitin-2	IPR001107 (Band 7 protein)	GO:0016020 (membrane)	0	0	0	3	2.15395	0.382134	64	1.47402	0.595193	0	0	0	0	0	0	71	1.62065	0.580338	2	0.65833	0.239597	0	0	0	111	2.9631	1.0984
Niben101Scf00487g01009	Glucan endo-1,3-beta-glucosidase 4	7.08307	3.78016	0.00406284	0.252764	17.2794	6.02991	7.10844e-06	0.00534016	17.2794	1.45556	0.248434	0.947697	0.932929	-0.7942	0.568905	0.999995	sp|Q94CD8|E134_ARATH	***-	Glucan endo-1,3-beta-glucosidase 4	IPR000490 (Glycoside hydrolase, family 17), IPR012946 (X8 domain), IPR017853 (Glycoside hydrolase superfamily)	GO:0004553 (hydrolase activity, hydrolyzing O-glycosyl compounds), GO:0005975 (carbohydrate metabolic process)	0	0	0	0	0	0	251	5.81816	2.34931	1	0.283266	0.133891	3	1.16698	0.353266	281	6.45544	2.31163	170	56.3186	20.497	179	86.8121	26.4612	490	13.1647	4.88004
Niben101Scf07462g00005	RING finger protein 150	30.9425	3.77007	0.000225443	0.0406993	1.60969	-0.00914566	0.993085	0.999998	30.9425	-3.62161	0.000358887	0.0574616	1.33515	0.157604	0.88205	0.999995	sp|Q5DTZ6|RN150_MOUSE	*-*-	RING finger protein 150	IPR013083 (Zinc finger, RING/FYVE/PHD-type)	GO:0005515 (protein binding), GO:0008270 (zinc ion binding)	4	1.33006	0.563235	5	3.73787	0.663138	287	6.88246	2.77906	2	0.586103	0.277033	2	0.804859	0.243646	291	6.91611	2.47659	3	1.02819	0.374207	4	2.00695	0.611739	373	10.3675	3.84313
Niben101Scf04434g00033	chaperone protein dnaJ-related LENGTH=419	8.01542	3.7664	0.000178855	0.0351284	0.549447	0.265931	0.816167	0.999998	8.01542	-4.09626	5.86506e-05	0.0176232	0.448819	-0.595793	0.5984	0.999995	AT2G38000.1	***-	chaperone protein dnaJ-related LENGTH=419			3	0.886823	0.375541	4	2.6584	0.471629	58	1.2365	0.499288	2	0.521051	0.246285	3	1.07329	0.324905	90	1.90159	0.680942	4	1.21876	0.443564	3	1.33815	0.407881	87	2.14975	0.796896
Niben101Scf04537g01009	BAG family molecular chaperone regulator 6	63.467	3.7623	0.0028272	0.20575	2.79675	-0.328175	0.796162	0.999998	63.467	-4.04966	0.0013262	0.131324	2.79675	0.040821	0.974338	0.999995	sp|O82345|BAG6_ARATH	*-**	BAG family molecular chaperone regulator 6	IPR000048 (IQ motif, EF-hand binding site), IPR003103 (BAG domain)	GO:0005515 (protein binding), GO:0051087 (chaperone binding)	15	1.98546	0.840776	8	2.38069	0.422361	1849	17.6505	7.1271	8	0.93324	0.441114	8	1.28156	0.387953	2019	19.1014	6.84002	13	1.7736	0.645495	11	2.19699	0.669666	1455	16.0985	5.96759
Niben101Scf00735g06023	zinc finger (C2H2 type, AN1-like) family protein LENGTH=279	8.62976	3.7499	0.000241046	0.0415128	0.361429	-0.182577	0.876802	0.999998	8.62976	-4.57611	1.73845e-05	0.00779968	0.292557	-0.643627	0.571756	0.999995	AT2G41835.1	****	zinc finger (C2H2 type, AN1-like) family protein LENGTH=279	IPR000058 (Zinc finger, AN1-type), IPR015880 (Zinc finger, C2H2-like)	GO:0008270 (zinc ion binding), GO:0046872 (metal ion binding)	0	0	0	0	0	0	75	1.46839	0.592919	0	0	0	1	0.328555	0.0994597	112	2.17323	0.778211	2	0.559629	0.203675	2	0.819265	0.24972	75	1.70193	0.630893
Niben101Scf08167g01004	Unknown protein	9.21655	3.74496	0.00624372	0.318903	0.265851	5.28231	0.0632217	0.999998	9.21655	-4.56311	0.0014621	0.138002	0.312057	-6.10046	0.0300243	0.999995			Unknown protein			0	0	0	0	0	0	0	0	0	0	0	0	0	0	0	27	2.61434	0.93617	0	0	0	0	0	0	19	2.15152	0.797552
Niben101Scf01543g06031	Nuclear migration protein nudC	9.45555	3.74394	0.000402524	0.0587795	0.596942	-0.589637	0.599459	0.999998	9.45555	-3.61035	0.000544484	0.0739956	0.596942	0.723225	0.524267	0.999995	sp|O35685|NUDC_MOUSE	*-*-	Nuclear migration protein nudC	IPR008978 (HSP20-like chaperone)		0	0	0	2	1.87604	0.33283	120	3.61078	1.458	0	0	0	1	0.50495	0.152858	68	2.02785	0.726154	0	0	0	1	0.629557	0.191895	95	3.31318	1.22817
Niben101Scf01977g00001	WRKY transcription factor 55	11.0167	3.72825	0.000505563	0.0691455	1.39594	1.58599	0.156416	0.999998	11.0167	-2.44148	0.0161872	0.445388	0.423995	-0.299217	0.798281	0.999995	sp|Q9SHB5|WRK55_ARATH	*-**	WRKY transcription factor 55	IPR003657 (DNA-binding WRKY)	GO:0003700 (sequence-specific DNA binding transcription factor activity), GO:0006355 (regulation of transcription, DNA-templated), GO:0043565 (sequence-specific DNA binding)	1	0.32716	0.138542	0	0	0	96	2.26508	0.914616	1	0.288333	0.136286	2	0.791901	0.239723	107	2.50209	0.895976	1	0.337212	0.122727	0	0	0	401	10.9663	4.06511
Niben101Scf01450g01001	Bifunctional arginine demethylase and lysyl-hydroxylase JMJD6	54.4661	3.71882	0.00592305	0.313134	1.04692	-0.547309	0.695016	0.999998	54.4661	-5.25313	0.000130103	0.0295911	2.42989	-0.986993	0.472793	0.999995	sp|Q6PFM0|JMJD6_DANRE	*-*-	Bifunctional arginine demethylase and lysyl-hydroxylase JMJD6	IPR001810 (F-box domain), IPR003347 (JmjC domain), IPR011009 (Protein kinase-like domain)	GO:0005515 (protein binding), GO:0016772 (transferase activity, transferring phosphorus-containing groups)	12	2.18803	0.926559	0	0	0	417	5.48352	2.21419	10	1.60696	0.759562	4	0.882697	0.267209	1342	17.4897	6.26291	8	1.5035	0.547195	0	0	0	395	6.02035	2.2317
Niben101Scf01719g08010	ABC transporter ATP-binding protein YtrE	17.1924	3.71729	0.00154901	0.143366	3.53487	1.29185	0.272192	0.999998	17.1924	-2.19593	0.05752	0.695653	0.874085	0.229511	0.847623	0.999995	sp|O34392|YTRE_BACSU	*-**	ABC transporter ATP-binding protein YtrE	IPR003439 (ABC transporter-like), IPR013525 (ABC-2 type transporter), IPR013581 (Plant PDR ABC transporter associated), IPR027417 (P-loop containing nucleoside triphosphate hydrolase)	GO:0005524 (ATP binding), GO:0016020 (membrane), GO:0016887 (ATPase activity)	11	1.29066	0.546553	8	2.11034	0.374398	450	3.80788	1.53758	2	0.206816	0.0977555	2	0.284007	0.0859744	812	6.8098	2.43853	18	2.17688	0.792268	7	1.23932	0.377758	2595	25.4513	9.4346
Niben101Scf08196g01001	Glutathione S-transferase 3	47.2433	3.71646	0.00060035	0.0747922	1.68341	1.50867	0.225788	0.999998	47.2433	-4.76703	1.79631e-05	0.00795038	2.01837	-2.55924	0.0359588	0.999995	sp|P46417|GSTX3_SOYBN	***-	Glutathione S-transferase 3	IPR010987 (Glutathione S-transferase, C-terminal-like), IPR012336 (Thioredoxin-like fold)	GO:0005515 (protein binding)	2	0.932282	0.394791	1	1.048	0.185927	62	2.0843	0.84162	8	3.28656	1.55346	1	0.564154	0.17078	363	12.0944	4.33088	9	4.32417	1.57377	2	1.40674	0.428789	211	8.22154	3.04766
Niben101Scf02240g06018	Dynamin-related protein 1E	5.43088	3.71212	0.000530154	0.07107	0.483124	1.74175	0.141009	0.999998	5.43088	-2.77776	0.00615826	0.291848	0.152012	-0.80739	0.512458	0.999995	sp|Q9FNX5|DRP1E_ARATH	***-	Dynamin-related protein 1E	IPR000375 (Dynamin central domain), IPR001401 (Dynamin, GTPase domain), IPR020850 (GTPase effector domain, GED), IPR022812 (Dynamin superfamily), IPR027417 (P-loop containing nucleoside triphosphate hydrolase)	GO:0003924 (GTPase activity), GO:0005525 (GTP binding)	1	0.217286	0.0920137	0	0	0	41	0.642493	0.259432	0	0	0	0	0	0	82	1.27352	0.456035	4	0.89585	0.326042	1	0.327868	0.0999376	152	2.76076	1.02339
Niben101Ctg09534g00001	Bifunctional arginine demethylase and lysyl-hydroxylase JMJD6	27.0316	3.70597	0.000321414	0.0505881	0.533797	-0.236758	0.84776	0.999998	27.0316	-4.98606	6.29066e-06	0.00346253	0.852305	-1.04333	0.371574	0.999995	sp|Q6AYK2|JMJD6_RAT	*-*-	Bifunctional arginine demethylase and lysyl-hydroxylase JMJD6	IPR003347 (JmjC domain)		0	0	0	2	2.92992	0.5198	57	2.6786	1.08159	0	0	0	1	0.788609	0.238727	139	6.47375	2.31819	0	0	0	1	0.983215	0.299694	62	3.37697	1.25181
Niben101Scf03108g12002	BnaA09g30640D [Brassica napus]	18.2594	3.665	0.00199251	0.165383	1.37766	0.529156	0.676575	0.999998	18.2594	-2.92764	0.00937125	0.351787	1.03118	0.208204	0.874765	0.999995	emb|CDY21363.1|	--*-	BnaA09g30640D [Brassica napus]	IPR008004 (Uncharacterised protein family UPF0503)		3	3.91891	1.65953	1	2.9369	0.521037	24	2.26104	0.912983	1	1.15127	0.544172	1	1.58097	0.478591	31	2.89445	1.03647	1	1.34644	0.490033	0	0	0	90	9.82744	3.64295
Niben101Scf00578g05007	Calcium-binding EF-hand family protein LENGTH=130	27.1216	3.65861	0.000709501	0.0842019	4.10491	0.337564	0.761287	0.999998	27.1216	-2.90723	0.00518323	0.269241	2.44911	0.413824	0.718777	0.999995	AT4G27280.1	****	Calcium-binding EF-hand family protein LENGTH=130	IPR011992 (EF-hand domain pair)	GO:0005509 (calcium ion binding)	7	10.849	4.59419	0	0	0	61	6.81824	2.75313	4	5.46367	2.58251	1	1.87573	0.567819	56	6.20351	2.22142	2	3.19494	1.16279	5	11.693	3.56416	158	20.4692	7.58777
Niben101Scf00383g03001	ATP-dependent zinc metalloprotease FtsH	6.46271	3.64799	0.000463466	0.064966	0.766554	-0.0192424	0.985654	0.999998	6.46271	-3.19873	0.00172075	0.153746	0.451885	0.468506	0.66752	0.999995	sp|A9KIG5|FTSH_CLOPH	*-**	ATP-dependent zinc metalloprotease FtsH	IPR003959 (ATPase, AAA-type, core), IPR025753 (AAA-type ATPase, N-terminal domain), IPR027417 (P-loop containing nucleoside triphosphate hydrolase)	GO:0005524 (ATP binding)	2	0.394427	0.167027	10	4.43385	0.786613	70	0.995604	0.402014	3	0.521425	0.246462	6	1.43208	0.433519	33	0.465168	0.166572	1	0.203273	0.0739805	5	1.4879	0.453527	290	4.78066	1.77215
Niben101Scf00525g04009	FAD/NAD(P)-binding oxidoreductase family protein LENGTH=367	21.2348	3.64612	0.00172805	0.152023	1.782	0.346874	0.772109	0.999998	21.2348	-3.27583	0.00436228	0.246759	1.19582	0.023417	0.98458	0.999995	AT3G44190.1	****	FAD/NAD(P)-binding oxidoreductase family protein LENGTH=367	IPR013027 (FAD-dependent pyridine nucleotide-disulphide oxidoreductase), IPR023753 (Pyridine nucleotide-disulphide oxidoreductase, FAD/NAD(P)-binding domain)	GO:0016491 (oxidoreductase activity), GO:0050660 (flavin adenine dinucleotide binding), GO:0055114 (oxidation-reduction process)	0	0	0	2	1.2991	0.230475	399	8.31369	3.35698	1	0.254626	0.120354	0	0	0	394	8.13625	2.91351	3	0.893373	0.32514	1	0.435949	0.132882	546	13.1861	4.88797
Niben101Scf00821g14009	GRAM domain-containing protein / ABA-responsive protein-related LENGTH=219	22.1419	3.64212	0.00162399	0.146689	0.322725	0.175946	0.89999	0.999998	22.1419	-5.07652	4.30438e-05	0.0148397	0.869954	-1.61035	0.224195	0.999995	AT5G23370.1	*-*-	GRAM domain-containing protein / ABA-responsive protein-related LENGTH=219	IPR004182 (GRAM domain)		0	0	0	0	0	0	64	1.90546	0.769406	0	0	0	0	0	0	247	7.28828	2.60986	0	0	0	2	1.24585	0.379748	46	1.58738	0.588428
Niben101Scf04973g02006	Vacuolar protein-sorting protein bro1	17.6669	3.60071	0.00165956	0.148709	1.27947	-0.501253	0.667681	0.999998	17.6669	-3.62663	0.00151129	0.140902	1.14916	0.475338	0.684328	0.999995	sp|C8V212|BRO1_EMENI	***-	Vacuolar protein-sorting protein bro1	IPR004328 (BRO1 domain), IPR025304 (ALIX V-shaped domain)	GO:0005515 (protein binding)	4	0.647754	0.274303	7	2.54855	0.45214	577	6.73873	2.72103	2	0.28544	0.134919	1	0.195988	0.0593294	549	6.35451	2.27549	1	0.166914	0.0607478	1	0.244353	0.0744812	738	9.98988	3.70317
Niben101Scf10205g00001	Universal stress protein A-like protein	28.9612	3.58786	0.00143529	0.136832	0.991859	0.64388	0.611138	0.999998	28.9612	-4.01784	0.000439348	0.0648177	0.9675	-1.07386	0.390562	0.999995	sp|Q8LGG8|USPAL_ARATH	-***	Universal stress protein A-like protein	IPR006015 (Universal stress protein A)	GO:0006950 (response to stress)	0	0	0	0	0	0	104	4.0344	1.62905	3	1.42216	0.672213	0	0	0	162	6.22828	2.23029	0	0	0	3	2.4349	0.742183	134	6.02493	2.23339
Niben101Scf05391g02018	Optic atrophy 3 protein (OPA3) LENGTH=171	6.74232	3.56735	0.00344035	0.229688	0.329765	0.0830931	0.95084	0.999998	6.74232	-3.41825	0.00443217	0.249404	0.261114	0.0660062	0.961405	0.999995	AT1G28510.1	***-	Optic atrophy 3 protein (OPA3) LENGTH=171	IPR010754 (Optic atrophy 3-like)		0	0	0	1	1.08582	0.192637	42	1.46291	0.590706	0	0	0	0	0	0	45	1.55341	0.556263	1	0.497804	0.181174	0	0	0	54	2.18003	0.80812
Niben101Scf00069g00001	LYR motif-containing protein 7 isoform 1 [Theobroma cacao] gb|EOX95076.1| LYR motif-containing protein 7 isoform 1 [Theobroma cacao]	9.03635	3.5666	0.00471409	0.275423	19.7552	4.7132	0.000144474	0.0469607	19.7552	1.6831	0.162555	0.898564	2.05166	0.536497	0.678795	0.999995	ref|XP_007050919.1|	***-	LYR motif-containing protein 7 isoform 1 [Theobroma cacao] gb|EOX95076.1| LYR motif-containing protein 7 isoform 1 [Theobroma cacao]			0	0	0	4	3.25032	0.576642	530	13.815	5.57834	2	0.637068	0.301123	2	0.874847	0.264833	259	6.69085	2.39593	141	52.5272	19.1171	211	115.072	35.0753	453	13.6859	5.07326
Niben101Scf14144g01017	Sugar phosphate exchanger 2	6.13068	3.56515	0.00184944	0.158172	1.73057	3.21091	0.00463101	0.812009	6.13068	-0.213845	0.832926	0.999949	0.315037	0.14039	0.910773	0.999995	sp|Q7SY29|SPX2_DANRE	***-	Sugar phosphate exchanger 2	IPR011701 (Major facilitator superfamily), IPR020846 (Major facilitator superfamily domain)	GO:0016021 (integral component of membrane), GO:0055085 (transmembrane transport)	1	0.301787	0.127797	0	0	0	93	2.02411	0.817316	0	0	0	0	0	0	95	2.04919	0.733796	16	4.97694	1.81134	16	7.28596	2.22083	124	3.12806	1.15955
Niben101Scf01101g05008	Clathrin light chain 2	5.56002	3.56204	0.00224125	0.179417	0.788936	1.1749	0.329057	0.999998	5.56002	-2.22719	0.0396251	0.611306	0.439701	0.159941	0.900483	0.999995	sp|O04209|CLC2_ARATH	****	Clathrin light chain 2	IPR000996 (Clathrin light chain)	GO:0005198 (structural molecule activity), GO:0006886 (intracellular protein transport), GO:0016192 (vesicle-mediated transport), GO:0030130 (clathrin coat of trans-Golgi network vesicle), GO:0030132 (clathrin coat of coated pit)	2	0.872948	0.369665	1	0.981302	0.174094	61	1.92017	0.775346	2	0.769348	0.363647	2	1.0565	0.319822	51	1.59107	0.569745	0	0	0	0	0	0	175	6.38484	2.36681
Niben101Scf11215g00029	Cytochrome P450 superfamily protein LENGTH=520	30.0038	3.56017	0.00105847	0.112092	1.49335	0.688833	0.54327	0.999998	30.0038	-3.35167	0.00189859	0.160679	0.985856	-0.480331	0.673728	0.999995	AT2G26710.1	***-	Cytochrome P450 superfamily protein LENGTH=520	IPR001128 (Cytochrome P450)	GO:0005506 (iron ion binding), GO:0016705 (oxidoreductase activity, acting on paired donors, with incorporation or reduction of molecular oxygen), GO:0020037 (heme binding), GO:0055114 (oxidation-reduction process)	3	0.757801	0.320904	3	1.70372	0.302259	212	3.86208	1.55947	3	0.667866	0.31568	2	0.611426	0.18509	380	6.86083	2.4568	3	0.781085	0.284273	6	2.28693	0.697078	447	9.43832	3.49871
Niben101Scf08721g01033	Phenazine biosynthesis PhzC/PhzF protein LENGTH=313	15.3196	3.55593	0.00293064	0.207989	1.47819	0.402583	0.738369	0.999998	15.3196	-3.0932	0.00929277	0.350165	0.866063	0.0601465	0.960398	0.999995	AT4G02860.1	***-	Phenazine biosynthesis PhzC/PhzF protein LENGTH=313	IPR003719 (Phenazine biosynthesis PhzF protein)	GO:0003824 (catalytic activity), GO:0009058 (biosynthetic process)	7	0.600084	0.254116	10	1.92734	0.341931	802	4.95838	2.00214	2	0.151105	0.0714226	9	0.933762	0.282668	862	5.28178	1.89136	13	1.14868	0.418059	6	0.776125	0.236571	1423	10.197	3.77994
Niben101Scf02983g01003	NAC domain-containing protein 86	32.1107	3.546	0.00292666	0.207989	2.25226	0.151955	0.900345	0.999998	32.1107	-3.69738	0.00193251	0.162628	1.6497	-0.303341	0.802484	0.999995	sp|Q9FFI5|NAC86_ARATH	*-*-	NAC domain-containing protein 86	IPR003441 (NAC domain)	GO:0003677 (DNA binding), GO:0006355 (regulation of transcription, DNA-templated)	3	0.519225	0.219875	5	1.94558	0.345167	854	10.6597	4.30427	6	0.915208	0.432591	5	1.04733	0.317047	948	11.7274	4.19947	5	0.891964	0.324627	4	1.04463	0.318413	1140	16.4927	6.11373
Niben101Scf00149g12016	Chaperone protein DnaJ	18.0798	3.54149	0.00215192	0.173769	2.48993	-1.0115	0.393645	0.999998	18.0798	-3.93206	0.000721767	0.0883137	2.48993	0.620931	0.597871	0.999995	sp|Q2YT48|DNAJ_STAAB	*-*-	Chaperone protein DnaJ	IPR001623 (DnaJ domain), IPR012336 (Thioredoxin-like fold)		0	0	0	2	1.06658	0.189222	1054	18.0306	7.28058	2	0.418102	0.197624	4	1.14831	0.347615	410	6.95122	2.48917	1	0.24449	0.0889813	1	0.357919	0.109097	512	10.1518	3.76318
Niben101Scf00560g02009	F-box protein	5.05286	3.51435	0.00634286	0.321836	0.60997	0.931762	0.490283	0.999998	5.05286	-2.42979	0.0435207	0.632102	0.214509	0.152797	0.914664	0.999995	sp|Q8GX77|FB316_ARATH	***-	F-box protein	IPR001810 (F-box domain)	GO:0005515 (protein binding)	0	0	0	0	0	0	58	1.59372	0.643526	2	0.671576	0.317434	0	0	0	27	0.735283	0.263298	0	0	0	0	0	0	155	4.93647	1.82991
Niben101Scf01942g01010	ripening regulated protein DDTFR8 [Nicotiana tabacum]	27.5139	3.50863	0.00186186	0.158431	2.65236	-0.460313	0.688731	0.999998	27.5139	-3.46783	0.00203833	0.165656	2.65236	0.501111	0.663695	0.999995	gb|AIL30486.1|	*-*-	ripening regulated protein DDTFR8 [Nicotiana tabacum]			1	0.330113	0.139792	6	4.45306	0.79002	731	17.4033	7.02728	0	0	0	3	1.19857	0.36283	527	12.4346	4.45272	1	0.340256	0.123835	4	1.99246	0.607322	599	16.5289	6.12712
Niben101Scf03028g01011	NAC domain-containing protein 2	6.27416	3.49675	0.00185942	0.158431	1.52788	1.45745	0.212185	0.999998	6.27416	-2.10015	0.0443476	0.636429	0.510232	-0.060852	0.960847	0.999995	sp|Q39013|NAC2_ARATH	***-	NAC domain-containing protein 2	IPR003441 (NAC domain)	GO:0003677 (DNA binding), GO:0006355 (regulation of transcription, DNA-templated)	1	0.423013	0.179132	0	0	0	64	1.95248	0.788389	5	1.86405	0.881081	0	0	0	60	1.81411	0.649617	1	0.43601	0.158684	9	5.74464	1.75103	204	7.21336	2.67393
Niben101Scf01685g09002	Calcium-binding protein PBP1	7.0065	3.48741	0.010529	0.414207	1.44819	1.43633	0.289373	0.999998	7.0065	-1.31627	0.269111	0.952032	0.414224	0.73481	0.626358	0.999995	sp|Q9LSQ6|PBP1_ARATH	****	Calcium-binding protein PBP1	IPR011992 (EF-hand domain pair)	GO:0005509 (calcium ion binding)	0	0	0	0	0	0	28	3.07752	1.24267	0	0	0	0	0	0	16	1.74289	0.624113	0	0	0	0	0	0	92	11.7201	4.34456
Niben101Scf00213g01002	receptor-like protein kinase 1 LENGTH=748	16.7446	3.47865	0.00155617	0.143635	2.76904	2.53865	0.0282921	0.999998	16.7446	-1.92806	0.0683258	0.731611	0.601221	-0.988054	0.408634	0.999995	AT5G60900.1	****	receptor-like protein kinase 1 LENGTH=748	IPR000742 (Epidermal growth factor-like domain), IPR000858 (S-locus glycoprotein), IPR001480 (Bulb-type lectin domain), IPR011009 (Protein kinase-like domain), IPR013320 (Concanavalin A-like lectin/glucanase domain), IPR024171 (S-receptor-like serine/threonine-protein kinase)	GO:0004672 (protein kinase activity), GO:0004674 (protein serine/threonine kinase activity), GO:0005515 (protein binding), GO:0005524 (ATP binding), GO:0006468 (protein phosphorylation), GO:0016772 (transferase activity, transferring phosphorus-containing groups), GO:0048544 (recognition of pollen)	1	0.230912	0.0977839	1	0.519148	0.0921026	122	2.0317	0.820378	2	0.407016	0.192384	2	0.55893	0.169199	244	4.02714	1.44208	11	2.61808	0.952841	1	0.348429	0.106205	1013	19.5529	7.24809
Niben101Scf10126g00002	chaperone protein dnaJ-related LENGTH=419	49.8884	3.47757	0.00266668	0.20079	1.90454	-0.0750164	0.950376	0.999998	49.8884	-4.1691	0.000368377	0.0574616	1.99366	-0.616519	0.605302	0.999995	AT2G38000.1	***-	chaperone protein dnaJ-related LENGTH=419			4	1.17045	0.495647	2	1.31573	0.233425	440	9.28533	3.74932	6	1.54731	0.731367	3	1.06241	0.321613	658	13.7619	4.928	3	0.904808	0.329302	1	0.441529	0.134583	579	14.162	5.24974
Niben101Scf01475g00019	18.1 kDa class I heat shock protein	5.11247	3.46433	0.0179751	0.522909	0.236117	0.14027	0.934076	0.999998	5.11247	-3.63663	0.0133896	0.41799	0.175532	-0.312563	0.853299	0.999995	sp|P19037|HS181_ARATH	***-	18.1 kDa class I heat shock protein	IPR008978 (HSP20-like chaperone)		0	0	0	0	0	0	15	1.2365	0.499288	0	0	0	0	0	0	18	1.47057	0.526595	0	0	0	0	0	0	20	1.91089	0.708352
Niben101Scf00079g00015	Magnesium transporter NIPA2	9.97798	3.45807	0.00175554	0.153381	0.62206	0.0647607	0.956055	0.999998	9.97798	-3.26236	0.00274853	0.192578	0.472284	0.130951	0.912368	0.999995	sp|Q3SWX0|NIPA2_BOVIN	****	Magnesium transporter NIPA2	IPR008521 (Magnesium transporter NIPA)	GO:0015095 (magnesium ion transmembrane transporter activity), GO:0015693 (magnesium ion transport), GO:0016021 (integral component of membrane)	1	0.317505	0.134453	1	0.713829	0.126641	125	2.86228	1.15576	0	0	0	0	0	0	136	3.08637	1.1052	0	0	0	2	0.958179	0.292063	160	4.24642	1.57412
Niben101Scf04732g00001	Unknown protein	19.2398	3.45667	0.0149719	0.483361	7.34923	-1.14327	0.419128	0.999998	19.2398	-2.62943	0.0625491	0.711083	7.34923	1.97051	0.166388	0.999995			Unknown protein	IPR008700 (Pathogenic type III effector avirulence factor Avr cleavage site)		13	5.67416	2.40282	107	104.999	18.628	80	2.51826	1.01685	2	0.769348	0.363647	26	13.7345	4.15769	81	2.52699	0.904889	17	7.64804	2.78348	31	20.4168	6.22324	69	2.51745	0.933199
Niben101Scf08020g06001	late embryogenesis abundant hydroxyproline-rich glycoprotein [Arabidopsis thaliana] gb|AAC36175.1| similar to harpin-induced protein hin1 from tobacco [Arabidopsis thaliana] gb|AEC09110.1| late embryogenesis abundant hydroxyproline-rich glycoprotein [Arabidopsis thaliana]	7.24594	3.44349	0.003702	0.238485	0.221745	0.565986	0.706129	0.999998	7.24594	-4.49047	0.000368433	0.0574616	0.305273	-1.61297	0.262382	0.999995	ref|NP_181089.1|	***-	late embryogenesis abundant hydroxyproline-rich glycoprotein [Arabidopsis thaliana] gb|AAC36175.1| similar to harpin-induced protein hin1 from tobacco [Arabidopsis thaliana] gb|AEC09110.1| late embryogenesis abundant hydroxyproline-rich glycoprotein [Arabidopsis thaliana]	IPR004864 (Late embryogenesis abundant protein, LEA-14)		0	0	0	0	0	0	15	0.860177	0.34733	0	0	0	0	0	0	45	2.5575	0.915818	0	0	0	0	0	0	27	1.79458	0.665235
Niben101Scf00090g05006	Unknown protein	8.08022	3.43684	0.00247395	0.193786	1.2724	0.580561	0.639491	0.999998	8.08022	-2.88613	0.00817564	0.330623	0.869603	-0.0298573	0.98137	0.999995			Unknown protein			1	1.13123	0.47904	1	2.54329	0.451208	36	2.93702	1.18594	4	3.98792	1.88497	0	0	0	25	2.0214	0.723842	2	2.33198	0.848716	2	3.41388	1.04059	55	5.20078	1.92789
Niben101Scf05552g08006	Molybdenum cofactor sulfurase	8.68501	3.41675	0.0048218	0.2794	0.54008	0.635343	0.631297	0.999998	8.68501	-3.20812	0.00720392	0.315011	0.323832	-0.426714	0.750233	0.999995	sp|Q8LGM7|MOCOS_SOLLC	*-*-	Molybdenum cofactor sulfurase	IPR015424 (Pyridoxal phosphate-dependent transferase)	GO:0003824 (catalytic activity), GO:0008152 (metabolic process), GO:0030170 (pyridoxal phosphate binding)	0	0	0	1	0.646487	0.114694	75	1.55535	0.628035	0	0	0	0	0	0	132	2.71299	0.971497	0	0	0	1	0.433893	0.132255	167	4.01407	1.48799
Niben101Scf02912g00010	Peptidyl-prolyl cis-trans isomerase D	41.3251	3.40571	0.00914477	0.388623	8.09469	0.288935	0.826008	0.999998	41.3251	-3.21154	0.0138329	0.421715	6.49668	-0.0947647	0.942607	0.999995	sp|P26882|PPID_BOVIN	*-*-	Peptidyl-prolyl cis-trans isomerase D	IPR001179 (Peptidyl-prolyl cis-trans isomerase, FKBP-type, domain), IPR011990 (Tetratricopeptide-like helical domain), IPR023566 (Peptidyl-prolyl cis-trans isomerase, FKBP-type)	GO:0005515 (protein binding), GO:0006457 (protein folding)	1	0.263141	0.111431	7	4.14123	0.7347	2433	46.1723	18.6439	6	1.39147	0.657704	11	3.50316	1.06047	1988	37.3907	13.3892	11	2.98348	1.08583	12	4.7647	1.45233	2667	58.663	21.7459
Niben101Scf01009g02001	BnaA07g37710D [Brassica napus]	8.96026	3.40502	0.0018356	0.157787	0.353602	0.0769687	0.950705	0.999998	8.96026	-3.83568	0.000583991	0.0771245	0.322425	-0.507633	0.678566	0.999995	emb|CDY52756.1|	***-	BnaA07g37710D [Brassica napus]			1	0.444609	0.188278	0	0	0	57	1.8277	0.738007	0	0	0	0	0	0	85	2.7012	0.967274	0	0	0	0	0	0	77	2.86169	1.06081
Niben101Scf11325g00011	Calcium-transporting ATPase 2	18.3587	3.39102	0.00238276	0.188512	1.36604	1.02154	0.372272	0.999998	18.3587	-3.01524	0.00655222	0.301953	0.912935	-0.645757	0.575081	0.999995	sp|Q9HDW7|ATC2_SCHPO	****	Calcium-transporting ATPase 2	IPR001757 (P-type ATPase), IPR023214 (HAD-like domain), IPR023298 (P-type ATPase, transmembrane domain), IPR024750 (Calcium-transporting P-type ATPase, N-terminal autoinhibitory domain)	GO:0000166 (nucleotide binding), GO:0005388 (calcium-transporting ATPase activity), GO:0005516 (calmodulin binding), GO:0005524 (ATP binding), GO:0016020 (membrane), GO:0016021 (integral component of membrane), GO:0046872 (metal ion binding), GO:0070588 (calcium ion transmembrane transport)	7	0.873246	0.369791	2	0.560935	0.099516	328	2.95097	1.19157	3	0.329833	0.155902	3	0.452939	0.137113	766	6.83009	2.44579	12	1.54299	0.561565	7	1.31766	0.401636	811	8.45693	3.13492
Niben101Scf05912g01009	Transcription factor EB	10.979	3.3791	0.0133145	0.464701	37.4883	5.2992	9.9213e-05	0.0355422	37.4883	2.00921	0.134877	0.868304	2.17854	0.0891044	0.948609	0.999995	sp|P19484|TFEB_HUMAN	--*-	Transcription factor EB	IPR011598 (Myc-type, basic helix-loop-helix (bHLH) domain)	GO:0046983 (protein dimerization activity)	7	1.69112	0.716135	6	3.25891	0.578166	745	12.9803	5.24131	3	0.638752	0.301919	7	2.0467	0.619576	783	13.5207	4.84162	350	87.154	31.7194	674	245.699	74.8916	782	15.792	5.85397
Niben101Scf04552g02002	RING finger protein 150	12.0057	3.37875	0.000512895	0.0695848	0.819645	0.0146923	0.988632	0.999998	12.0057	-3.27438	0.000680866	0.0856657	0.627851	0.0896773	0.931244	0.999995	sp|Q5DTZ6|RN150_MOUSE	*-*-	RING finger protein 150	IPR013083 (Zinc finger, RING/FYVE/PHD-type)	GO:0005515 (protein binding), GO:0008270 (zinc ion binding)	1	0.321411	0.136107	1	0.722611	0.128199	173	4.01013	1.61925	1	0.283266	0.133891	1	0.388992	0.117755	153	3.51488	1.25865	2	0.662572	0.241141	2	0.969967	0.295656	193	5.18526	1.92214
Niben101Scf12216g00004	BnaAnng07940D [Brassica napus]	5.44763	3.36141	0.00252679	0.196682	0.474775	-0.0862682	0.944192	0.999998	5.44763	-3.44829	0.0019461	0.163014	0.474775	-0.000613749	0.999603	0.999995	emb|CDY45913.1|	***-	BnaAnng07940D [Brassica napus]			1	0.442102	0.187216	3	2.98186	0.529015	55	1.75362	0.708095	0	0	0	0	0	0	57	1.80118	0.644984	0	0	0	0	0	0	67	2.476	0.917833
Niben101Scf04703g01003	Protein Ycf2	68.4977	3.3444	0.020643	0.543945	11.4988	-0.725728	0.617895	0.999998	68.4977	-3.35223	0.0202361	0.489747	11.4988	0.717902	0.621996	0.999995	sp|Q3C1N4|YCF2_NICSY	*-*-	Protein Ycf2	IPR008543 (Uncharacterised protein family Ycf2)	GO:0005524 (ATP binding), GO:0009507 (chloroplast)	7	14.384	6.09117	34	157.074	27.8667	9	1.33376	0.538557	8	14.4879	6.84801	14	34.8169	10.5398	8	1.17498	0.42075	9	19.062	6.93754	13	40.3081	12.2863	46	7.90121	2.92892
Niben101Scf08447g09009	U-box domain-containing protein 4	11.0487	3.34006	0.000725115	0.0853514	0.567367	-0.2103	0.847307	0.999998	11.0487	-3.59233	0.000318228	0.0534492	0.544995	-0.0419678	0.969098	0.999995	sp|Q6EUK7|PUB04_ORYSJ	*-*-	U-box domain-containing protein 4	IPR011990 (Tetratricopeptide-like helical domain), IPR013083 (Zinc finger, RING/FYVE/PHD-type)	GO:0004842 (ubiquitin-protein transferase activity), GO:0005515 (protein binding), GO:0016567 (protein ubiquitination)	1	0.443173	0.187669	1	0.996362	0.176765	96	3.06829	1.23894	3	1.17173	0.553842	1	0.536356	0.162365	81	2.56577	0.918777	1	0.456789	0.166247	1	0.668713	0.203831	97	3.59334	1.33202
Niben101Scf02511g03013	Mitochondrial substrate carrier family protein LENGTH=361	5.12835	3.33771	0.00176618	0.153381	0.73712	-0.22477	0.831116	0.999998	5.12835	-2.28185	0.0239865	0.51094	0.73712	1.28063	0.247875	0.999995	AT2G46320.1	***-	Mitochondrial substrate carrier family protein LENGTH=361	IPR018108 (Mitochondrial substrate/solute carrier), IPR023395 (Mitochondrial carrier domain)		0	0	0	4	2.54067	0.450743	214	4.36024	1.76062	1	0.248988	0.117689	0	0	0	85	1.71642	0.614632	0	0	0	2	0.852592	0.259879	222	5.24265	1.94341
Niben101Scf07201g01009	ATP-dependent zinc metalloprotease FtsH 1	12.9828	3.33076	0.00154147	0.143103	1.71322	1.52103	0.163328	0.999998	12.9828	-2.03116	0.0413754	0.61808	0.504305	-0.221434	0.846318	0.999995	sp|B3R057|FTSH1_PHYMT	*-**	ATP-dependent zinc metalloprotease FtsH 1	IPR003959 (ATPase, AAA-type, core), IPR025753 (AAA-type ATPase, N-terminal domain), IPR027417 (P-loop containing nucleoside triphosphate hydrolase)	GO:0005524 (ATP binding)	0	0	0	1	0.769973	0.136602	138	3.40849	1.37631	1	0.301832	0.142667	1	0.414487	0.125473	139	3.40256	1.21842	6	2.118	0.770838	2	1.03354	0.315034	382	10.9357	4.05379
Niben101Scf03817g02001	Aluminum-activated malate transporter 2	6.72402	3.32643	0.0120686	0.443634	12.3518	10.085	2.4928e-09	0.000103591	12.3518	2.58812	0.036268	0.593035	0.42596	-4.17043	0.0176655	0.999995	sp|Q9SJE8|ALMT2_ARATH	****	Aluminum-activated malate transporter 2	IPR020966 (Aluminum-activated malate transporter)	GO:0015743 (malate transport)	0	0	0	0	0	0	7	0.135111	0.0545563	2	0.471741	0.222978	0	0	0	154	2.94591	1.0549	163	44.9646	16.3647	166	67.037	20.4336	31	0.693514	0.25708
Niben101Scf05912g02001	Transcriptional repressor NF-X1	13.2713	3.29608	0.00261298	0.20013	1.35413	0.166505	0.881152	0.999998	13.2713	-2.96633	0.00631944	0.294519	1.02631	0.163245	0.884346	0.999995	sp|Q12986|NFX1_HUMAN	***-	Transcriptional repressor NF-X1	IPR000967 (Zinc finger, NF-X1-type), IPR001841 (Zinc finger, RING-type), IPR012677 (Nucleotide-binding alpha-beta plait domain), IPR019787 (Zinc finger, PHD-finger)	GO:0000166 (nucleotide binding), GO:0003700 (sequence-specific DNA binding transcription factor activity), GO:0005515 (protein binding), GO:0005634 (nucleus), GO:0006355 (regulation of transcription, DNA-templated), GO:0008270 (zinc ion binding)	2	0.302702	0.128185	5	1.70137	0.301842	601	6.56013	2.64891	0	0	0	4	0.732699	0.221802	562	6.07969	2.17708	3	0.468004	0.170329	7	1.59864	0.487282	726	9.18493	3.40478
Niben101Scf03930g00018	Early nodulin-like protein 1	7.85364	3.29498	0.00295717	0.208519	0.132557	3.58515	0.0635472	0.999998	7.85364	-5.20365	2.86826e-05	0.0115207	0.417585	-5.49383	0.00295395	0.999995	sp|Q9SK27|ENL1_ARATH	***-	Early nodulin-like protein 1	IPR008972 (Cupredoxin), IPR028871 (Blue (type 1) copper protein, binding site)	GO:0009055 (electron carrier activity)	0	0	0	0	0	0	1	0.0462785	0.0186868	1	0.565538	0.267313	0	0	0	60	2.75194	0.985442	0	0	0	0	0	0	20	1.07278	0.397671
Niben101Scf02279g05005	UDP-galactose transporter 3 LENGTH=331	7.68662	3.28204	0.00246437	0.193608	2.39365	-0.473727	0.665555	0.999998	7.68662	-2.89782	0.0066897	0.306007	2.39365	0.85794	0.439988	0.999995	AT1G14360.1	***-	UDP-galactose transporter 3 LENGTH=331	IPR013657 (UAA transporter)	GO:0055085 (transmembrane transport)	3	1.0236	0.43346	3	2.3013	0.408275	638	15.6993	6.33921	0	0	0	5	2.0647	0.625025	258	6.29197	2.25309	0	0	0	3	1.54453	0.470788	597	17.0269	6.31174
Niben101Scf05756g00005	[Oryza sativa Japonica Group] dbj|BAF05328.2| [Oryza sativa Japonica Group]	26.7101	3.27317	0.00288558	0.207203	2.50944	0.575209	0.611797	0.999998	26.7101	-2.92525	0.00711422	0.314023	1.24529	-0.227294	0.842585	0.999995	ref|NP_001043414.2|	*-*-	[Oryza sativa Japonica Group] dbj|BAF05328.2| [Oryza sativa Japonica Group]	IPR027806 (Harbinger transposase-derived nuclease domain)		3	1.09292	0.462818	3	2.45716	0.435928	263	6.90998	2.79018	6	1.92643	0.910567	0	0	0	303	7.88989	2.82529	0	0	0	7	3.84799	1.17291	563	17.1447	6.35542
Niben101Scf17635g01019	Desumoylating isopeptidase 1	48.9994	3.26663	0.00332707	0.224756	4.14182	-0.109443	0.922871	0.999998	48.9994	-3.13857	0.00463527	0.253777	3.58236	0.237498	0.834182	0.999995	sp|Q6ICB0|DESI1_HUMAN	***-	Desumoylating isopeptidase 1	IPR008580 (PPPDE putative peptidase domain)		3	1.21025	0.512503	6	5.4419	0.965451	789	22.9553	9.26913	3	1.06662	0.50416	7	3.41769	1.0346	522	15.0517	5.38986	1	0.415813	0.151334	7	4.26108	1.29882	878	29.6076	10.9753
Niben101Scf24096g00018	bZIP transcription factor 60	22.2255	3.25438	0.00236542	0.187579	2.79682	0.218704	0.841506	0.999998	22.2255	-2.99018	0.00489335	0.259177	1.95407	0.0454965	0.967049	0.999995	sp|Q9C7S0|BZI60_ARATH	****	bZIP transcription factor 60	IPR004827 (Basic-leucine zipper domain)	GO:0003700 (sequence-specific DNA binding transcription factor activity), GO:0006355 (regulation of transcription, DNA-templated), GO:0043565 (sequence-specific DNA binding)	5	1.67169	0.707905	2	1.50335	0.26671	502	12.1043	4.8876	2	0.589317	0.278552	0	0	0	609	14.5533	5.2114	5	1.72305	0.627098	4	2.01796	0.615094	690	19.2836	7.14827
Niben101Scf03049g00001	Calcium-binding protein 1	7.12806	3.25201	0.0137446	0.469882	3.09513	0.400652	0.734274	0.999998	7.12806	-0.463945	0.686487	0.999949	2.10028	2.38741	0.0762968	0.999995	sp|O88751|CABP1_RAT	--**	Calcium-binding protein 1	IPR011992 (EF-hand domain pair)	GO:0005509 (calcium ion binding)	0	0	0	2	4.9538	0.878858	169	13.4277	5.42198	1	0.970954	0.45894	0	0	0	30	2.36235	0.845936	0	0	0	0	0	0	272	25.0488	9.28539
Niben101Scf02165g02002	structural constituent of ribosome;protein binding chrM:25482-28733 REVERSE LENGTH=556	25.8992	3.25196	0.024205	0.573016	1.22776	-2.43255	0.125728	0.999998	25.8992	-5.43446	0.000484915	0.0681629	1.22776	0.250041	0.865508	0.999995	ATMG00090.1	****	structural constituent of ribosome;protein binding chrM:25482-28733 REVERSE LENGTH=556	IPR000114 (Ribosomal protein L16), IPR001351 (Ribosomal protein S3, C-terminal), IPR016180 (Ribosomal protein L10e/L16)	GO:0003723 (RNA binding), GO:0003735 (structural constituent of ribosome), GO:0005622 (intracellular), GO:0005840 (ribosome), GO:0006412 (translation), GO:0019843 (rRNA binding)	5	1.45145	0.614642	0	0	0	363	7.5996	3.06864	8	2.04671	0.967417	0	0	0	38	0.788451	0.282337	0	0	0	0	0	0	123	2.98463	1.10638
Niben101Scf05678g01001	beta-glucan-binding protein 4 [Medicago truncatula]	19.044	3.24426	0.00327739	0.22277	0.984579	1.45863	0.230629	0.999998	19.044	-3.38324	0.00219786	0.171759	1.10115	-1.59761	0.188685	0.999995	gb|ABB69784.1|	****	beta-glucan-binding protein 4 [Medicago truncatula]	IPR005200 (Endo-1,3(4)-beta-glucanase)	GO:0016998 (cell wall macromolecule catabolic process), GO:0052861 (glucan endo-1,3-beta-glucanase activity, C-3 substituted reducing group), GO:0052862 (glucan endo-1,4-beta-glucanase activity, C-3 substituted reducing group)	2	0.536313	0.227111	0	0	0	90	1.74053	0.702809	0	0	0	1	0.32454	0.0982444	467	8.95085	3.20521	6	1.65837	0.603559	1	0.404627	0.123334	268	6.00726	2.22684
Niben101Scf06654g02004	Diacylglycerol kinase 5	8.59755	3.24237	0.00107984	0.113088	0.339964	0.595695	0.609075	0.999998	8.59755	-4.01293	9.4882e-05	0.0253352	0.471307	-1.36626	0.227881	0.999995	sp|Q9C5E5|DGK5_ARATH	****	Diacylglycerol kinase 5	IPR016064 (ATP-NAD kinase-like domain), IPR016961 (Diacylglycerol kinase, plant)	GO:0003951 (NAD+ kinase activity), GO:0004143 (diacylglycerol kinase activity), GO:0007205 (protein kinase C-activating G-protein coupled receptor signaling pathway), GO:0008152 (metabolic process)	3	0.790939	0.334937	1	0.592742	0.105159	49	0.931686	0.376205	1	0.232357	0.109828	4	1.27633	0.386368	136	2.56283	0.917725	0	0	0	1	0.397822	0.12126	110	2.4242	0.89863
Niben101Scf01188g03008	Regulator of Vps4 activity in the MVB pathway protein LENGTH=649	14.6406	3.2388	0.005038	0.286521	0.757843	-0.147405	0.90353	0.999998	14.6406	-3.88415	0.00091064	0.101103	0.757495	-0.497949	0.678311	0.999995	AT1G34220.1	***-	Regulator of Vps4 activity in the MVB pathway protein LENGTH=649	IPR005061 (Domain of unknown function DUF292, eukaryotic)		0	0	0	3	1.048	0.185927	403	4.51599	1.82351	4	0.54776	0.258909	1	0.188051	0.0569267	492	5.46412	1.95665	2	0.320309	0.116575	0	0	0	448	5.81872	2.15695
Niben101Scf04664g04021	conserved hypothetical protein [Ricinus communis] gb|EEF49471.1| conserved hypothetical protein [Ricinus communis]	33.0468	3.23625	0.0125964	0.451733	5.44539	-0.427219	0.745997	0.999998	33.0468	-3.04595	0.017995	0.464805	5.11063	0.617512	0.641995	0.999995	ref|XP_002512968.1|	*-*-	conserved hypothetical protein [Ricinus communis] gb|EEF49471.1| conserved hypothetical protein [Ricinus communis]			0	0	0	3	5.35527	0.950082	622	35.6171	14.3818	0	0	0	0	0	0	455	25.8218	9.24654	0	0	0	0	0	0	664	44.0694	16.3362
Niben101Scf02502g16008	Pyruvate kinase family protein LENGTH=527	60.239	3.22576	0.0102	0.406588	5.98183	0.194558	0.877592	0.999998	60.239	-2.95357	0.0183915	0.469642	4.81833	0.0776326	0.951105	0.999995	AT3G52990.1	****	Pyruvate kinase family protein LENGTH=527	IPR001697 (Pyruvate kinase)	GO:0000287 (magnesium ion binding), GO:0003824 (catalytic activity), GO:0004743 (pyruvate kinase activity), GO:0006096 (glycolytic process), GO:0030955 (potassium ion binding)	6	1.45081	0.614371	8	4.34904	0.771567	1856	32.366	13.0691	3	0.639315	0.302185	11	3.21908	0.974477	1638	28.3095	10.1374	11	2.74154	0.997775	13	4.74318	1.44577	2069	41.819	15.502
Niben101Scf04406g06011	GRAM domain-containing protein / ABA-responsive protein-related LENGTH=219	56.6684	3.21078	0.00842866	0.374654	1.58377	0.180147	0.889771	0.999998	56.6684	-4.3813	0.000434087	0.0643313	3.18542	-1.35067	0.289254	0.999995	AT5G23370.1	*-*-	GRAM domain-containing protein / ABA-responsive protein-related LENGTH=219	IPR004182 (GRAM domain)		5	1.82154	0.771363	0	0	0	186	4.8869	1.97328	2	0.642145	0.303522	1	0.440909	0.133472	978	25.4664	9.11926	2	0.751003	0.273325	2	1.09942	0.335116	367	11.176	4.14287
Niben101Scf02793g13014	Activator of 90 kDa heat shock protein ATPase homolog	30.2466	3.20424	0.00660289	0.328028	3.22321	-0.116274	0.922324	0.999998	30.2466	-2.8952	0.0134861	0.419467	2.94218	0.425307	0.723059	0.999995	sp|Q55DB6|AHSA_DICDI	****	Activator of 90 kDa heat shock protein ATPase homolog	IPR013538 (Activator of Hsp90 ATPase homologue 1-like), IPR015310 (Activator of Hsp90 ATPase, N-terminal), IPR023393 (START-like domain)	GO:0001671 (ATPase activator activity), GO:0006950 (response to stress), GO:0051087 (chaperone binding)	0	0	0	9	6.14359	1.08994	875	19.16	7.73661	0	0	0	5	1.83732	0.556193	654	14.1929	5.08236	4	1.25181	0.455592	4	1.83258	0.558589	920	23.3495	8.65546
Niben101Scf07121g05002	Activator of 90 kDa heat shock protein ATPase homolog	18.7796	3.2005	0.00257374	0.197605	2.14748	-0.623126	0.562693	0.999998	18.7796	-3.00335	0.00435129	0.246563	2.14748	0.820275	0.449538	0.999995	sp|Q55DB6|AHSA_DICDI	****	Activator of 90 kDa heat shock protein ATPase homolog	IPR013538 (Activator of Hsp90 ATPase homologue 1-like), IPR015310 (Activator of Hsp90 ATPase, N-terminal), IPR023393 (START-like domain)	GO:0001671 (ATPase activator activity), GO:0006950 (response to stress), GO:0051087 (chaperone binding)	5	1.50315	0.636533	6	4.05533	0.71946	581	12.5968	5.08644	1	0.264951	0.125234	3	1.09152	0.330424	352	7.56367	2.70848	0	0	0	2	0.907251	0.27654	621	15.6054	5.78481
Niben101Scf00308g01003	NAC domain-containing protein 86	48.3265	3.18995	0.00728341	0.346547	4.40531	0.21587	0.856719	0.999998	48.3265	-2.92079	0.0137962	0.421715	2.96883	0.0532874	0.964527	0.999995	sp|Q9FFI5|NAC86_ARATH	*-*-	NAC domain-containing protein 86	IPR003441 (NAC domain)	GO:0003677 (DNA binding), GO:0006355 (regulation of transcription, DNA-templated)	25	4.92857	2.08709	17	7.53483	1.33676	955	13.578	5.48265	13	2.2587	1.06762	11	2.62454	0.794498	1247	17.5714	6.29215	18	3.6576	1.33117	22	6.5444	1.9948	1619	26.6797	9.88995
Niben101Scf07757g00006	Protein phosphatase 2C family protein LENGTH=384	5.20706	3.18972	0.00318622	0.217448	0.407876	-0.00407517	0.997247	0.999998	5.20706	-3.26667	0.00251188	0.18446	0.32695	-0.0728721	0.950827	0.999995	AT3G62260.2	****	Protein phosphatase 2C family protein LENGTH=384	IPR001932 (Protein phosphatase 2C (PP2C)-like domain), IPR015655 (Protein phosphatase 2C)	GO:0003824 (catalytic activity), GO:0004722 (protein serine/threonine phosphatase activity), GO:0006470 (protein dephosphorylation)	1	0.356265	0.150867	0	0	0	80	2.05549	0.829985	1	0.313984	0.148411	0	0	0	81	2.06261	0.738601	0	0	0	1	0.537576	0.163859	96	2.85889	1.05977
Niben101Scf18955g00001	Tumor susceptibility gene 101 protein	16.7947	3.18577	0.00142465	0.136832	1.60798	-0.0897416	0.931807	0.999998	16.7947	-3.08041	0.00186758	0.160288	1.09424	0.195094	0.853528	0.999995	sp|Q6IRE4|TS101_RAT	*-*-	Tumor susceptibility gene 101 protein	IPR017916 (Steadiness box)		0	0	0	1	1.32208	0.234551	178	7.54891	3.04817	0	0	0	3	2.13508	0.646328	147	6.17858	2.21249	2	1.21223	0.441187	3	2.66195	0.81139	196	9.63433	3.57137
Niben101Scf10749g02003	Protein translation factor SUI1 homolog	19.4185	3.18367	0.00384407	0.242277	3.46139	3.34614	0.00915081	0.999998	19.4185	-2.00991	0.054756	0.686852	2.05551	-2.17238	0.102138	0.999995	sp|P56330|SUI1_MAIZE	****	Protein translation factor SUI1 homolog	IPR005874 (Eukaryotic translation initiation factor SUI1)	GO:0003743 (translation initiation factor activity), GO:0006413 (translational initiation)	1	1.61843	0.685353	0	0	0	20	2.3344	0.942608	2	2.85271	1.34839	1	1.95873	0.592944	102	11.7992	4.22519	8	13.3453	4.85696	5	12.2104	3.72186	36	4.87024	1.80536
Niben101Scf16706g01008	Cytochrome c oxidase, subunit Vib family protein LENGTH=116	8.01131	3.17572	0.00379535	0.241005	1.0282	-0.156941	0.888201	0.999998	8.01131	-2.55446	0.0159892	0.445388	0.787745	0.7782	0.499107	0.999995	AT5G58005.1	****	Cytochrome c oxidase, subunit Vib family protein LENGTH=116	IPR003213 (Cytochrome c oxidase, subunit VIb)	GO:0004129 (cytochrome-c oxidase activity), GO:0005739 (mitochondrion)	0	0	0	0	0	0	163	5.85264	2.36323	1	0.438779	0.207398	0	0	0	90	3.20268	1.14685	1	0.513163	0.186764	1	0.75124	0.228986	173	7.19965	2.66886
Niben101Scf01931g00003	Receptor-like protein kinase	5.48402	3.16647	0.0104604	0.412339	0.67919	0.524665	0.678256	0.999998	5.48402	-2.17741	0.062765	0.712293	0.416391	0.464386	0.726307	0.999995	sp|Q9LIG2|RLK6_ARATH	*-**	Receptor-like protein kinase	IPR011009 (Protein kinase-like domain)	GO:0004672 (protein kinase activity), GO:0004674 (protein serine/threonine kinase activity), GO:0005524 (ATP binding), GO:0006468 (protein phosphorylation), GO:0016772 (transferase activity, transferring phosphorus-containing groups)	0	0	0	0	0	0	143	3.09363	1.24917	1	0.264371	0.12496	0	0	0	68	1.45797	0.522085	2	0.618376	0.225056	0	0	0	195	4.88954	1.81251
Niben101Scf03993g05005	Terpene synthase 5	6.20054	3.15943	0.00692424	0.339992	0.320072	0.0246533	0.984719	0.999998	6.20054	-3.79841	0.00151434	0.140902	0.423532	-0.663627	0.598865	0.999995	sp|B9SBU9|TPS5_RICCO	****	Terpene synthase 5	IPR008930 (Terpenoid cyclases/protein prenyltransferase alpha-alpha toroid), IPR008949 (Isoprenoid synthase domain)	GO:0000287 (magnesium ion binding), GO:0008152 (metabolic process), GO:0010333 (terpene synthase activity), GO:0016829 (lyase activity)	2	0.524269	0.222011	4	2.35737	0.418224	5	0.094525	0.0381682	5	1.15512	0.545992	0	0	0	108	2.02352	0.724603	0	0	0	5	1.9777	0.602825	44	0.964119	0.357391
Niben101Scf05437g01007	phosphatidylinositol kinase putative [Albugo laibachii Nc14]	28.7494	3.15229	0.00748062	0.351964	3.61674	0.452197	0.702876	0.999998	28.7494	-2.64003	0.0244739	0.512105	2.13118	0.0600572	0.959765	0.999995	emb|CCA25553.1|	*-*-	phosphatidylinositol kinase putative [Albugo laibachii Nc14]	IPR000270 (Phox/Bem1p), IPR000433 (Zinc finger, ZZ-type), IPR009060 (UBA-like), IPR015940 (Ubiquitin-associated/translation elongation factor EF1B, N-terminal, eukaryote)	GO:0005515 (protein binding), GO:0008270 (zinc ion binding)	16	2.70854	1.14698	9	3.42532	0.607689	941	11.4883	4.63886	10	1.49193	0.705191	9	1.8439	0.558184	918	11.1075	3.97749	16	2.79176	1.01605	14	3.5761	1.09003	1667	23.5887	8.74414
Niben101Scf06504g01012	DCD (Development and Cell Death) domain protein LENGTH=349	57.6418	3.15081	0.00841002	0.374654	3.74843	0.710456	0.561311	0.999998	57.6418	-3.23576	0.00679991	0.308037	2.74647	-0.795401	0.515511	0.999995	AT5G42050.1	***-	DCD (Development and Cell Death) domain protein LENGTH=349	IPR013989 (Development/cell death domain)		1	0.280638	0.118841	5	3.15472	0.559682	666	13.4795	5.44287	8	1.97866	0.935252	6	2.03788	0.616905	931	18.6748	6.68727	9	2.60335	0.94748	5	2.11731	0.645377	1110	26.0389	9.65243
Niben101Scf00573g04004	Zinc finger CCCH domain-containing protein 66	14.3358	3.14293	0.00375183	0.239592	0.926025	-0.21393	0.852083	0.999998	14.3358	-3.47336	0.00149663	0.140818	0.721711	-0.116503	0.918481	0.999995	sp|Q9LUZ4|C3H66_ARATH	***-	Zinc finger CCCH domain-containing protein 66	IPR000571 (Zinc finger, CCCH-type), IPR020683 (Ankyrin repeat-containing domain)	GO:0005515 (protein binding), GO:0046872 (metal ion binding)	3	0.777122	0.329086	2	1.16477	0.206644	216	4.03528	1.6294	4	0.913192	0.431638	0	0	0	252	4.66582	1.67078	1	0.267	0.0971736	0	0	0	334	7.23215	2.6809
Niben101Scf04989g03001	Early nodulin-like protein 2	8.55632	3.14029	0.00357477	0.234947	0.190219	0.972716	0.505826	0.999998	8.55632	-4.93682	3.81139e-05	0.0140259	0.384826	-2.76925	0.042434	0.999995	sp|Q9T076|ENL2_ARATH	*-*-	Early nodulin-like protein 2	IPR008972 (Cupredoxin)	GO:0009055 (electron carrier activity)	0	0	0	1	0.816885	0.144924	10	0.262041	0.105809	3	0.960665	0.454077	1	0.439741	0.133118	61	1.58419	0.567282	0	0	0	2	1.09651	0.334228	21	0.637807	0.23643
Niben101Scf00415g00002	Receptor-like protein kinase	6.75384	3.13739	0.00438956	0.26463	2.32969	1.6581	0.133832	0.999998	6.75384	-1.30659	0.207802	0.92872	0.426062	0.172701	0.882283	0.999995	sp|P93194|RPK1_IPONI	*-**	Receptor-like protein kinase	IPR011009 (Protein kinase-like domain), IPR013320 (Concanavalin A-like lectin/glucanase domain), IPR018392 (LysM domain)	GO:0004672 (protein kinase activity), GO:0004674 (protein serine/threonine kinase activity), GO:0005524 (ATP binding), GO:0006468 (protein phosphorylation), GO:0016772 (transferase activity, transferring phosphorus-containing groups)	3	0.632083	0.267667	1	0.473693	0.0840383	151	2.29447	0.926481	0	0	0	3	0.764987	0.231576	143	2.15352	0.771154	5	1.08584	0.395188	0	0	0	1010	17.788	6.59388
Niben101Scf00189g03001	Unknown protein	7.81581	3.12931	0.0269319	0.590405	0.94447	3.24825	0.0694076	0.999998	7.81581	-2.57029	0.0586483	0.699487	0.421276	-2.68923	0.141925	0.999995			Unknown protein			0	0	0	0	0	0	4	0.527575	0.213029	0	0	0	0	0	0	27	3.52936	1.26383	0	0	0	0	0	0	50	7.64356	2.83341
Niben101Scf10796g00009	Chaperone protein HtpG	64.423	3.12842	0.0112981	0.431505	7.99058	-0.15397	0.901481	0.999998	64.423	-2.97939	0.0156139	0.442758	7.99058	0.303007	0.807925	0.999995	sp|Q1CZI7|HTPG_MYXXD	*-*-	Chaperone protein HtpG	IPR001404 (Heat shock protein Hsp90 family)	GO:0005524 (ATP binding), GO:0006457 (protein folding), GO:0006950 (response to stress), GO:0051082 (unfolded protein binding)	0	0	0	15	15.2158	2.69945	1619	52.6816	21.2723	4	1.59058	0.751817	15	8.1909	2.47954	845	27.2506	9.75818	2	0.930107	0.338509	16	10.893	3.32029	1374	51.8203	19.2094
Niben101Scf10767g03013	BRO1 domain-containing protein BROX	5.45199	3.12596	0.00672306	0.332923	0.574759	0.354303	0.771294	0.999998	5.45199	-2.70778	0.0160213	0.445388	0.343199	0.0638757	0.959106	0.999995	sp|Q5VW32|BROX_HUMAN	*-*-	BRO1 domain-containing protein BROX	IPR004328 (BRO1 domain)		1	0.300794	0.127376	0	0	0	103	2.23439	0.902221	0	0	0	0	0	0	103	2.21445	0.792973	0	0	0	0	0	0	185	4.65151	1.72428
Niben101Scf05295g05010	Phosphoglycerate kinase	89.3368	3.12274	0.0174869	0.516208	7.06758	-0.626417	0.63659	0.999998	89.3368	-3.51239	0.00765023	0.32474	7.06758	0.236765	0.857973	0.999995	sp|Q8KAE1|PGK_CHLTE	****	Phosphoglycerate kinase	IPR001576 (Phosphoglycerate kinase)	GO:0004618 (phosphoglycerate kinase activity), GO:0006096 (glycolytic process)	6	1.78422	0.75556	6	4.01137	0.711661	2279	48.8758	19.7355	7	1.83455	0.867136	8	2.87917	0.87158	1545	32.8386	11.7592	6	1.83904	0.669313	3	1.34613	0.410313	1655	41.1385	15.2497
Niben101Scf01025g05001	RNA-binding protein 38	8.77746	3.11921	0.0063012	0.321067	1.17993	-0.161549	0.894888	0.999998	8.77746	-3.35623	0.00350428	0.21945	1.06415	-0.0754767	0.950488	0.999995	sp|Q7T3I7|RBM38_XENLA	*-**	RNA-binding protein 38	IPR012677 (Nucleotide-binding alpha-beta plait domain)	GO:0000166 (nucleotide binding), GO:0003676 (nucleic acid binding)	0	0	0	0	0	0	214	7.90624	3.19246	0	0	0	2	1.23998	0.375365	170	6.22462	2.22898	0	0	0	0	0	0	223	9.5491	3.53978
Niben101Scf04283g01009	BnaA03g25960D [Brassica napus]	13.6299	3.11596	0.00194147	0.162746	0.998169	-0.189321	0.856422	0.999998	13.6299	-3.22958	0.0013289	0.131324	0.998169	0.0757019	0.942286	0.999995	emb|CDX90916.1|	*-*-	BnaA03g25960D [Brassica napus]	IPR003892 (Ubiquitin system component Cue)	GO:0005515 (protein binding)	4	1.03178	0.436924	5	2.89962	0.514423	272	5.05996	2.04316	0	0	0	2	0.624362	0.189006	290	5.34667	1.91459	1	0.26587	0.0967624	2	0.778436	0.237275	325	7.0075	2.59762
Niben101Scf02551g01007	Unknown protein	9.9263	3.10194	0.0128624	0.457869	1.22585	1.19557	0.394051	0.999998	9.9263	-2.51119	0.0356317	0.589399	0.625843	-0.604824	0.675993	0.999995			Unknown protein			0	0	0	1	3.9919	0.708206	18	2.30494	0.930711	0	0	0	1	2.1489	0.650512	27	3.42656	1.22702	0	0	0	1	2.67918	0.816642	52	7.71777	2.86092
Niben101Scf03747g04004	Mitochondrial outer membrane protein porin 2	19.3385	3.09879	0.00726758	0.346281	3.34685	-0.394163	0.732552	0.999998	19.3385	-2.41542	0.0324709	0.565985	3.17875	1.07753	0.360286	0.999995	sp|Q9FJX3|VDAC2_ARATH	****	Mitochondrial outer membrane protein porin 2	IPR023614 (Porin domain), IPR027246 (Eukaryotic porin/Tom40)	GO:0005741 (mitochondrial outer membrane), GO:0055085 (transmembrane transport)	1	0.411898	0.174425	5	4.63024	0.821455	712	21.1505	8.54037	0	0	0	2	0.99701	0.301814	320	9.42104	3.37358	0	0	0	2	1.24304	0.378892	757	26.0639	9.66167
Niben101Scf02520g00006	Phosphatidylinositol transfer protein beta isoform	16.0419	3.09844	0.00438923	0.26463	0.69338	1.09558	0.37433	0.999998	16.0419	-3.58859	0.00115849	0.118325	0.796788	-1.58573	0.192984	0.999995	sp|P53811|PIPNB_MOUSE	***-	Phosphatidylinositol transfer protein beta isoform	IPR001666 (Phosphatidylinositol transfer protein), IPR023393 (START-like domain)	GO:0005622 (intracellular), GO:0006810 (transport)	1	0.300464	0.127237	0	0	0	79	1.71187	0.691237	3	0.794417	0.375497	0	0	0	262	5.6267	2.01487	4	1.23878	0.450851	0	0	0	175	4.39526	1.62929
Niben101Scf16152g00011	BnaA07g35980D [Brassica napus]	10.2155	3.09442	0.0103426	0.410567	1.14439	0.108284	0.932331	0.999998	10.2155	-2.629	0.0244346	0.512105	0.993836	0.357143	0.785232	0.999995	emb|CDY60739.1|	***-	BnaA07g35980D [Brassica napus]	IPR021899 (Protein of unknown function DUF3511)		0	0	0	1	3.00121	0.532447	63	6.06519	2.44906	0	0	0	0	0	0	48	4.57986	1.64001	0	0	0	0	0	0	83	9.26154	3.43318
Niben101Scf10763g00011	nucleic acid binding protein, putative [Ricinus communis] gb|EEF34783.1| nucleic acid binding protein, putative [Ricinus communis]	5.93945	3.08308	0.0137226	0.469882	14.5378	5.20242	3.3448e-05	0.015444	14.5378	1.83831	0.122497	0.853717	1.17814	-0.28103	0.830361	0.999995	ref|XP_002527602.1|	*-*-	nucleic acid binding protein, putative [Ricinus communis] gb|EEF34783.1| nucleic acid binding protein, putative [Ricinus communis]			0	0	0	0	0	0	342	8.75311	3.53441	0	0	0	5	2.14751	0.650091	212	5.37749	1.92563	113	41.3338	15.0433	146	78.1815	23.8305	431	12.7854	4.73945
Niben101Scf00492g04001	Calcium-binding protein 4	10.5222	3.08116	0.0012904	0.127836	1.27895	0.36878	0.711292	0.999998	10.5222	-2.64609	0.0047644	0.256651	0.91859	0.0662888	0.947937	0.999995	sp|P57796|CABP4_HUMAN	*-**	Calcium-binding protein 4	IPR011992 (EF-hand domain pair)	GO:0005509 (calcium ion binding)	3	1.16734	0.494329	8	6.99856	1.24162	90	2.52563	1.01982	2	0.685865	0.324188	6	2.82557	0.855354	121	3.36527	1.20507	8	3.20854	1.16774	4	2.34856	0.715865	162	5.26918	1.95324
Niben101Scf04847g03018	Chaperone protein HtpG	84.4729	3.08077	0.0237411	0.569418	10.504	-1.16942	0.395028	0.999998	84.4729	-3.6474	0.00765447	0.32474	10.504	0.602784	0.659878	0.999995	sp|Q1CZI7|HTPG_MYXXD	*-*-	Chaperone protein HtpG	IPR001404 (Heat shock protein Hsp90 family)	GO:0005524 (ATP binding), GO:0006457 (protein folding), GO:0006950 (response to stress), GO:0051082 (unfolded protein binding)	1	0.451562	0.191222	27	27.411	4.86301	2012	65.5235	26.4577	2	0.795942	0.376218	14	7.65113	2.31614	1287	41.5389	14.8747	0	0	0	3	2.04412	0.623068	1544	58.2798	21.6039
Niben101Scf03147g07002	Proteasome inhibitor PI31 subunit	11.9817	3.07308	0.00370851	0.238485	0.966175	0.0337427	0.975665	0.999998	11.9817	-2.8534	0.00633065	0.294519	0.795016	0.185933	0.868059	0.999995	sp|Q8BHL8|PSMF1_MOUSE	--*-	Proteasome inhibitor PI31 subunit	IPR021625 (Fbxo7/PI31 domain)		1	0.301953	0.127867	1	0.678864	0.120438	243	5.29172	2.13674	1	0.266117	0.125786	1	0.365442	0.110626	189	4.07906	1.46067	1	0.31123	0.113271	2	0.911246	0.277757	268	6.76436	2.5075
Niben101Scf03737g03008	RabGAP/TBC domain-containing protein LENGTH=690	7.90864	3.06929	0.000993605	0.107911	0.922454	-0.187694	0.845441	0.999998	7.90864	-2.8969	0.00170282	0.153746	0.806168	0.360081	0.710892	0.999995	AT5G52580.2	*-*-	RabGAP/TBC domain-containing protein LENGTH=690	IPR000195 (Rab-GTPase-TBC domain), IPR021935 (Domain of unknown function DUF3548)	GO:0005097 (Rab GTPase activator activity), GO:0032313 (regulation of Rab GTPase activity)	3	0.625834	0.26502	5	2.34505	0.416037	286	4.30285	1.73744	6	1.10312	0.521412	6	1.51485	0.458574	207	3.08651	1.10525	2	0.430042	0.156512	7	2.20345	0.671634	300	5.23134	1.93922
Niben101Scf05901g01008	Calcium-dependent lipid-binding (CaLB domain) family protein LENGTH=289	22.881	3.06722	0.00309303	0.213678	0.378783	0.596087	0.669882	0.999998	22.881	-5.3064	6.34318e-06	0.00346253	1.1363	-2.83527	0.0272283	0.999995	AT4G15755.1	****	Calcium-dependent lipid-binding (CaLB domain) family protein LENGTH=289	IPR000008 (C2 domain)	GO:0005515 (protein binding)	0	0	0	0	0	0	22	1.02171	0.412557	3	1.70259	0.804762	0	0	0	158	7.27228	2.60413	1	0.663739	0.241565	1	0.971675	0.296176	30	1.61484	0.598608
Niben101Scf06009g00025	soluble N-ethylmaleimide-sensitive factor adaptor protein 33 LENGTH=300	8.65696	3.06637	0.00208661	0.170265	0.987309	1.00243	0.348441	0.999998	8.65696	-2.68835	0.00597218	0.28935	0.483941	-0.624407	0.565348	0.999995	AT5G61210.1	***-	soluble N-ethylmaleimide-sensitive factor adaptor protein 33 LENGTH=300	IPR000727 (Target SNARE coiled-coil domain)	GO:0005515 (protein binding)	2	0.643575	0.272533	1	0.723458	0.128349	105	2.43675	0.983933	1	0.283598	0.134048	0	0	0	160	3.68001	1.31778	2	0.663349	0.241424	1	0.485552	0.148001	258	6.93973	2.5725
Niben101Scf07942g04004	Unknown protein	5.99384	3.0618	0.00445751	0.267467	0.711281	0.0384028	0.97511	0.999998	5.99384	-3.37741	0.00198096	0.163839	0.467078	-0.354012	0.771197	0.999995			Unknown protein			1	0.687529	0.291146	1	1.54573	0.27423	41	2.03295	0.820884	0	0	0	2	1.66418	0.50378	51	2.50623	0.897456	3	2.12596	0.773736	1	1.03743	0.316219	49	2.81605	1.04389
Niben101Scf05149g00006	Calcium-dependent lipid-binding (CaLB domain) family protein LENGTH=360	12.4199	3.05895	0.00824075	0.369483	1.36491	0.560254	0.653375	0.999998	12.4199	-2.90028	0.0112928	0.390253	0.775108	-0.401591	0.749846	0.999995	AT3G16510.1	*-**	Calcium-dependent lipid-binding (CaLB domain) family protein LENGTH=360	IPR000008 (C2 domain)	GO:0005515 (protein binding)	0	0	0	0	0	0	115	4.89284	1.97568	0	0	0	0	0	0	154	6.49368	2.32532	0	0	0	0	0	0	224	11.0462	4.09473
Niben101Scf02139g02009	peptidyl-prolyl cis-trans isomerases;hydrolases;nucleoside-triphosphatases;ATP binding;nucleotide binding;ATPases LENGTH=620	26.8208	3.05644	0.00963957	0.397296	3.49917	0.254774	0.830407	0.999998	26.8208	-2.66233	0.0235258	0.509355	2.68824	0.139338	0.907154	0.999995	AT1G53780.2	*-**	peptidyl-prolyl cis-trans isomerases;hydrolases;nucleoside-triphosphatases;ATP binding;nucleotide binding;ATPases LENGTH=620	IPR003959 (ATPase, AAA-type, core), IPR009010 (Aspartate decarboxylase-like domain), IPR027417 (P-loop containing nucleoside triphosphate hydrolase), IPR029067 (CDC48 domain 2-like)	GO:0005524 (ATP binding)	4	0.718831	0.304402	7	2.82819	0.501752	1387	17.9761	7.25856	1	0.15838	0.0748615	9	1.95744	0.592556	1193	15.3238	5.48731	12	2.22275	0.808963	7	1.89816	0.578577	1636	24.5756	9.10997
Niben101Scf09512g04025	DNA binding protein, putative [Ricinus communis] gb|EEF49049.1| DNA binding protein, putative [Ricinus communis]	7.52576	3.04971	0.00698679	0.34085	1.24254	-0.0411277	0.970572	0.999998	7.52576	-1.92336	0.0717178	0.742551	1.15315	1.16748	0.32039	0.999995	ref|XP_002513646.1|	****	DNA binding protein, putative [Ricinus communis] gb|EEF49049.1| DNA binding protein, putative [Ricinus communis]	IPR009057 (Homeodomain-like)	GO:0003677 (DNA binding)	0	0	0	2	1.69903	0.301427	287	7.82098	3.15803	1	0.333013	0.157405	0	0	0	98	2.64675	0.947775	0	0	0	4	2.28063	0.695158	259	8.18051	3.03245
Niben101Scf00063g14001	RING/FYVE/PHD zinc finger superfamily protein LENGTH=288	5.40068	3.04311	0.00381621	0.241874	0.369575	0.463508	0.693907	0.999998	5.40068	-3.22267	0.00230214	0.176994	0.320185	-0.643067	0.583522	0.999995	AT3G47550.3	****	RING/FYVE/PHD zinc finger superfamily protein LENGTH=288	IPR011016 (Zinc finger, RING-CH-type), IPR013083 (Zinc finger, RING/FYVE/PHD-type), IPR022143 (Protein of unknown function DUF3675)	GO:0008270 (zinc ion binding)	1	0.331309	0.140299	0	0	0	64	1.5292	0.617476	1	0.29199	0.138015	0	0	0	97	2.29702	0.82254	0	0	0	0	0	0	108	2.99096	1.10873
Niben101Scf04287g03001	BnaA07g38810D [Brassica napus]	10.8297	3.04221	0.00278034	0.204098	2.02236	0.183054	0.858149	0.999998	10.8297	-2.11498	0.02929	0.546612	1.3116	0.744174	0.486169	0.999995	emb|CDY57850.1|	***-	BnaA07g38810D [Brassica napus]	IPR012442 (Protein of unknown function DUF1645, plant)		0	0	0	2	2.95802	0.524786	178	8.445	3.41	1	0.579778	0.274044	1	0.796174	0.241017	101	4.74907	1.7006	1	0.678064	0.246779	3	2.97794	0.907706	241	13.2525	4.9126
Niben101Scf01062g06003	26S proteasome non-ATPase regulatory subunit 9	5.38811	3.03218	0.00370142	0.238485	0.763166	-0.452689	0.686631	0.999998	5.38811	-2.99823	0.00383372	0.231237	0.763166	0.48664	0.666518	0.999995	sp|Q9VFS8|PSMD9_DROME	***-	26S proteasome non-ATPase regulatory subunit 9	IPR001478 (PDZ domain)	GO:0005515 (protein binding)	1	0.512755	0.217135	4	4.6112	0.818077	84	3.10628	1.25429	3	1.35571	0.640801	1	0.620569	0.187858	57	2.08903	0.748061	2	1.05702	0.384699	2	1.54741	0.471668	74	3.17172	1.17573
Niben101Scf04489g00008	periodic tryptophan protein 2 LENGTH=900	7.88993	3.02417	0.00297994	0.20929	0.999067	0.0739252	0.942695	0.999998	7.88993	-2.47525	0.01371	0.421396	0.78982	0.475003	0.648536	0.999995	AT1G15440.1	***-	periodic tryptophan protein 2 LENGTH=900	IPR007148 (Small-subunit processome, Utp12), IPR015943 (WD40/YVTN repeat-like-containing domain), IPR020472 (G-protein beta WD-40 repeat), IPR027145 (Periodic tryptophan protein 2)	GO:0005515 (protein binding)	3	0.364712	0.154444	11	3.00653	0.533391	475	4.16461	1.68162	0	0	0	4	0.58853	0.178159	379	3.29327	1.17929	7	0.877141	0.319232	7	1.28408	0.391402	607	6.16837	2.28657
Niben101Scf08804g01009	Transcriptional repressor NF-X1	9.04706	3.02154	0.00502995	0.286521	0.976797	0.87731	0.432143	0.999998	9.04706	-2.69664	0.0115304	0.393972	0.580535	-0.552406	0.623746	0.999995	sp|B1AY10|NFX1_MOUSE	*-*-	Transcriptional repressor NF-X1	IPR000967 (Zinc finger, NF-X1-type), IPR001841 (Zinc finger, RING-type), IPR012677 (Nucleotide-binding alpha-beta plait domain), IPR019787 (Zinc finger, PHD-finger)	GO:0000166 (nucleotide binding), GO:0003700 (sequence-specific DNA binding transcription factor activity), GO:0005515 (protein binding), GO:0005634 (nucleus), GO:0006355 (regulation of transcription, DNA-templated), GO:0008270 (zinc ion binding)	0	0	0	1	0.28626	0.0507857	388	3.56288	1.43865	4	0.44886	0.212163	1	0.154098	0.0466484	455	4.14084	1.48279	5	0.656191	0.238818	5	0.960625	0.292809	608	6.47104	2.39876
Niben101Scf19911g00001	Calmodulin binding protein-like LENGTH=451	6.49718	3.0202	0.00266872	0.20079	1.3578	1.32667	0.210039	0.999998	6.49718	-2.13307	0.0275739	0.536352	0.478897	-0.439548	0.687505	0.999995	AT1G73805.1	***-	Calmodulin binding protein-like LENGTH=451	IPR012416 (Calmodulin binding protein-like)		0	0	0	0	0	0	109	2.19376	0.885816	3	0.737846	0.348757	1	0.337746	0.102242	138	2.75264	0.985692	3	0.862928	0.31406	8	3.36874	1.02683	316	7.37141	2.73252
Niben101Scf07428g01006	Peptidyl-prolyl cis-trans isomerase D	73.2107	3.01784	0.0165926	0.501819	11.2976	-0.159998	0.899138	0.999998	73.2107	-2.73978	0.0294311	0.546754	10.4841	0.438058	0.728902	0.999995	sp|P26882|PPID_BOVIN	*-*-	Peptidyl-prolyl cis-trans isomerase D	IPR001179 (Peptidyl-prolyl cis-trans isomerase, FKBP-type, domain), IPR011990 (Tetratricopeptide-like helical domain), IPR023566 (Peptidyl-prolyl cis-trans isomerase, FKBP-type)	GO:0005515 (protein binding), GO:0006457 (protein folding)	10	2.19109	0.927854	30	14.7783	2.62183	4373	69.102	27.9027	9	1.73795	0.821474	25	6.62948	2.00687	2717	42.5509	15.2371	11	2.48425	0.904134	26	8.59606	2.62017	4473	81.9241	30.3686
Niben101Scf01502g02018	xyloglucan endotransglucosylase/hydrolase 30 LENGTH=343	18.5514	3.01472	0.0084421	0.374758	0.655523	-1.47289	0.23777	0.999998	18.5514	-4.22965	0.000442377	0.0649719	0.655523	0.257969	0.828455	0.999995	AT1G32170.1	****	xyloglucan endotransglucosylase/hydrolase 30 LENGTH=343	IPR013320 (Concanavalin A-like lectin/glucanase domain), IPR016455 (Xyloglucan endotransglucosylase/hydrolase)	GO:0004553 (hydrolase activity, hydrolyzing O-glycosyl compounds), GO:0005618 (cell wall), GO:0005975 (carbohydrate metabolic process), GO:0006073 (cellular glucan metabolic process), GO:0016762 (xyloglucan:xyloglucosyl transferase activity), GO:0048046 (apoplast)	3	1.03259	0.437267	8	6.1907	1.0983	43	1.0674	0.431004	6	1.82008	0.860297	0	0	0	107	2.63238	0.94263	1	0.354771	0.129118	2	1.03873	0.316615	67	1.92767	0.714574
Niben101Scf09131g01005	BnaA03g25960D [Brassica napus]	9.48573	3.01444	0.00711267	0.342768	0.625764	0.0597223	0.96104	0.999998	9.48573	-3.43865	0.00248771	0.183508	0.52101	-0.48393	0.688458	0.999995	emb|CDX90916.1|	*-*-	BnaA03g25960D [Brassica napus]	IPR003892 (Ubiquitin system component Cue)	GO:0005515 (protein binding)	0	0	0	0	0	0	156	3.45999	1.39711	0	0	0	5	1.86101	0.563363	127	2.79166	0.999665	0	0	0	0	0	0	197	5.06429	1.87729
Niben101Scf03194g01005	ABC transporter ATP-binding protein NatA	7.72108	3.01077	0.00890458	0.38566	0.622893	0.217382	0.860032	0.999998	7.72108	-3.33623	0.00404696	0.237964	0.541981	-0.542846	0.657339	0.999995	sp|P46903|NATA_BACSU	*-**	ABC transporter ATP-binding protein NatA	IPR003439 (ABC transporter-like), IPR026082 (ABC transporter A, ABCA), IPR027417 (P-loop containing nucleoside triphosphate hydrolase)	GO:0005215 (transporter activity), GO:0005524 (ATP binding), GO:0006810 (transport), GO:0016021 (integral component of membrane), GO:0016887 (ATPase activity)	0	0	0	1	0.377562	0.0669837	240	2.90675	1.17372	1	0.148006	0.0699579	0	0	0	362	4.34523	1.55598	1	0.173096	0.0629978	0	0	0	347	4.87111	1.80568
Niben101Scf02195g01001	Calcium-binding allergen Ole e 8	19.1879	3.00841	0.00333321	0.224756	1.76135	1.44157	0.198842	0.999998	19.1879	-2.68958	0.00770953	0.325121	1.09567	-1.12274	0.322981	0.999995	sp|Q9M7R0|ALL8_OLEEU	****	Calcium-binding allergen Ole e 8	IPR011992 (EF-hand domain pair)	GO:0005509 (calcium ion binding)	4	1.92171	0.813781	1	1.08012	0.191625	51	1.76705	0.713518	0	0	0	1	0.581444	0.176014	253	8.68775	3.111	4	1.98075	0.720889	3	2.17478	0.662896	262	10.5216	3.90028
Niben101Scf01143g09001	Lipid A export ATP-binding/permease protein MsbA	7.11473	3.00615	0.00439458	0.26463	1.15397	0.734418	0.501721	0.999998	7.11473	-2.36923	0.0213169	0.495019	0.514482	-0.0974955	0.930512	0.999995	sp|Q6AJW3|MSBA_DESPS	****	Lipid A export ATP-binding/permease protein MsbA	IPR003439 (ABC transporter-like), IPR011527 (ABC transporter type 1, transmembrane domain), IPR027417 (P-loop containing nucleoside triphosphate hydrolase)	GO:0005524 (ATP binding), GO:0006810 (transport), GO:0016021 (integral component of membrane), GO:0016887 (ATPase activity), GO:0042626 (ATPase activity, coupled to transmembrane movement of substances), GO:0055085 (transmembrane transport)	1	0.220341	0.0933071	0	0	0	226	3.59133	1.45014	0	0	0	2	0.53334	0.161452	217	3.41754	1.22379	2	0.454221	0.165312	1	0.332477	0.101342	468	8.61973	3.19527
Niben101Scf02338g00006	ferrochelatase 1 LENGTH=466	9.69264	2.99351	0.00632996	0.321836	0.671074	-0.105095	0.928972	0.999998	9.69264	-3.3465	0.0025444	0.186261	0.607581	-0.247893	0.831833	0.999995	AT5G26030.1	****	ferrochelatase 1 LENGTH=466	IPR001015 (Ferrochelatase)	GO:0004325 (ferrochelatase activity), GO:0006783 (heme biosynthetic process)	2	0.538947	0.228226	0	0	0	183	3.55647	1.43606	1	0.237493	0.112256	0	0	0	248	4.77669	1.71049	1	0.277753	0.101087	0	0	0	229	5.15828	1.91213
Niben101Scf03164g07006	Aspartate aminotransferase 1	7.65633	2.98432	0.0149369	0.483361	1.13196	-0.123463	0.920524	0.999998	7.65633	-2.51336	0.0379151	0.60252	0.805573	0.594421	0.635065	0.999995	sp|P28011|AAT1_MEDSA	***-	Aspartate aminotransferase 1	IPR000796 (Aspartate/other aminotransferase), IPR015424 (Pyridoxal phosphate-dependent transferase)	GO:0003824 (catalytic activity), GO:0006520 (cellular amino acid metabolic process), GO:0008483 (transaminase activity), GO:0009058 (biosynthetic process), GO:0030170 (pyridoxal phosphate binding)	3	0.379862	0.160859	4	1.1387	0.202018	557	5.08642	2.05384	0	0	0	0	0	0	551	4.98673	1.7857	0	0	0	3	0.573183	0.174712	821	8.68964	3.22118
Niben101Scf07089g02011	UDP-Glycosyltransferase superfamily protein LENGTH=488	6.70721	2.96994	0.0168694	0.505688	0.972074	0.261971	0.841175	0.999998	6.70721	-3.37343	0.00706301	0.313028	0.525679	-0.665461	0.608261	0.999995	AT5G12890.1	***-	UDP-Glycosyltransferase superfamily protein LENGTH=488	IPR002213 (UDP-glucuronosyl/UDP-glucosyltransferase)	GO:0008152 (metabolic process), GO:0016758 (transferase activity, transferring hexosyl groups)	1	0.299317	0.126751	9	6.05645	1.07448	2	0.0431731	0.0174328	6	1.58277	0.748125	7	2.53577	0.767625	8	0.171151	0.0612877	2	0.617027	0.224565	5	2.25823	0.688332	216	5.40429	2.00333
Niben101Scf03170g03005	Unknown protein	5.226	2.96845	0.0045228	0.269946	0.816686	-0.0870001	0.937557	0.999998	5.226	-2.66049	0.00917821	0.347922	0.802434	0.39496	0.727386	0.999995			Unknown protein			1	0.632812	0.267975	3	4.26815	0.757217	75	3.42285	1.38211	3	1.67313	0.790838	2	1.53174	0.463686	45	2.03538	0.728852	1	0.652255	0.237386	1	0.954864	0.291052	98	5.18387	1.92162
Niben101Scf02063g05005	Uncharacterised conserved protein UCP015417, vWA LENGTH=655	17.3088	2.96686	0.00316779	0.216791	2.10439	0.205728	0.841471	0.999998	17.3088	-2.60891	0.00864513	0.336368	1.51379	0.152215	0.883635	0.999995	AT5G43400.1	***-	Uncharacterised conserved protein UCP015417, vWA LENGTH=655	IPR011205 (Uncharacterised conserved protein UCP015417, vWA), IPR024553 (Domain of unknown function DUF2828)		2	0.576008	0.243921	2	1.29501	0.229749	485	10.0738	4.06769	4	1.0153	0.4799	2	0.697122	0.211032	339	6.97843	2.49891	2	0.593706	0.216077	5	2.17288	0.662316	609	14.6612	5.43479
Niben101Scf01764g02004	Poly [ADP-ribose] polymerase 15	7.39216	2.96396	0.00354084	0.233171	0.447929	0.432507	0.712494	0.999998	7.39216	-3.49026	0.000807074	0.094743	0.408811	-0.958807	0.404888	0.999995	sp|Q460N3|PAR15_HUMAN	--*-	Poly [ADP-ribose] polymerase 15	IPR012317 (Poly(ADP-ribose) polymerase, catalytic domain), IPR022003 (RST domain of plant C-terminal)	GO:0003950 (NAD+ ADP-ribosyltransferase activity)	1	0.326965	0.138459	0	0	0	59	1.39125	0.561773	2	0.576323	0.27241	0	0	0	114	2.66419	0.954023	1	0.337011	0.122654	3	1.4801	0.451148	76	2.07715	0.769985
Niben101Scf02790g05007	Charged multivesicular body protein 2a homolog 2	94.3598	2.96246	0.0208439	0.54554	5.06128	0.61263	0.640484	0.999998	94.3598	-3.41679	0.00788382	0.325902	6.41696	-1.06696	0.414631	0.999995	sp|Q54DB1|CM2A2_DICDI	***-	Charged multivesicular body protein 2a homolog 2	IPR005024 (Snf7 family)	GO:0007034 (vacuolar transport)	6	2.57783	1.09163	0	0	0	655	20.2953	8.19504	5	1.89325	0.89488	4	2.0799	0.629626	1612	49.5025	17.7264	11	4.87123	1.77287	4	2.59316	0.790422	948	34.0459	12.6205
Niben101Scf05279g05006	Universal stress protein A-like protein	6.78817	2.95389	0.017199	0.512814	0.359868	-0.918834	0.514732	0.999998	6.78817	-4.03392	0.00212063	0.169071	0.604255	-0.16119	0.904448	0.999995	sp|Q8LGG8|USPAL_ARATH	--**	Universal stress protein A-like protein	IPR014729 (Rossmann-like alpha/beta/alpha sandwich fold)	GO:0006950 (response to stress)	1	0.498771	0.211213	4	4.48544	0.795766	5	0.179855	0.0726236	0	0	0	0	0	0	142	5.06231	1.81276	2	1.02819	0.374207	0	0	0	27	1.12569	0.417284
Niben101Scf02375g00013	inactive poly [ADP-rib [Arabidopsis thaliana] gb|AEE31453.1| inactive poly [ADP-ribose] polymerase RCD1 [Arabidopsis thaliana]	10.2085	2.94486	0.00591829	0.313134	0.592227	0.054107	0.96086	0.999998	10.2085	-3.21173	0.00276961	0.193	0.537075	-0.320982	0.770285	0.999995	ref|NP_849739.1|	****	inactive poly [ADP-rib [Arabidopsis thaliana] gb|AEE31453.1| inactive poly [ADP-ribose] polymerase RCD1 [Arabidopsis thaliana]	IPR012317 (Poly(ADP-ribose) polymerase, catalytic domain), IPR022003 (RST domain of plant C-terminal)	GO:0003950 (NAD+ ADP-ribosyltransferase activity)	8	0.701933	0.297246	4	0.789059	0.139988	382	2.41724	0.976058	8	0.618628	0.292407	4	0.424762	0.128583	530	3.32384	1.19024	9	0.813937	0.29623	3	0.397185	0.121066	500	3.66715	1.35938
Niben101Scf07841g02006	Galactosylgalactosylxylosylprotein 3-beta-glucuronosyltransferase 1	7.81851	2.94277	0.00610547	0.318807	0.841799	-0.541146	0.630087	0.999998	7.81851	-3.07445	0.0042458	0.243974	0.841799	0.40947	0.715072	0.999995	sp|Q5CB03|B3GA1_CANFA	*-**	Galactosylgalactosylxylosylprotein 3-beta-glucuronosyltransferase 1	IPR005027 (Glycosyl transferase, family 43), IPR029044 (Nucleotide-diphospho-sugar transferases)	GO:0015018 (galactosylgalactosylxylosylprotein 3-beta-glucuronosyltransferase activity), GO:0016020 (membrane)	2	0.57722	0.244434	2	1.29773	0.230232	244	5.07871	2.05073	0	0	0	1	0.349294	0.105738	203	4.18762	1.49955	0	0	0	0	0	0	249	6.00709	2.22678
Niben101Scf01352g00003	glycine-rich protein LENGTH=356	8.49632	2.92577	0.00290046	0.207592	1.51328	0.54484	0.581347	0.999998	8.49632	-1.77285	0.0554832	0.689598	0.848127	0.608079	0.559275	0.999995	AT4G22740.1	***-	glycine-rich protein LENGTH=356			2	0.800946	0.339175	3	2.70109	0.479202	148	4.27452	1.726	1	0.352945	0.166827	2	0.969356	0.293442	94	2.69067	0.963503	3	1.23833	0.450687	3	1.81285	0.552575	285	9.54051	3.53659
Niben101Scf13141g02001	26S protease regulatory subunit 7	6.97342	2.9205	0.00598762	0.315068	1.1064	0.543211	0.615642	0.999998	6.97342	-2.03864	0.0461305	0.642649	0.624635	0.338652	0.762409	0.999995	sp|O64982|PRS7_PRUPE	*-*-	26S protease regulatory subunit 7	IPR003959 (ATPase, AAA-type, core), IPR027417 (P-loop containing nucleoside triphosphate hydrolase)	GO:0005524 (ATP binding)	0	0	0	2	1.22919	0.218072	208	4.10073	1.65583	0	0	0	0	0	0	169	3.30212	1.18246	3	0.845299	0.307644	3	1.23747	0.377193	311	7.10657	2.63435
Niben101Scf02626g02004	Vesicle-associated membrane protein 724	8.79997	2.9133	0.00412933	0.255958	0.987227	0.269479	0.800952	0.999998	8.79997	-2.63635	0.00833566	0.332128	0.720375	0.0074708	0.994502	0.999995	sp|O23429|VA724_ARATH	****	Vesicle-associated membrane protein 724	IPR001388 (Synaptobrevin), IPR011012 (Longin-like domain)	GO:0006810 (transport), GO:0016021 (integral component of membrane), GO:0016192 (vesicle-mediated transport)	1	0.446418	0.189044	1	1.00366	0.17806	138	4.44297	1.79402	1	0.393438	0.185966	1	0.540284	0.163554	132	4.21187	1.50823	1	0.460134	0.167464	0	0	0	202	7.53784	2.79422
Niben101Scf09973g00013	17.6 kDa class I heat shock protein	18.5539	2.90808	0.00590354	0.313134	1.85856	-1.12359	0.323512	0.999998	18.5539	-3.54221	0.0011193	0.115804	1.85856	0.48945	0.658901	0.999995	sp|O82012|HSP12_SOLPE	***-	17.6 kDa class I heat shock protein	IPR008978 (HSP20-like chaperone)		1	1.00485	0.425521	0	0	0	176	12.7546	5.15016	0	0	0	1	1.21613	0.368147	120	8.6187	3.08627	0	0	0	1	1.51624	0.462166	96	8.06354	2.98909
Niben101Scf01166g08006	BTB/POZ domain-containing protein LENGTH=326	5.82393	2.90707	0.00851841	0.376661	0.426489	1.64627	0.212099	0.999998	5.82393	-3.00635	0.00655497	0.301953	0.350508	-1.74555	0.185588	0.999995	AT1G21780.1	***-	BTB/POZ domain-containing protein LENGTH=326	IPR011333 (BTB/POZ fold)	GO:0005515 (protein binding)	0	0	0	0	0	0	25	0.676147	0.273021	2	0.661018	0.312443	0	0	0	77	2.06395	0.739081	1	0.386538	0.140679	0	0	0	98	3.07205	1.13879
Niben101Scf08057g00006	Protein PLANT CADMIUM RESISTANCE 2	5.96278	2.90043	0.0177688	0.520612	1.06539	1.54032	0.234638	0.999998	5.96278	-2.0737	0.0803852	0.761237	0.439966	-0.713592	0.591731	0.999995	sp|Q9LQU4|PCR2_ARATH	***-	Protein PLANT CADMIUM RESISTANCE 2	IPR006461 (Uncharacterised protein family Cys-rich)		1	0.453428	0.192012	4	4.07767	0.723424	1	0.0327009	0.0132043	4	1.59846	0.755545	2	1.09754	0.332245	20	0.648183	0.232108	4	1.86944	0.680376	6	4.10513	1.25128	90	3.41118	1.2645
Niben101Scf02772g07004	NADPH-dependent diflavin oxidoreductase 1	6.54424	2.89884	0.00208062	0.170188	0.668813	0.409856	0.690947	0.999998	6.54424	-3.09073	0.00108872	0.115049	0.599196	-0.601737	0.557834	0.999995	sp|Q6NPS8|NDOR1_ARATH	****	NADPH-dependent diflavin oxidoreductase 1	IPR001094 (Flavodoxin), IPR006924 (Ribosomal protein PSRP-3/Ycf65), IPR023173 (NADPH-cytochrome p450 reductase, FAD-binding, alpha-helical domain-3), IPR029039 (Flavoprotein-like)	GO:0003735 (structural constituent of ribosome), GO:0003958 (NADPH-hemoprotein reductase activity), GO:0005506 (iron ion binding), GO:0005840 (ribosome), GO:0006412 (translation), GO:0010181 (FMN binding), GO:0016491 (oxidoreductase activity), GO:0055114 (oxidation-reduction process)	0	0	0	2	1.15658	0.20519	116	2.15185	0.868896	4	0.90677	0.428603	3	0.933908	0.282712	165	3.03352	1.08627	2	0.530244	0.19298	3	1.16437	0.354912	183	3.93466	1.45855
Niben101Scf08298g01002	Integral membrane HRF1 family protein LENGTH=269	7.03086	2.88473	0.00526348	0.293265	0.562663	-0.121719	0.913752	0.999998	7.03086	-3.21141	0.00214065	0.169349	0.456984	-0.204966	0.853816	0.999995	AT3G59500.1	***-	Integral membrane HRF1 family protein LENGTH=269	IPR005578 (Hrf1)		1	0.357892	0.151555	0	0	0	117	3.01988	1.2194	1	0.315417	0.149088	0	0	0	130	3.32548	1.19082	2	0.737776	0.268511	0	0	0	128	3.82926	1.41948
Niben101Scf05414g02023	Cytochrome b5	5.52682	2.87987	0.0132225	0.464701	1.01186	-0.0678271	0.953345	0.999998	5.52682	-1.95542	0.0773312	0.755594	0.833775	0.992272	0.413035	0.999995	sp|P49098|CYB5_TOBAC	***-	Cytochrome b5	IPR001199 (Cytochrome b5-like heme/steroid binding domain)	GO:0020037 (heme binding)	0	0	0	1	1.17253	0.208019	151	5.67946	2.29331	3	1.3789	0.651765	0	0	0	70	2.60937	0.93439	0	0	0	1	0.786946	0.239869	173	7.54184	2.7957
Niben101Scf00228g04005	Serine/threonine-protein kinase 38-like	6.73102	2.87935	0.00168294	0.150008	1.56362	-0.266631	0.768369	0.999998	6.73102	-1.91177	0.0300987	0.552088	1.38151	1.23421	0.189004	0.999995	sp|Q9Y2H1|ST38L_HUMAN	****	Serine/threonine-protein kinase 38-like	IPR000961 (AGC-kinase, C-terminal), IPR011009 (Protein kinase-like domain)	GO:0004672 (protein kinase activity), GO:0004674 (protein serine/threonine kinase activity), GO:0005524 (ATP binding), GO:0006468 (protein phosphorylation), GO:0016772 (transferase activity, transferring phosphorus-containing groups)	5	1.27415	0.53956	4	2.29168	0.406569	431	7.92098	3.19841	2	0.449173	0.212311	3	0.925233	0.280086	174	3.16926	1.13488	8	2.10127	0.764751	5	1.92259	0.586025	423	9.01039	3.34008
Niben101Scf00180g10018	fiber protein Fb34 [Zea mays]	13.6191	2.87432	0.0086401	0.380052	1.32639	-0.326182	0.775964	0.999998	13.6191	-2.90576	0.00778667	0.325121	1.24477	0.294741	0.797501	0.999995	gb|AFW59909.1|	***-	fiber protein Fb34 [Zea mays]	IPR009606 (Protein of unknown function DUF1218)		1	0.499679	0.211598	3	3.37021	0.597912	201	7.24335	2.92479	5	2.20189	1.04077	0	0	0	111	3.96437	1.4196	0	0	0	0	0	0	257	10.7344	3.97916
Niben101Scf02180g00002	Unknown protein	10.0551	2.87229	0.00501932	0.286521	1.4527	0.461705	0.659631	0.999998	10.0551	-2.57837	0.0111435	0.390138	0.846244	-0.167786	0.87375	0.999995			Unknown protein			3	0.553073	0.234208	0	0	0	404	5.37148	2.16895	3	0.487434	0.230395	7	1.56185	0.472801	389	5.1259	1.83553	5	0.95011	0.345789	4	1.11272	0.33917	643	9.90889	3.67315
Niben101Scf05880g02003	Protein phosphatase 2C family protein LENGTH=396	11.873	2.86252	0.00775646	0.361419	0.306442	0.0208144	0.986858	0.999998	11.873	-4.26397	0.000196826	0.0388339	0.415436	-1.42227	0.236103	0.999995	AT2G30020.1	****	Protein phosphatase 2C family protein LENGTH=396	IPR001932 (Protein phosphatase 2C (PP2C)-like domain), IPR015655 (Protein phosphatase 2C)	GO:0003824 (catalytic activity), GO:0004722 (protein serine/threonine phosphatase activity), GO:0006470 (protein dephosphorylation)	2	0.567665	0.240388	1	0.638125	0.11321	47	0.962081	0.388478	7	1.75103	0.82766	2	0.687024	0.207975	29	0.588328	0.210674	0	0	0	3	1.28484	0.391633	60	1.42353	0.527691
Niben101Scf04225g02006	Endoplasmic reticulum oxidoreductin-1	7.88663	2.86227	0.0131241	0.463951	2.41825	-0.527067	0.65001	0.999998	7.88663	-2.48776	0.0291741	0.545072	2.41825	0.901575	0.442797	0.999995	sp|Q9C7S7|ERO1_ARATH	****	Endoplasmic reticulum oxidoreductin-1	IPR007266 (Endoplasmic reticulum oxidoreductin 1)	GO:0003756 (protein disulfide isomerase activity), GO:0005783 (endoplasmic reticulum), GO:0016671 (oxidoreductase activity, acting on a sulfur group of donors, disulfide as acceptor), GO:0055114 (oxidation-reduction process)	0	0	0	6	3.52932	0.626139	870	16.416	6.6286	1	0.230584	0.10899	0	0	0	483	9.03237	3.23441	1	0.269673	0.0981467	2	0.789573	0.24067	738	16.1401	5.98299
Niben101Scf00132g02004	DCD (Development and Cell Death) domain protein LENGTH=349	82.0778	2.85715	0.0289547	0.609903	4.9141	-0.042379	0.974556	0.999998	82.0778	-3.5072	0.00758333	0.322982	6.11274	-0.607678	0.646111	0.999995	AT5G42050.1	*-*-	DCD (Development and Cell Death) domain protein LENGTH=349	IPR013989 (Development/cell death domain)		9	2.83947	1.20242	8	5.67451	1.00672	822	18.7033	7.55219	6	1.66832	0.788565	1	0.381834	0.115588	2159	48.6862	17.4341	6	1.95114	0.710111	4	1.90424	0.580431	1376	36.2882	13.4518
Niben101Scf00949g01010	Splicing factor U2af small subunit B	8.65007	2.85308	0.00624798	0.318903	1.8752	-0.112334	0.912923	0.999998	8.65007	-1.76569	0.0762429	0.751616	1.6963	1.19972	0.263668	0.999995	sp|Q9FMY5|U2AFB_ARATH	***-	Splicing factor U2af small subunit B	IPR009145 (U2 auxiliary factor small subunit), IPR012677 (Nucleotide-binding alpha-beta plait domain)	GO:0000166 (nucleotide binding), GO:0003676 (nucleic acid binding), GO:0003723 (RNA binding), GO:0005634 (nucleus), GO:0046872 (metal ion binding)	2	0.755714	0.32002	2	1.69903	0.301427	406	11.0638	4.46745	1	0.333013	0.157405	0	0	0	154	4.15917	1.48936	1	0.389466	0.141745	4	2.28063	0.695158	409	12.9183	4.7887
Niben101Scf01999g06011	Chaperone protein DnaK	25.5471	2.85222	0.0296604	0.613211	2.84481	-0.175732	0.894259	0.999998	25.5471	-2.97533	0.0233263	0.508244	2.39479	0.0526175	0.968249	0.999995	sp|Q0BW82|DNAK_GRABC	***-	Chaperone protein DnaK	IPR013126 (Heat shock protein 70 family), IPR029047 (Heat shock protein 70kD, peptide-binding domain), IPR029048 (Heat shock protein 70kD, C-terminal domain)	GO:0005524 (ATP binding), GO:0006457 (protein folding), GO:0051082 (unfolded protein binding)	2	0.244332	0.103467	12	3.29592	0.584731	1826	16.0881	6.49619	2	0.215335	0.101782	14	2.06994	0.626612	1520	13.2725	4.75276	3	0.377759	0.137484	5	0.921696	0.280942	2144	21.8942	8.116
Niben101Scf16105g00001	Sugar phosphate exchanger 2	5.77225	2.8475	0.00766692	0.358731	0.712636	0.657676	0.560087	0.999998	5.77225	-2.54527	0.015548	0.442038	0.380391	-0.35545	0.755911	0.999995	sp|Q58CV5|SPX2_BOVIN	***-	Sugar phosphate exchanger 2	IPR011701 (Major facilitator superfamily), IPR020846 (Major facilitator superfamily domain)	GO:0005215 (transporter activity), GO:0006810 (transport), GO:0016021 (integral component of membrane), GO:0055085 (transmembrane transport)	0	0	0	0	0	0	125	2.37447	0.958786	1	0.232134	0.109723	0	0	0	153	2.88042	1.03145	1	0.271486	0.0988064	1	0.39744	0.121144	235	5.17399	1.91796
Niben101Scf03362g05002	Receptor-like protein kinase 2	7.11355	2.84572	0.00636747	0.322497	0.983342	1.10727	0.313334	0.999998	7.11355	-2.43569	0.0178515	0.462558	0.426858	-0.697243	0.53067	0.999995	sp|Q9LHP4|RCH2_ARATH	*-**	Receptor-like protein kinase 2	IPR002902 (Gnk2-homologous domain), IPR011009 (Protein kinase-like domain), IPR013320 (Concanavalin A-like lectin/glucanase domain)	GO:0004672 (protein kinase activity), GO:0004674 (protein serine/threonine kinase activity), GO:0005524 (ATP binding), GO:0006468 (protein phosphorylation), GO:0016772 (transferase activity, transferring phosphorus-containing groups)	2	0.427629	0.181087	1	0.480708	0.0852828	146	2.25134	0.909069	0	0	0	0	0	0	234	3.57612	1.28057	4	0.881536	0.320832	1	0.322629	0.0983408	382	6.82738	2.53085
Niben101Scf14477g01007	Integral membrane HRF1 family protein LENGTH=269	6.84057	2.84198	0.00273638	0.203613	0.683227	-0.152328	0.882857	0.999998	6.84057	-3.26485	0.000707522	0.0874444	0.683227	-0.270547	0.79071	0.999995	AT3G59500.1	***-	Integral membrane HRF1 family protein LENGTH=269	IPR005578 (Hrf1)		3	0.851057	0.360395	5	3.18898	0.565759	136	2.78245	1.12353	0	0	0	4	1.37334	0.415735	164	3.32537	1.19078	1	0.292402	0.106419	3	1.28418	0.391431	152	3.60441	1.33613
Niben101Scf01209g05012	Remorin family protein LENGTH=274	6.10375	2.83394	0.00385185	0.242315	2.12397	-1.25151	0.203078	0.999998	6.10375	-2.48865	0.00943679	0.352155	2.12397	1.5968	0.111945	0.999995	AT2G41870.1	***-	Remorin family protein LENGTH=274	IPR005516 (Remorin, C-terminal)		3	1.20582	0.510625	14	12.6512	2.24447	309	8.95718	3.61682	2	0.708476	0.334875	2	0.972907	0.294517	100	2.8729	1.02876	3	1.24287	0.452338	8	4.85197	1.47893	153	5.14051	1.90555
Niben101Scf03927g01003	Calcium-transporting ATPase	15.4326	2.82873	0.0409947	0.690694	1.40418	1.46911	0.292037	0.999998	15.4326	-1.79392	0.192049	0.924026	0.603012	-0.434308	0.756936	0.999995	sp|P37278|ATCL_SYNE7	****	Calcium-transporting ATPase	IPR001757 (P-type ATPase), IPR023214 (HAD-like domain), IPR023298 (P-type ATPase, transmembrane domain)	GO:0000166 (nucleotide binding), GO:0005388 (calcium-transporting ATPase activity), GO:0005524 (ATP binding), GO:0016020 (membrane), GO:0016021 (integral component of membrane), GO:0046872 (metal ion binding), GO:0070588 (calcium ion transmembrane transport)	14	2.09693	0.887984	9	3.0307	0.53768	4	0.0432085	0.0174471	14	1.84807	0.873528	16	2.90039	0.878004	15	0.160586	0.0575043	26	4.01396	1.46087	39	8.81431	2.68669	14	0.175282	0.0649758
Niben101Scf05245g02003	Alcohol dehydrogenase	5.38183	2.81941	0.00972285	0.397296	0.776757	1.94598	0.112009	0.999998	5.38183	-2.10712	0.0442238	0.636038	0.391268	-1.23369	0.328133	0.999995	sp|P42327|ADH2_GEOSE	***-	Alcohol dehydrogenase	IPR002085 (Alcohol dehydrogenase superfamily, zinc-type), IPR016040 (NAD(P)-binding domain), IPR020843 (Polyketide synthase, enoylreductase domain)	GO:0008270 (zinc ion binding), GO:0016491 (oxidoreductase activity), GO:0055114 (oxidation-reduction process)	1	0.364308	0.154273	0	0	0	35	0.919578	0.371316	0	0	0	6	2.64545	0.800829	40	1.04157	0.372976	2	0.751003	0.273325	5	2.74856	0.83779	108	3.28886	1.21916
Niben101Scf00683g03030	Fimbrin-1	15.6218	2.81496	0.0224199	0.561862	1.48882	-0.998192	0.430674	0.999998	15.6218	-3.458	0.00554554	0.280619	1.48882	0.355149	0.776843	0.999995	sp|Q7G188|FIMB1_ARATH	***-	Fimbrin-1	IPR001715 (Calponin homology domain), IPR011992 (EF-hand domain pair)	GO:0005515 (protein binding)	3	0.52021	0.220292	7	2.72897	0.48415	745	9.31677	3.76202	0	0	0	5	1.04932	0.317649	685	8.48999	3.04018	0	0	0	0	0	0	699	10.1318	3.75579
Niben101Scf12919g00005	UDP-Glycosyltransferase superfamily protein LENGTH=496	60.7453	2.81446	0.0176061	0.517639	10.6157	0.318494	0.789312	0.999998	60.7453	-2.34785	0.0467632	0.64788	6.95088	0.148112	0.901507	0.999995	AT2G36780.1	***-	UDP-Glycosyltransferase superfamily protein LENGTH=496	IPR002213 (UDP-glucuronosyl/UDP-glucosyltransferase)	GO:0008152 (metabolic process), GO:0016758 (transferase activity, transferring hexosyl groups)	7	2.68381	1.13651	7	6.03387	1.07047	1670	46.1767	18.6457	6	2.0274	0.958291	6	2.7841	0.842801	1423	38.9958	13.964	7	2.76627	1.00678	13	7.5208	2.29242	2403	77.0125	28.5479
Niben101Scf00870g03002	alanine aminotransferase 2 LENGTH=553	22.0138	2.81274	0.0121384	0.444274	3.8896	0.398534	0.724903	0.999998	22.0138	-2.28629	0.0398073	0.611938	2.31025	0.127911	0.910789	0.999995	AT1G72330.3	***-	alanine aminotransferase 2 LENGTH=553	IPR015424 (Pyridoxal phosphate-dependent transferase)	GO:0003824 (catalytic activity), GO:0009058 (biosynthetic process), GO:0030170 (pyridoxal phosphate binding)	2	0.456256	0.19321	6	3.07733	0.545952	932	15.3337	6.19158	2	0.402108	0.190064	5	1.38048	0.417896	797	12.9956	4.6536	5	1.17569	0.427887	5	1.72114	0.52462	1516	28.9089	10.7163
Niben101Ctg01820g00001	Chaperone protein DnaK	5.61032	2.8101	0.0287815	0.608758	0.763081	-0.00685523	0.995841	0.999998	5.61032	-1.96657	0.105338	0.818034	0.599586	0.850382	0.538056	0.999995	sp|A5FZ19|DNAK_ACICJ	*-*-	Chaperone protein DnaK	IPR013126 (Heat shock protein 70 family)		0	0	0	0	0	0	51	4.45469	1.79876	0	0	0	0	0	0	27	2.33732	0.836973	0	0	0	0	0	0	61	6.17559	2.28924
Niben101Ctg10638g00002	conserved hypothetical protein [Ricinus communis] gb|EEF31542.1| conserved hypothetical protein [Ricinus communis]	6.58873	2.8044	0.0165257	0.501819	2.14446	0.377196	0.753773	0.999998	6.58873	-2.23892	0.0499025	0.664623	1.58819	0.188285	0.878261	0.999995	ref|XP_002530829.1|	*-*-	conserved hypothetical protein [Ricinus communis] gb|EEF31542.1| conserved hypothetical protein [Ricinus communis]			3	2.71608	1.15017	3	6.10642	1.08334	96	6.26822	2.53104	4	3.19165	1.5086	0	0	0	104	6.72998	2.40994	6	5.59906	2.03776	2	2.73223	0.832813	127	9.61121	3.5628
Niben101Scf06720g01024	enhanced disease susceptibility 1 [Arabidopsis thaliana]	6.97999	2.80433	0.00570701	0.308471	1.9274	1.33392	0.197696	0.999998	6.97999	-1.56856	0.107611	0.822371	0.510256	-0.0981538	0.927113	0.999995	gb|ABR46003.1|	***-	enhanced disease susceptibility 1 [Arabidopsis thaliana]	IPR029058 (Alpha/Beta hydrolase fold)	GO:0006629 (lipid metabolic process)	1	0.204034	0.0864018	3	1.37616	0.244145	202	2.97239	1.20022	1	0.17982	0.0849953	1	0.246935	0.074752	247	3.60213	1.28989	2	0.420606	0.153078	4	1.23149	0.37537	831	14.1729	5.25377
Niben101Scf34287g00008	Laccase-22	25.4483	2.80106	0.0150015	0.483361	3.32848	0.91603	0.438328	0.999998	25.4483	-2.59445	0.023688	0.509355	2.05856	-0.709423	0.549898	0.999995	sp|Q0IQU1|LAC22_ORYSJ	***-	Laccase-22	IPR008972 (Cupredoxin)	GO:0005507 (copper ion binding), GO:0016491 (oxidoreductase activity), GO:0055114 (oxidation-reduction process)	2	0.495393	0.209783	0	0	0	615	10.9862	4.43611	2	0.4366	0.206368	5	1.49889	0.453743	870	15.4028	5.51558	6	1.53184	0.557509	4	1.49502	0.455697	1169	24.204	8.97225
Niben101Scf07533g03002	Protein disulfide-isomerase	11.9769	2.80033	0.0139046	0.472201	3.43568	-0.0825653	0.942557	0.999998	11.9769	-2.33176	0.0387291	0.608841	3.26821	0.551142	0.63356	0.999995	sp|Q00248|PDI_ASPOR	*-**	Protein disulfide-isomerase	IPR012336 (Thioredoxin-like fold)	GO:0016853 (isomerase activity), GO:0045454 (cell redox homeostasis)	0	0	0	4	2.2633	0.401533	1283	23.2871	9.4031	2	0.44361	0.209681	2	0.609182	0.184411	718	12.9158	4.62502	3	0.778218	0.28323	4	1.51902	0.463014	1226	25.7918	9.56081
Niben101Scf01259g10004	Proteasome subunit alpha type-4	21.0335	2.79608	0.00699294	0.34085	2.21093	-0.177806	0.868335	0.999998	21.0335	-2.95003	0.00449874	0.25101	1.78097	0.0238632	0.982222	0.999995	sp|P52427|PSA4_SPIOL	****	Proteasome subunit alpha type-4	IPR000426 (Proteasome alpha-subunit, N-terminal domain), IPR001353 (Proteasome, subunit alpha/beta), IPR029055 (Nucleophile aminohydrolases, N-terminal)	GO:0004175 (endopeptidase activity), GO:0004298 (threonine-type endopeptidase activity), GO:0005839 (proteasome core complex), GO:0006511 (ubiquitin-dependent protein catabolic process), GO:0019773 (proteasome core complex, alpha-subunit complex), GO:0051603 (proteolysis involved in cellular protein catabolic process)	3	1.03129	0.436719	3	2.3186	0.411345	449	11.1316	4.49484	4	1.21187	0.572813	5	2.08023	0.629725	310	7.61696	2.72756	0	0	0	2	1.03743	0.316219	593	17.04	6.31658
Niben101Scf01664g03005	Extradiol ring-cleavage dioxygenase	14.5679	2.78459	0.00640573	0.32395	1.1273	1.02855	0.347834	0.999998	14.5679	-2.81089	0.00583106	0.286243	1.0121	-1.05485	0.336421	0.999995	sp|Q949R4|DIOXL_ARATH	***-	Extradiol ring-cleavage dioxygenase	IPR004183 (Extradiol ring-cleavage dioxygenase, class III enzyme, subunit B), IPR014436 (Extradiol aromatic ring-opening dioxygenase, DODA type)	GO:0006725 (cellular aromatic compound metabolic process), GO:0008198 (ferrous iron binding), GO:0008270 (zinc ion binding), GO:0016491 (oxidoreductase activity), GO:0016701 (oxidoreductase activity, acting on single donors with incorporation of molecular oxygen), GO:0055114 (oxidation-reduction process)	3	0.760603	0.32209	0	0	0	156	2.85242	1.15178	1	0.223445	0.105616	2	0.613686	0.185775	423	7.66542	2.74491	4	1.0453	0.380432	6	2.29538	0.699655	293	6.20951	2.30182
Niben101Scf02868g05009	Zinc finger protein 622 LENGTH=405	10.1175	2.78292	0.0255279	0.582913	1.69272	0.539425	0.670833	0.999998	10.1175	-2.15852	0.0779063	0.7565	1.17729	0.0849772	0.947486	0.999995	AT4G31420.2	****	Zinc finger protein 622 LENGTH=405	IPR003604 (Zinc finger, U1-type)	GO:0003676 (nucleic acid binding), GO:0008270 (zinc ion binding), GO:0046872 (metal ion binding)	0	0	0	0	0	0	506	8.74682	3.53188	0	0	0	0	0	0	452	7.74365	2.77293	2	0.494107	0.179828	3	1.08502	0.330724	615	12.3219	4.56762
Niben101Scf04943g01010	Receptor-like protein kinase	6.44007	2.77922	0.00883297	0.38455	0.429279	1.23485	0.317234	0.999998	6.44007	-3.24702	0.00264304	0.189913	0.411006	-1.70265	0.16228	0.999995	sp|Q9LIG2|RLK6_ARATH	*-**	Receptor-like protein kinase	IPR011009 (Protein kinase-like domain)	GO:0004672 (protein kinase activity), GO:0004674 (protein serine/threonine kinase activity), GO:0005524 (ATP binding), GO:0006468 (protein phosphorylation), GO:0016772 (transferase activity, transferring phosphorus-containing groups)	0	0	0	0	0	0	54	0.900793	0.363731	1	0.203851	0.0963543	0	0	0	192	3.17424	1.13666	0	0	0	2	0.698033	0.212768	150	2.90017	1.07507
Niben101Scf27305g00006	Proteasome subunit alpha type-4	16.8605	2.77415	0.00421754	0.259521	2.42888	-0.0035928	0.997086	0.999998	16.8605	-2.41519	0.0118447	0.396336	2.02526	0.362549	0.715099	0.999995	sp|P52427|PSA4_SPIOL	****	Proteasome subunit alpha type-4	IPR000426 (Proteasome alpha-subunit, N-terminal domain), IPR001353 (Proteasome, subunit alpha/beta), IPR029055 (Nucleophile aminohydrolases, N-terminal)	GO:0004175 (endopeptidase activity), GO:0004298 (threonine-type endopeptidase activity), GO:0005839 (proteasome core complex), GO:0006511 (ubiquitin-dependent protein catabolic process), GO:0019773 (proteasome core complex, alpha-subunit complex), GO:0051603 (proteolysis involved in cellular protein catabolic process)	5	1.69023	0.715756	5	3.80005	0.67417	476	11.6047	4.68586	4	1.19171	0.563284	1	0.409124	0.12385	359	8.67419	3.10614	4	1.39373	0.507243	5	2.55042	0.777395	573	16.1914	6.00201
Niben101Scf01397g00021	prohibitin 3 LENGTH=277	13.1792	2.7731	0.00919302	0.388623	1.23733	0.0117287	0.991672	0.999998	13.1792	-2.77935	0.00880187	0.340063	0.985161	-0.0179795	0.987272	0.999995	AT5G40770.1	***-	prohibitin 3 LENGTH=277	IPR001107 (Band 7 protein)	GO:0016020 (membrane)	1	0.562139	0.238048	0	0	0	166	6.72983	2.71743	0	0	0	4	2.72135	0.823804	146	5.86619	2.10063	1	0.579411	0.210875	0	0	0	201	9.44481	3.50112
Niben101Scf00127g04010	Heat shock 70 kDa protein 5	29.2013	2.76689	0.0210836	0.547882	2.84164	-0.328416	0.787785	0.999998	29.2013	-3.33608	0.00564262	0.28258	2.70002	-0.24077	0.842841	0.999995	sp|Q9S9N1|HSP7E_ARATH	*-*-	Heat shock 70 kDa protein 5	IPR013126 (Heat shock protein 70 family), IPR029047 (Heat shock protein 70kD, peptide-binding domain), IPR029048 (Heat shock protein 70kD, C-terminal domain)		5	0.93371	0.395396	4	1.67937	0.297938	1362	18.343	7.40672	4	0.658318	0.311167	14	3.1641	0.957833	1216	16.2306	5.81203	4	0.769919	0.280209	1	0.281779	0.0858892	1410	22.0097	8.15883
Niben101Scf03720g00008	Calcium-binding protein 4	7.7758	2.76632	0.0195579	0.535851	5.46929	0.702739	0.518837	0.999998	7.7758	-0.247356	0.815047	0.999949	2.44161	1.81622	0.134433	0.999995	sp|Q8VHC5|CABP4_MOUSE	--**	Calcium-binding protein 4	IPR011992 (EF-hand domain pair)	GO:0005509 (calcium ion binding)	1	1.10838	0.469363	2	4.98382	0.884185	185	14.7881	5.97128	0	0	0	0	0	0	51	4.04034	1.44681	0	0	0	8	13.3797	4.07826	359	33.2611	12.3296
Niben101Scf00941g02004	Regulator of Vps4 activity in the MVB pathway protein LENGTH=649	21.6677	2.76074	0.00774874	0.361419	2.36293	0.021282	0.98389	0.999998	21.6677	-2.6565	0.010155	0.368732	1.69405	0.0829586	0.937456	0.999995	AT1G34220.1	***-	Regulator of Vps4 activity in the MVB pathway protein LENGTH=649	IPR005061 (Domain of unknown function DUF292, eukaryotic)		9	2.10479	0.891309	12	6.30944	1.11936	451	7.60666	3.07149	2	0.412221	0.194844	6	1.69823	0.514087	730	12.2025	4.36959	6	1.4463	0.526378	9	3.17596	0.968065	772	15.0916	5.59435
Niben101Scf03376g05017	Chaperone protein DnaK	23.7467	2.75037	0.0151094	0.483361	2.12606	-0.00922168	0.993665	0.999998	23.7467	-3.16893	0.00532836	0.273105	1.84482	-0.409333	0.723313	0.999995	sp|A0L4Z2|DNAK_MAGSM	***-	Chaperone protein DnaK	IPR013126 (Heat shock protein 70 family), IPR029047 (Heat shock protein 70kD, peptide-binding domain), IPR029048 (Heat shock protein 70kD, C-terminal domain)	GO:0005524 (ATP binding), GO:0006457 (protein folding), GO:0051082 (unfolded protein binding)	2	0.397715	0.168419	4	1.78832	0.317268	815	11.6883	4.71962	2	0.350515	0.165678	9	2.16603	0.655699	926	13.1617	4.71308	4	0.81987	0.298389	2	0.600121	0.182923	957	15.9077	5.89686
Niben101Scf06600g00001	Proteasome subunit beta	17.2807	2.74486	0.0153361	0.485251	2.18156	-0.0173355	0.988124	0.999998	17.2807	-2.70435	0.0165466	0.447139	1.62916	0.0578442	0.960512	0.999995	sp|B9LTS6|PSB_HALLT	****	Proteasome subunit beta	IPR001353 (Proteasome, subunit alpha/beta), IPR029055 (Nucleophile aminohydrolases, N-terminal)	GO:0004175 (endopeptidase activity), GO:0004298 (threonine-type endopeptidase activity), GO:0005839 (proteasome core complex), GO:0051603 (proteolysis involved in cellular protein catabolic process)	0	0	0	5	3.61094	0.64062	454	10.5175	4.24687	0	0	0	5	1.94382	0.588431	394	9.0461	3.23932	0	0	0	3	1.4541	0.443224	613	16.4596	6.10145
Niben101Scf10524g04001	Vesicle-associated membrane protein 724	7.14594	2.73965	0.00809046	0.367849	0.905977	0.186014	0.865762	0.999998	7.14594	-2.66101	0.00954123	0.355107	0.736068	-0.10737	0.922785	0.999995	sp|O23429|VA724_ARATH	****	Vesicle-associated membrane protein 724	IPR001388 (Synaptobrevin), IPR011012 (Longin-like domain)	GO:0006810 (transport), GO:0016021 (integral component of membrane), GO:0016192 (vesicle-mediated transport)	1	0.429302	0.181795	3	2.89553	0.513699	121	3.74628	1.51271	1	0.378353	0.178836	0	0	0	129	3.95833	1.41744	3	1.32748	0.483131	0	0	0	168	6.02873	2.2348
Niben101Scf01061g01003	Solute carrier family 12 member 7	5.1397	2.73892	0.00739627	0.349456	0.586277	-0.0971676	0.928132	0.999998	5.1397	-2.68942	0.00812903	0.330134	0.539442	0.146671	0.892308	0.999995	sp|Q9Y666|S12A7_HUMAN	***-	Solute carrier family 12 member 7	IPR004841 (Amino acid permease/ SLC12A domain)	GO:0006810 (transport), GO:0016020 (membrane), GO:0055085 (transmembrane transport)	2	0.570617	0.241638	1	0.641444	0.113799	152	3.12759	1.26289	0	0	0	0	0	0	135	2.75301	0.985826	1	0.294074	0.107027	1	0.430508	0.131223	172	4.10201	1.52058
Niben101Scf04871g24026	Delta(8)-fatty-acid desaturase	5.03381	2.73407	0.00715132	0.343103	0.452264	0.0330899	0.976579	0.999998	5.03381	-3.31271	0.00145539	0.138002	0.419925	-0.611732	0.579819	0.999995	sp|Q9FR82|SLD1_BOROF	*-*-	Delta(8)-fatty-acid desaturase	IPR001199 (Cytochrome b5-like heme/steroid binding domain)	GO:0020037 (heme binding)	0	0	0	4	2.27059	0.402827	101	1.83911	0.742613	0	0	0	3	0.916717	0.277508	152	2.74307	0.982267	4	1.04097	0.378856	0	0	0	125	2.63814	0.977937
Niben101Scf04941g01011	Receptor-like protein kinase	14.977	2.72552	0.00860978	0.379212	3.71806	1.1356	0.284336	0.999998	14.977	-1.85988	0.0672635	0.727916	1.07898	-0.269958	0.802776	0.999995	sp|Q9FN94|RLK7_ARATH	*-**	Receptor-like protein kinase	IPR011009 (Protein kinase-like domain), IPR013320 (Concanavalin A-like lectin/glucanase domain), IPR018392 (LysM domain)	GO:0004672 (protein kinase activity), GO:0004674 (protein serine/threonine kinase activity), GO:0005524 (ATP binding), GO:0006468 (protein phosphorylation), GO:0016772 (transferase activity, transferring phosphorus-containing groups)	3	0.792462	0.335582	2	1.18777	0.210723	336	6.40101	2.58466	3	0.698413	0.330119	3	0.959088	0.290334	387	7.30681	2.6165	2	0.54454	0.198184	3	1.19576	0.364481	1294	28.5723	10.5915
Niben101Scf09527g01016	Charged multivesicular body protein 2a homolog 2	32.4877	2.72088	0.0206259	0.543945	2.17669	0.704563	0.560249	0.999998	32.4877	-2.91827	0.0131548	0.416323	2.76853	-0.901951	0.455336	0.999995	sp|Q54DB1|CM2A2_DICDI	***-	Charged multivesicular body protein 2a homolog 2	IPR005024 (Snf7 family)	GO:0007034 (vacuolar transport)	4	1.04455	0.442331	2	1.1742	0.208316	495	9.32234	3.76426	6	1.38087	0.652696	0	0	0	1145	21.3714	7.65289	14	3.76824	1.37144	3	1.1821	0.360318	593	12.9442	4.79832
Niben101Scf07253g02012	microsomal glutathione s-transferase, putative LENGTH=194	60.7772	2.72071	0.0145356	0.48047	6.3221	-0.115942	0.918487	0.999998	60.7772	-2.79584	0.0120065	0.398821	5.39302	0.0408152	0.971269	0.999995	AT1G65820.3	***-	microsomal glutathione s-transferase, putative LENGTH=194	IPR001129 (Membrane-associated, eicosanoid/glutathione metabolism (MAPEG) protein), IPR023352 (Membrane associated eicosanoid/glutathione metabolism-like domain)		5	2.84274	1.20381	5	6.39117	1.13386	836	34.2787	13.8414	3	1.50322	0.710525	8	5.50474	1.66639	716	29.0964	10.4191	7	4.10211	1.49295	1	0.857893	0.261495	977	46.4317	17.2119
Niben101Scf00094g01002	Protein DEHYDRATION-INDUCED 19 homolog 7	5.76867	2.71819	0.00925059	0.388914	1.1972	0.965343	0.400206	0.999998	5.76867	-2.38515	0.0195286	0.482663	0.675685	-0.632304	0.588281	0.999995	sp|Q9FJ17|DI197_ARATH	***-	Protein DEHYDRATION-INDUCED 19 homolog 7	IPR008598 (Drought induced 19 protein-like, zinc-binding domain), IPR027935 (Protein dehydration-induced 19, C-terminal)		1	0.585537	0.247956	0	0	0	61	2.57594	1.04014	0	0	0	4	2.83462	0.858092	78	3.26444	1.16896	4	2.41411	0.878607	3	2.65059	0.807926	105	5.13922	1.90507
Niben101Scf04739g02010	Chaperone protein HtpG	39.9512	2.71528	0.0201043	0.542486	9.88458	-0.373201	0.750527	0.999998	39.9512	-2.49717	0.0320295	0.563271	9.03394	0.591307	0.615465	0.999995	sp|Q1CZI7|HTPG_MYXXD	*-*-	Chaperone protein HtpG	IPR001404 (Heat shock protein Hsp90 family)	GO:0005524 (ATP binding), GO:0006457 (protein folding), GO:0006950 (response to stress), GO:0051082 (unfolded protein binding)	1	0.440681	0.186614	22	21.7967	3.86698	1796	57.0798	23.0482	4	1.55353	0.734305	16	8.53345	2.58324	809	25.4819	9.12483	4	1.81688	0.661249	5	3.32477	1.01342	2049	75.4779	27.9791
Niben101Scf01795g17007	NAC domain-containing protein 78	7.2596	2.71378	0.00587997	0.313134	1.03578	0.366005	0.717674	0.999998	7.2596	-2.28727	0.0183689	0.469642	0.68522	0.0605054	0.953017	0.999995	sp|Q84K00|NAC78_ARATH	*-*-	NAC domain-containing protein 78	IPR003441 (NAC domain)	GO:0003677 (DNA binding), GO:0006355 (regulation of transcription, DNA-templated)	3	0.673739	0.285306	1	0.504911	0.0895766	257	4.16251	1.68078	4	0.791707	0.374216	3	0.815402	0.246838	233	3.74012	1.3393	0	0	0	3	1.01662	0.309876	402	7.54657	2.79745
Niben101Scf02122g00010	oxidoreductase, 2OG-Fe(II) oxygenase family protein LENGTH=520	13.6453	2.71168	0.00905144	0.38804	1.72601	0.223595	0.836176	0.999998	13.6453	-2.71875	0.0087126	0.338098	1.1541	-0.230662	0.831437	0.999995	AT4G36090.3	****	oxidoreductase, 2OG-Fe(II) oxygenase family protein LENGTH=520	IPR005123 (Oxoglutarate/iron-dependent dioxygenase), IPR027450 (Alpha-ketoglutarate-dependent dioxygenase AlkB-like)	GO:0016491 (oxidoreductase activity), GO:0016706 (oxidoreductase activity, acting on paired donors, with incorporation or reduction of molecular oxygen, 2-oxoglutarate as one donor, and incorporation of one atom each of oxygen into both donors), GO:0055114 (oxidation-reduction process)	2	0.578438	0.244949	0	0	0	382	7.96786	3.21734	3	0.764684	0.361443	4	1.40012	0.423844	306	6.32568	2.26517	1	0.298105	0.108494	2	0.872817	0.266044	536	12.9582	4.8035
Niben101Scf02093g00004	Syntaxin-121	21.5604	2.7106	0.0138912	0.472201	2.00463	0.576769	0.622362	0.999998	21.5604	-2.98902	0.00695452	0.311332	1.61511	-0.855194	0.463206	0.999995	sp|Q9ZSD4|SY121_ARATH	***-	Syntaxin-121	IPR010989 (t-SNARE)	GO:0005484 (SNAP receptor activity), GO:0005515 (protein binding), GO:0006886 (intracellular protein transport), GO:0016020 (membrane), GO:0016192 (vesicle-mediated transport)	3	1.01979	0.431849	3	2.29274	0.406758	121	2.96639	1.1978	1	0.299588	0.141606	2	0.822811	0.249081	512	12.44	4.45464	1	0.350375	0.127518	1	0.512929	0.156346	544	15.4576	5.73002
Niben101Scf00612g02003	26S proteasome non-ATPase regulatory subunit 13 homolog A	21.918	2.70949	0.0104331	0.41179	2.34978	-0.233898	0.828315	0.999998	21.918	-2.65325	0.0118645	0.396336	2.09584	0.29014	0.788565	0.999995	sp|Q8RWF0|PS13A_ARATH	***-	26S proteasome non-ATPase regulatory subunit 13 homolog A	IPR000717 (Proteasome component (PCI) domain)	GO:0005515 (protein binding)	4	1.20781	0.511468	7	4.75205	0.843065	561	12.2167	4.93297	0	0	0	8	2.92354	0.885011	462	9.97103	3.57053	2	0.62246	0.226542	5	2.27811	0.694393	655	16.5323	6.1284
Niben101Scf04407g00002	ABC-type transporter ATP-binding protein EcsA	6.71073	2.70913	0.0159472	0.493623	0.341723	-0.299917	0.804514	0.999998	6.71073	-3.40665	0.00306155	0.205475	0.589724	-0.3976	0.737621	0.999995	sp|P55339|ECSA_BACSU	*-**	ABC-type transporter ATP-binding protein EcsA	IPR003439 (ABC transporter-like), IPR026082 (ABC transporter A, ABCA), IPR027417 (P-loop containing nucleoside triphosphate hydrolase)	GO:0005215 (transporter activity), GO:0005524 (ATP binding), GO:0006810 (transport), GO:0016021 (integral component of membrane), GO:0016887 (ATPase activity)	5	0.832799	0.352663	0	0	0	127	1.52555	0.616	0	0	0	0	0	0	415	4.94058	1.76917	1	0.171677	0.0624814	3	0.753977	0.22982	142	1.97702	0.732867
Niben101Scf02081g00003	U-box domain-containing protein 33	6.5817	2.70904	0.00971862	0.397296	1.00331	0.750822	0.482589	0.999998	6.5817	-2.01383	0.0501351	0.664623	0.577556	-0.055616	0.959239	0.999995	sp|Q8GUH1|PUB33_ARATH	*-*-	U-box domain-containing protein 33	IPR014729 (Rossmann-like alpha/beta/alpha sandwich fold)	GO:0006950 (response to stress)	1	0.118704	0.0502671	1	0.266875	0.0473465	473	4.04927	1.63505	3	0.313848	0.148346	2	0.287325	0.0869788	360	3.0544	1.09375	4	0.489403	0.178117	7	1.2538	0.382171	666	6.60833	2.44965
Niben101Scf08121g02006	Heat shock 70 kDa protein 1A	10.7115	2.70597	0.0477526	0.728265	2.22795	-0.362387	0.792926	0.999998	10.7115	-2.63287	0.0535539	0.681958	1.92312	0.435486	0.752933	0.999995	sp|Q27975|HS71A_BOVIN	*-*-	Heat shock 70 kDa protein 1A	IPR013126 (Heat shock protein 70 family), IPR029047 (Heat shock protein 70kD, peptide-binding domain), IPR029048 (Heat shock protein 70kD, C-terminal domain)		0	0	0	6	2.22118	0.394062	1121	13.3121	5.37528	0	0	0	1	0.199282	0.0603266	939	11.0513	3.95737	0	0	0	0	0	0	1310	18.0307	6.68385
Niben101Scf02915g03005	Unknown protein	86.376	2.70242	0.0225748	0.563933	8.76837	0.301899	0.801695	0.999998	86.376	-2.86111	0.0158129	0.444688	7.28308	-0.46059	0.701447	0.999995			Unknown protein	IPR006031 (XYPPX repeat), IPR028144 (Cysteine-rich transmembrane CYSTM domain)		4	1.93186	0.818079	6	6.51495	1.15582	1147	39.9513	16.1319	6	2.55388	1.20714	6	3.50709	1.06166	1584	54.6802	19.5804	8	3.98243	1.44939	7	5.10129	1.55493	1557	62.8575	23.3008
Niben101Scf05080g01012	Vacuolar protein sorting-associated protein VTA1 homolog	7.31293	2.69747	0.0097378	0.397296	0.45421	0.0957511	0.934174	0.999998	7.31293	-3.29842	0.00203014	0.165401	0.491402	-0.696708	0.539647	0.999995	sp|Q55B11|VTA1_DICDI	*-*-	Vacuolar protein sorting-associated protein VTA1 homolog	IPR023175 (Vacuolar protein sorting-associate protein Vta1/Callose synthase, N-terminal domain)		0	0	0	0	0	0	130	2.42749	0.980196	3	0.68457	0.323576	2	0.626719	0.18972	145	2.68343	0.96091	0	0	0	1	0.390688	0.119086	155	3.35466	1.24354
Niben101Scf08609g00017	BnaA03g41040D [Brassica napus]	8.67967	2.69346	0.0112876	0.431505	1.11189	0.440848	0.691355	0.999998	8.67967	-2.46961	0.0188875	0.474027	0.726768	-0.216994	0.846509	0.999995	emb|CDX90677.1|	***-	BnaA03g41040D [Brassica napus]			0	0	0	0	0	0	311	5.3996	2.1803	1	0.21217	0.100286	5	1.4568	0.441001	192	3.30377	1.18305	3	0.744412	0.270926	1	0.363259	0.110725	396	7.96889	2.95401
Niben101Scf21408g00019	Cytochrome c	13.8401	2.6919	0.0156913	0.48946	1.59768	-0.578617	0.623133	0.999998	13.8401	-3.17656	0.00497861	0.260895	1.59768	0.0939561	0.935513	0.999995	sp|A2Y4S9|CYC_ORYSI	***-	Cytochrome c	IPR002327 (Cytochrome c, class IA/ IB), IPR009056 (Cytochrome c-like domain)	GO:0005506 (iron ion binding), GO:0009055 (electron carrier activity), GO:0020037 (heme binding)	0	0	0	3	2.9915	0.530725	330	10.5558	4.26231	1	0.390893	0.184763	0	0	0	336	10.6518	3.8143	1	0.457159	0.166381	0	0	0	276	10.2326	3.79315
Niben101Scf05690g01004	Chaperone protein DnaJ	43.1803	2.68919	0.020499	0.543945	4.50447	0.0264307	0.98212	0.999998	43.1803	-2.75139	0.0177079	0.46155	4.09215	-0.0886337	0.940116	0.999995	sp|A8H759|DNAJ_SHEPA	*-*-	Chaperone protein DnaJ	IPR001623 (DnaJ domain), IPR026894 (DNAJ-containing protein, X-domain)		4	1.46306	0.619559	2	1.64466	0.291781	1067	28.1461	11.3651	3	0.96707	0.457105	2	0.885345	0.268011	1149	30.0387	10.7566	4	1.50801	0.548837	7	3.86338	1.1776	1040	31.7972	11.787
Niben101Scf02282g01016	Calcium-transporting ATPase 2	13.2453	2.68663	0.0128362	0.45742	0.816879	0.161383	0.8865	0.999998	13.2453	-3.56056	0.00113809	0.116849	1.15604	-1.03531	0.353832	0.999995	sp|Q9HDW7|ATC2_SCHPO	****	Calcium-transporting ATPase 2	IPR001757 (P-type ATPase), IPR023214 (HAD-like domain), IPR023298 (P-type ATPase, transmembrane domain)	GO:0000166 (nucleotide binding), GO:0005388 (calcium-transporting ATPase activity), GO:0005524 (ATP binding), GO:0016020 (membrane), GO:0016021 (integral component of membrane), GO:0046872 (metal ion binding), GO:0070588 (calcium ion transmembrane transport)	8	1.00994	0.427675	6	1.70294	0.30212	185	1.68433	0.680116	3	0.333779	0.157767	8	1.22229	0.37001	910	8.21116	2.94034	6	0.780725	0.284142	1	0.190489	0.0580631	539	5.68782	2.10843
Niben101Scf10169g04009	Protein phosphatase 2C family protein LENGTH=380	17.7496	2.67837	0.00726712	0.346281	0.938665	0.671005	0.536342	0.999998	17.7496	-3.01569	0.0027279	0.192429	1.02621	-1.00833	0.349262	0.999995	AT1G07160.1	****	Protein phosphatase 2C family protein LENGTH=380	IPR001932 (Protein phosphatase 2C (PP2C)-like domain), IPR015655 (Protein phosphatase 2C)	GO:0003824 (catalytic activity), GO:0004722 (protein serine/threonine phosphatase activity), GO:0006470 (protein dephosphorylation)	1	0.318981	0.135078	5	3.58575	0.63615	94	2.16245	0.873173	3	0.843375	0.398638	4	1.54421	0.467461	271	6.17865	2.21252	5	1.64391	0.598296	4	1.92527	0.586843	165	4.39949	1.63086
Niben101Scf11401g01010	Lipid A export ATP-binding/permease protein MsbA	11.4498	2.67253	0.00658501	0.327621	3.07491	0.603735	0.538726	0.999998	11.4498	-1.51429	0.113844	0.836296	1.4098	0.554504	0.582001	0.999995	sp|Q6AJW3|MSBA_DESPS	****	Lipid A export ATP-binding/permease protein MsbA	IPR003439 (ABC transporter-like), IPR011527 (ABC transporter type 1, transmembrane domain), IPR027417 (P-loop containing nucleoside triphosphate hydrolase)	GO:0005524 (ATP binding), GO:0006810 (transport), GO:0016021 (integral component of membrane), GO:0016887 (ATPase activity), GO:0042626 (ATPase activity, coupled to transmembrane movement of substances), GO:0055085 (transmembrane transport)	7	1.56246	0.661653	7	3.5128	0.62321	453	7.29226	2.94454	1	0.196719	0.092983	6	1.62085	0.490663	338	5.39247	1.93099	3	0.690202	0.251197	10	3.36805	1.02662	1149	21.4381	7.94692
Niben101Scf03143g05002	beta-1,4-N-acetylglucosaminyltransferase family protein LENGTH=392	6.8893	2.67145	0.0173432	0.515294	1.13439	-0.441885	0.698183	0.999998	6.8893	-2.32054	0.0355295	0.588888	0.93943	0.792795	0.493543	0.999995	AT1G12990.1	****	beta-1,4-N-acetylglucosaminyltransferase family protein LENGTH=392	IPR006813 (Glycosyl transferase, family 17)	GO:0003830 (beta-1,4-mannosylglycoprotein 4-beta-N-acetylglucosaminyltransferase activity), GO:0006487 (protein N-linked glycosylation), GO:0016020 (membrane)	3	0.748837	0.317108	3	1.68357	0.298684	303	5.45457	2.2025	0	0	0	2	0.604194	0.182901	201	3.58609	1.28415	0	0	0	0	0	0	440	9.18062	3.40318
Niben101Scf04319g00001	WRKY transcription factor 6	5.66924	2.6713	0.0168292	0.505355	7.70557	4.75892	2.95325e-05	0.0142704	7.70557	1.33453	0.210767	0.930609	0.934499	-0.753087	0.525891	0.999995	sp|Q9C519|WRKY6_ARATH	****	WRKY transcription factor 6	IPR003657 (DNA-binding WRKY)	GO:0003700 (sequence-specific DNA binding transcription factor activity), GO:0006355 (regulation of transcription, DNA-templated), GO:0043565 (sequence-specific DNA binding)	2	0.561564	0.237804	2	1.26253	0.223987	149	3.01722	1.21832	4	0.989836	0.467866	0	0	0	325	6.52247	2.33563	87	25.1786	9.16366	91	38.5547	11.7519	253	5.93804	2.20118
Niben101Scf04060g03003	Eukaryotic aspartyl protease family protein LENGTH=513	5.50679	2.67038	0.0261662	0.585537	0.777333	0.407764	0.752117	0.999998	5.50679	-2.64543	0.0268205	0.530759	0.495043	-0.382814	0.767809	0.999995	AT2G17760.1	***-	Eukaryotic aspartyl protease family protein LENGTH=513	IPR001461 (Aspartic peptidase), IPR021109 (Aspartic peptidase domain)	GO:0004190 (aspartic-type endopeptidase activity), GO:0006508 (proteolysis)	0	0	0	1	0.64581	0.114574	127	2.63097	1.06236	0	0	0	0	0	0	202	4.14735	1.48513	0	0	0	0	0	0	262	6.29093	2.332
Niben101Scf24482g00010	Peptidase M50 family protein LENGTH=548	19.9779	2.66483	0.0156733	0.489349	1.43436	0.172386	0.88205	0.999998	19.9779	-3.29086	0.00319515	0.209295	1.22259	-0.79841	0.487135	0.999995	AT5G35220.1	***-	Peptidase M50 family protein LENGTH=548			0	0	0	2	1.11831	0.1984	421	7.55131	3.04914	7	1.53434	0.725234	4	1.20401	0.364475	405	7.1995	2.57807	0	0	0	4	1.50112	0.457556	499	10.3739	3.84552
Niben101Scf00573g00010	Protein phosphatase 2C family protein LENGTH=380	10.0009	2.64053	0.0206254	0.543945	0.587548	0.686546	0.621471	0.999998	10.0009	-3.96268	0.001101	0.115049	0.639217	-2.0087	0.130002	0.999995	AT1G07160.1	****	Protein phosphatase 2C family protein LENGTH=380	IPR001932 (Protein phosphatase 2C (PP2C)-like domain), IPR015655 (Protein phosphatase 2C)	GO:0003824 (catalytic activity), GO:0004722 (protein serine/threonine phosphatase activity), GO:0006470 (protein dephosphorylation)	1	0.531636	0.22513	0	0	0	35	1.34194	0.541862	7	3.27979	1.55026	0	0	0	27	1.02598	0.367392	0	0	0	0	0	0	107	4.75501	1.76264
Niben101Scf03194g01013	ABC-type transporter ATP-binding protein EcsA	5.90387	2.63845	0.00725465	0.346281	0.716774	1.08624	0.289787	0.999998	5.90387	-2.05845	0.0326091	0.566586	0.439051	-0.506232	0.627862	0.999995	sp|P55339|ECSA_BACSU	*-**	ABC-type transporter ATP-binding protein EcsA	IPR003439 (ABC transporter-like), IPR026082 (ABC transporter A, ABCA), IPR027417 (P-loop containing nucleoside triphosphate hydrolase)	GO:0005215 (transporter activity), GO:0005524 (ATP binding), GO:0006810 (transport), GO:0016021 (integral component of membrane), GO:0016887 (ATPase activity)	0	0	0	6	2.09957	0.372486	164	1.8409	0.743336	5	0.685865	0.324188	4	0.753485	0.228094	192	2.13597	0.76487	7	1.12299	0.408708	12	2.81827	0.859038	183	2.38089	0.882577
Niben101Scf02015g07021	Evolutionarily conserved C-terminal region 2 isoform 2 [Theobroma cacao] gb|EOY32242.1| Evolutionarily conserved C-terminal region 2 isoform 2 [Theobroma cacao]	11.8856	2.63561	0.0116914	0.439031	1.55133	0.1007	0.924834	0.999998	11.8856	-2.34212	0.0236549	0.509355	1.15558	0.192796	0.857962	0.999995	ref|XP_007014623.1|	*-*-	Evolutionarily conserved C-terminal region 2 isoform 2 [Theobroma cacao] gb|EOY32242.1| Evolutionarily conserved C-terminal region 2 isoform 2 [Theobroma cacao]			1	0.204186	0.0864662	5	2.2953	0.407212	500	7.36289	2.97306	2	0.359907	0.170117	3	0.741357	0.224423	398	5.80856	2.07999	2	0.420919	0.153192	4	1.2324	0.375649	652	11.1283	4.12516
Niben101Ctg16024g00004	Pyridoxal biosynthesis lyase PdxS	9.51614	2.6231	0.0274749	0.595684	0.901259	0.0913534	0.943415	0.999998	9.51614	-2.50986	0.032811	0.568254	0.661366	0.0218839	0.986567	0.999995	sp|B8I363|PDXS_CLOCE	****	Pyridoxal biosynthesis lyase PdxS	IPR001852 (Pyridoxine biosynthesis protein), IPR013785 (Aldolase-type TIM barrel)	GO:0003824 (catalytic activity), GO:0008152 (metabolic process), GO:0042823 (pyridoxal phosphate biosynthetic process)	0	0	0	0	0	0	57	4.91369	1.9841	0	0	0	0	0	0	54	4.61354	1.65206	0	0	0	0	0	0	73	7.29386	2.70378
Niben101Scf21813g00014	Cysteine proteinase inhibitor 6	9.88788	2.62113	0.0105446	0.414207	1.32037	1.01405	0.337733	0.999998	9.88788	-1.83417	0.0658778	0.723837	0.746045	-0.227087	0.834052	0.999995	sp|Q8H0X6|CYT6_ARATH	*-**	Cysteine proteinase inhibitor 6	IPR000010 (Proteinase inhibitor I25, cystatin), IPR027214 (Cystatin)	GO:0004869 (cysteine-type endopeptidase inhibitor activity)	1	0.271071	0.11479	1	0.609435	0.10812	250	4.88737	1.97347	1	0.238901	0.112921	1	0.328068	0.0993123	292	5.65751	2.0259	10	2.794	1.01687	3	1.22708	0.374025	306	6.93359	2.57023
Niben101Scf00905g12005	structural constituent of cell wall protein, putative [Medicago truncatula]	9.79558	2.6194	0.0165511	0.501819	1.35103	-0.0176387	0.987493	0.999998	9.79558	-2.58122	0.0178011	0.4625	1.00657	0.0558132	0.960565	0.999995	gb|KEH17617.1|	***-	structural constituent of cell wall protein, putative [Medicago truncatula]	IPR010820 (Protein of unknown function DUF1421)		5	1.0741	0.454844	0	0	0	410	6.35197	2.56486	3	0.567974	0.268464	0	0	0	441	6.77128	2.42473	2	0.442839	0.16117	2	0.64829	0.197606	555	9.96596	3.6943
Niben101Scf01256g00003	F-box family protein LENGTH=427	6.51361	2.61238	0.036494	0.663174	0.71971	0.663633	0.621397	0.999998	6.51361	-2.24538	0.0656452	0.723663	0.41551	-0.296634	0.828636	0.999995	AT3G06240.1	***-	F-box family protein LENGTH=427	IPR001810 (F-box domain), IPR011043 (Galactose oxidase/kelch, beta-propeller), IPR017451 (F-box associated interaction domain)	GO:0005515 (protein binding)	0	0	0	0	0	0	80	2.86726	1.15777	0	0	0	0	0	0	98	3.48105	1.24653	2	1.02447	0.372851	0	0	0	116	4.81877	1.78628
Niben101Scf03152g00014	BnaC07g31950D [Brassica napus]	6.58272	2.61072	0.0165489	0.501819	1.33047	0.127837	0.906729	0.999998	6.58272	-1.73286	0.0981266	0.805879	0.933474	0.750018	0.507294	0.999995	emb|CDY28989.1|	*-*-	BnaC07g31950D [Brassica napus]			3	0.914922	0.38744	1	0.685657	0.121643	258	5.67459	2.29134	0	0	0	1	0.369099	0.111733	165	3.59671	1.28795	0	0	0	4	1.84073	0.561073	363	9.25385	3.43033
Niben101Scf08940g01001	Lysine histidine transporter 1	6.74887	2.60999	0.0153309	0.485251	0.360888	1.43941	0.296341	0.999998	6.74887	-3.81383	0.000867014	0.0992882	0.456909	-2.64325	0.0455416	0.999995	sp|Q9FKS8|LHT1_ARATH	***-	Lysine histidine transporter 1	IPR013057 (Amino acid transporter, transmembrane)		2	0.770573	0.326313	0	0	0	16	0.444586	0.179519	0	0	0	0	0	0	139	3.82788	1.37073	0	0	0	2	1.16273	0.354413	61	1.96457	0.72825
Niben101Scf00654g04006	Proteasome activator subunit 4	5.60871	2.60409	0.0134023	0.466277	1.0702	0.533356	0.617415	0.999998	5.60871	-2.10218	0.0439032	0.634635	0.630942	-0.0314407	0.976718	0.999995	sp|F4JC97|PSME4_ARATH	*-*-	Proteasome activator subunit 4			2	0.164561	0.0696864	7	1.29491	0.229732	665	3.94613	1.59341	1	0.0725157	0.034276	3	0.298744	0.0904356	814	4.7872	1.71425	10	0.848088	0.308659	5	0.620776	0.189219	1064	7.31801	2.71273
Niben101Scf01063g05019	peptidyl-prolyl cis-trans isomerases;hydrolases;nucleoside-triphosphatases;ATP binding;nucleotide binding;ATPases LENGTH=620	7.53548	2.60307	0.0243705	0.573844	0.66362	-0.13826	0.911613	0.999998	7.53548	-3.17632	0.00701097	0.312413	0.533301	-0.434992	0.722519	0.999995	AT1G53780.2	*-**	peptidyl-prolyl cis-trans isomerases;hydrolases;nucleoside-triphosphatases;ATP binding;nucleotide binding;ATPases LENGTH=620	IPR003959 (ATPase, AAA-type, core), IPR021911 (ATPase family AAA domain-containing protein 3, domain of unknown function DUF3523), IPR027417 (P-loop containing nucleoside triphosphate hydrolase)	GO:0005524 (ATP binding)	1	0.219284	0.0928595	0	0	0	236	3.73225	1.50704	0	0	0	6	1.59235	0.482034	163	2.55478	0.914842	0	0	0	0	0	0	293	5.37066	1.99086
Niben101Scf11337g00009	Alpha-soluble NSF attachment protein	7.68849	2.60172	0.0174263	0.516208	1.66282	0.355757	0.751486	0.999998	7.68849	-2.05179	0.0548511	0.687514	1.00242	0.194172	0.865667	0.999995	sp|Q9M5P8|SNAA_SOLTU	***-	Alpha-soluble NSF attachment protein	IPR000744 (NSF attachment protein), IPR001252 (Malate dehydrogenase, active site)	GO:0005515 (protein binding), GO:0006108 (malate metabolic process), GO:0006886 (intracellular protein transport), GO:0016615 (malate dehydrogenase activity), GO:0055114 (oxidation-reduction process)	1	0.37656	0.159461	1	0.8466	0.150196	246	6.68069	2.69759	0	0	0	0	0	0	235	6.32501	2.26493	0	0	0	3	1.7046	0.519579	383	12.0555	4.46889
Niben101Scf05346g05001	Rubber elongation factor protein	21.9488	2.59892	0.0147876	0.483361	4.3405	-0.563406	0.600953	0.999998	21.9488	-2.83285	0.00797394	0.327271	4.3405	0.32948	0.75938	0.999995	sp|P15252|REF_HEVBR	***-	Rubber elongation factor protein	IPR008802 (Rubber elongation factor)		6	1.4325	0.606618	21	11.2722	1.9998	1498	25.7933	10.4151	12	2.52499	1.19348	25	7.22377	2.18677	589	10.0512	3.59924	7	1.7226	0.626935	15	5.40383	1.64714	1005	20.0569	7.43492
Niben101Scf04216g07018	Subtilase family protein LENGTH=753	29.1715	2.59748	0.00482061	0.2794	4.33821	0.174144	0.855549	0.999998	29.1715	-2.56987	0.00513604	0.267859	3.24457	-0.146531	0.878639	0.999995	AT1G66220.1	*-*-	Subtilase family protein LENGTH=753	IPR015500 (Peptidase S8, subtilisin-related)		7	5.00722	2.12039	5	8.04105	1.42657	297	15.3217	6.18674	7	4.41297	2.08588	3	2.59717	0.786212	320	16.3609	5.85869	9	6.63565	2.41502	5	5.39679	1.645	404	24.1565	8.95461
Niben101Scf12609g01010	RNA-dependent RNA polymerase 6	11.7876	2.59728	0.0137334	0.469882	1.30808	-0.101163	0.925665	0.999998	11.7876	-2.88863	0.00632809	0.294519	1.10138	-0.190189	0.860265	0.999995	sp|Q9SG02|RDR6_ARATH	****	RNA-dependent RNA polymerase 6	IPR007855 (RNA-dependent RNA polymerase, eukaryotic-type), IPR012677 (Nucleotide-binding alpha-beta plait domain)	GO:0000166 (nucleotide binding), GO:0003676 (nucleic acid binding), GO:0003968 (RNA-directed RNA polymerase activity)	5	0.730362	0.309285	4	1.31363	0.233052	579	6.09956	2.46294	3	0.38621	0.18255	3	0.530358	0.16055	792	8.26899	2.96105	3	0.451681	0.164388	2	0.440824	0.134368	801	9.78034	3.6255
Niben101Scf01922g05005	60 kDa chaperonin	16.4475	2.5949	0.0160865	0.495382	2.99637	0.21602	0.843498	0.999998	16.4475	-2.38575	0.0262293	0.526869	2.23388	-0.00687689	0.995007	0.999995	sp|A8LJP9|CH60_DINSH	***-	60 kDa chaperonin	IPR002423 (Chaperonin Cpn60/TCP-1), IPR027409 (GroEL-like apical domain), IPR027413 (GroEL-like equatorial domain)	GO:0005524 (ATP binding), GO:0005737 (cytoplasm), GO:0006457 (protein folding), GO:0042026 (protein refolding), GO:0044267 (cellular protein metabolic process)	1	0.246362	0.104326	8	4.43106	0.786118	810	14.3916	5.8112	0	0	0	11	3.27979	0.992855	698	12.291	4.4013	6	1.52359	0.554505	7	2.60219	0.793173	1001	20.6139	7.64143
Niben101Scf10169g03009	Multiple inositol polyphosphate phosphatase 1	6.74155	2.59119	0.0168702	0.505688	1.08669	0.402411	0.722228	0.999998	6.74155	-2.2961	0.0317	0.561209	0.640422	-0.107322	0.925433	0.999995	sp|Q54ND5|MINP1_DICDI	****	Multiple inositol polyphosphate phosphatase 1	IPR029033 (Histidine phosphatase superfamily)	GO:0003993 (acid phosphatase activity), GO:0016791 (phosphatase activity)	0	0	0	1	0.575593	0.102117	244	4.50519	1.81915	2	0.451269	0.213301	0	0	0	221	4.04411	1.44816	1	0.263885	0.09604	1	0.386312	0.117752	384	8.21781	3.04628
Niben101Scf02852g00013	Chaperone protein htpG family protein LENGTH=780	27.6567	2.58997	0.0167723	0.504542	2.19305	-0.0486867	0.964862	0.999998	27.6567	-2.87075	0.00818606	0.330623	1.83462	-0.232094	0.833268	0.999995	AT2G04030.1	***-	Chaperone protein htpG family protein LENGTH=780	IPR001404 (Heat shock protein Hsp90 family)	GO:0005524 (ATP binding), GO:0006457 (protein folding), GO:0006950 (response to stress), GO:0051082 (unfolded protein binding)	7	1.44327	0.611177	7	3.24482	0.575667	719	10.6913	4.31703	4	0.726847	0.343559	14	3.49347	1.05754	754	11.1117	3.97898	7	1.48761	0.541411	6	1.86667	0.568979	856	14.7529	5.46877
Niben101Scf04627g02003	Mitochondrial outer membrane protein porin [Medicago truncatula] gb|AES94545.1| porin/voltage-dependent anion-selective channel protein [Medicago truncatula] gb|AFK34790.1| unknown [Medicago truncatula]	18.2419	2.58571	0.0271771	0.593431	3.07432	0.0579391	0.961336	0.999998	18.2419	-2.35108	0.0429113	0.628073	2.45566	0.176688	0.883348	0.999995	ref|XP_003611587.1|	****	Mitochondrial outer membrane protein porin [Medicago truncatula] gb|AES94545.1| porin/voltage-dependent anion-selective channel protein [Medicago truncatula] gb|AFK34790.1| unknown [Medicago truncatula]	IPR023614 (Porin domain), IPR027246 (Eukaryotic porin/Tom40)	GO:0005741 (mitochondrial outer membrane), GO:0055085 (transmembrane transport)	0	0	0	2	1.80732	0.320638	602	17.4506	7.04636	0	0	0	6	2.91872	0.883552	323	9.27946	3.32289	0	0	0	3	1.81949	0.554599	696	23.3843	8.66836
Niben101Scf01596g06006	Mitochondrial import inner membrane translocase subunit tim16	6.56246	2.57846	0.0125035	0.450746	0.782015	0.00385012	0.997271	0.999998	6.56246	-2.59566	0.0115797	0.394241	0.981889	-0.0210551	0.985131	0.999995	sp|Q9C1W5|TIM16_SCHPO	****	Mitochondrial import inner membrane translocase subunit tim16	IPR005341 (Mitochondrial import inner membrane translocase subunit Tim16)	GO:0005744 (mitochondrial inner membrane presequence translocase complex), GO:0030150 (protein import into mitochondrial matrix)	1	0.743426	0.314816	1	1.6714	0.296525	71	3.80669	1.5371	2	1.31039	0.619383	4	3.59896	1.08947	65	3.4539	1.23681	0	0	0	1	1.12177	0.341927	87	5.40642	2.00412
Niben101Scf09325g03007	BnaA09g28060D [Brassica napus]	6.16055	2.57601	0.0162019	0.497841	1.10681	0.121366	0.911032	0.999998	6.16055	-1.9831	0.0582637	0.697812	0.859953	0.471543	0.670838	0.999995	emb|CDY27601.1|	*-*-	BnaA09g28060D [Brassica napus]	IPR012458 (Protein of unknown function DUF1664)		0	0	0	3	2.1182	0.375791	241	5.45846	2.20407	0	0	0	2	0.76017	0.230118	167	3.74866	1.34236	2	0.647402	0.23562	0	0	0	317	8.32173	3.0848
Niben101Scf00410g02014	PHD finger protein-related LENGTH=452	9.64435	2.5724	0.00730196	0.346941	1.48651	0.00826091	0.993324	0.999998	9.64435	-2.34804	0.0133265	0.416875	1.05229	0.216098	0.828409	0.999995	AT4G23860.1	*-*-	PHD finger protein-related LENGTH=452	IPR003126 (Zinc finger, N-recognin), IPR013083 (Zinc finger, RING/FYVE/PHD-type)	GO:0008270 (zinc ion binding)	0	0	0	3	2.28425	0.405251	279	6.81451	2.75163	1	0.298478	0.141082	3	1.22965	0.372237	229	5.54337	1.98503	4	1.39631	0.508182	3	1.53309	0.467301	332	9.39875	3.48404
Niben101Scf07152g04032	NAC domain-containing protein 78	10.6326	2.57067	0.0229647	0.56584	1.38659	0.587684	0.616191	0.999998	10.6326	-2.37444	0.03438	0.580499	1.05584	-0.391448	0.740127	0.999995	sp|Q84K00|NAC78_ARATH	***-	NAC domain-containing protein 78	IPR003441 (NAC domain)	GO:0003677 (DNA binding), GO:0006355 (regulation of transcription, DNA-templated)	0	0	0	3	1.63811	0.290618	331	5.79772	2.34106	2	0.428096	0.202348	0	0	0	477	8.28047	2.96516	7	1.75234	0.637758	0	0	0	468	9.50116	3.52201
Niben101Scf13391g01014	BnaA03g16390D [Brassica napus]	5.85523	2.56864	0.0184945	0.527767	0.681712	-0.533591	0.655122	0.999998	5.85523	-3.07206	0.00590905	0.288856	0.767624	0.0301671	0.979444	0.999995	emb|CDX84591.1|	***-	BnaA03g16390D [Brassica napus]			2	1.11401	0.471745	0	0	0	97	3.89656	1.57339	1	0.490898	0.232033	4	2.69648	0.816277	88	3.50348	1.25456	1	0.574117	0.208948	0	0	0	81	3.77134	1.39801
Niben101Scf00274g01001	beta-amylase 1 LENGTH=575	10.9764	2.55929	0.0238553	0.570453	2.40905	0.712562	0.538954	0.999998	10.9764	-2.0018	0.0727442	0.746505	1.16915	-0.155067	0.89512	0.999995	AT3G23920.1	****	beta-amylase 1 LENGTH=575	IPR001554 (Glycoside hydrolase, family 14), IPR017853 (Glycoside hydrolase superfamily)	GO:0000272 (polysaccharide catabolic process), GO:0005975 (carbohydrate metabolic process), GO:0016161 (beta-amylase activity)	1	0.262888	0.111325	3	1.77311	0.31457	355	6.73057	2.71773	1	0.231689	0.109512	0	0	0	505	9.48903	3.39793	0	0	0	5	1.98339	0.604558	813	17.8655	6.6226
Niben101Scf00046g03002	E3 ubiquitin-protein ligase RGLG2	7.35113	2.5535	0.0153406	0.485251	1.35975	0.159082	0.883102	0.999998	7.35113	-2.27545	0.0289479	0.544261	0.94649	0.118969	0.913326	0.999995	sp|Q9LY87|RGLG2_ARATH	***-	E3 ubiquitin-protein ligase RGLG2	IPR002035 (von Willebrand factor, type A), IPR010734 (Copine), IPR013083 (Zinc finger, RING/FYVE/PHD-type)	GO:0005515 (protein binding), GO:0008270 (zinc ion binding)	0	0	0	6	3.27043	0.580209	320	5.59514	2.25926	0	0	0	1	0.29342	0.0888237	386	6.68892	2.39524	3	0.749676	0.272842	2	0.731654	0.223016	477	9.66676	3.58339
Niben101Scf02494g07010	nucleotide-sensitive chloride conductance regulator (ICln) family protein LENGTH=229	8.79117	2.54897	0.00974517	0.397296	1.29358	0.138805	0.892046	0.999998	8.79117	-2.38781	0.0146028	0.434269	1.00831	0.0223477	0.982703	0.999995	AT5G62290.1	****	nucleotide-sensitive chloride conductance regulator (ICln) family protein LENGTH=229	IPR003521 (ICln)	GO:0000387 (spliceosomal snRNP assembly), GO:0005829 (cytosol), GO:0005886 (plasma membrane), GO:0006821 (chloride transport), GO:0006884 (cell volume homeostasis), GO:0034709 (methylosome), GO:0034715 (pICln-Sm protein complex)	1	0.347026	0.146954	4	3.1208	0.553664	230	5.75628	2.32432	0	0	0	3	1.25998	0.38142	220	5.45687	1.95405	2	0.715377	0.260359	2	1.04727	0.319219	307	8.9054	3.30116
Niben101Scf03197g06003	60 kDa chaperonin 1	18.2609	2.544	0.0132644	0.464701	2.63355	-0.146532	0.888172	0.999998	18.2609	-2.36331	0.0207233	0.489747	2.24307	0.327217	0.754734	0.999995	sp|P35469|CH601_RHIME	***-	60 kDa chaperonin 1	IPR002423 (Chaperonin Cpn60/TCP-1), IPR027409 (GroEL-like apical domain), IPR027413 (GroEL-like equatorial domain)	GO:0005524 (ATP binding), GO:0005737 (cytoplasm), GO:0006457 (protein folding), GO:0042026 (protein refolding), GO:0044267 (cellular protein metabolic process)	3	0.769492	0.325855	9	5.19003	0.920767	734	13.5778	5.48259	2	0.452113	0.2137	5	1.55215	0.469865	609	11.165	3.99809	5	1.32189	0.481098	3	1.1611	0.353916	889	19.0607	7.06564
Niben101Scf05694g00009	Syntaxin-121	9.87881	2.53545	0.0248045	0.575512	1.36478	2.53062	0.06198	0.999998	9.87881	-2.51073	0.0255368	0.520319	0.738777	-2.5059	0.0654544	0.999995	sp|Q9ZSD4|SY121_ARATH	***-	Syntaxin-121	IPR010989 (t-SNARE)	GO:0005515 (protein binding), GO:0016020 (membrane), GO:0016192 (vesicle-mediated transport)	0	0	0	0	0	0	23	1.12215	0.453114	0	0	0	0	0	0	128	6.18931	2.21633	3	2.09188	0.761333	0	0	0	159	8.99132	3.33301
Niben101Scf04989g01024	peptidyl-prolyl cis-trans isomerases;hydrolases;nucleoside-triphosphatases;ATP binding;nucleotide binding;ATPases LENGTH=620	16.8279	2.53434	0.0153697	0.485251	2.88895	0.310089	0.769678	0.999998	16.8279	-2.19101	0.034998	0.584823	2.01024	0.0332419	0.97511	0.999995	AT1G53780.2	*-**	peptidyl-prolyl cis-trans isomerases;hydrolases;nucleoside-triphosphatases;ATP binding;nucleotide binding;ATPases LENGTH=620	IPR003959 (ATPase, AAA-type, core), IPR027417 (P-loop containing nucleoside triphosphate hydrolase), IPR029067 (CDC48 domain 2-like)	GO:0005524 (ATP binding)	2	0.421065	0.178307	8	3.78664	0.67179	845	12.83	5.18064	5	0.927734	0.438512	5	1.274	0.385664	737	11.0904	3.97136	11	2.38701	0.868745	4	1.27071	0.387325	1136	19.9918	7.41079
Niben101Scf03413g00005	Integral membrane Yip1 family protein LENGTH=255	7.20949	2.52841	0.0258753	0.584403	1.04953	0.219295	0.853442	0.999998	7.20949	-2.17644	0.050143	0.664623	0.802029	0.132675	0.912637	0.999995	AT2G36300.1	****	Integral membrane Yip1 family protein LENGTH=255	IPR006977 (Yip1 domain)	GO:0016020 (membrane)	0	0	0	1	1.13477	0.201321	150	5.46019	2.20477	1	0.444834	0.21026	0	0	0	123	4.4374	1.58899	3	1.56073	0.568023	0	0	0	165	6.96148	2.58057
Niben101Scf02738g02001	conserved peptide upstream open reading frame 9 LENGTH=52	31.9321	2.5279	0.0344992	0.650634	10.0388	-0.154734	0.896831	0.999998	31.9321	-1.66976	0.159959	0.895336	9.41459	1.01288	0.398915	0.999995	AT3G02468.1	*-*-	conserved peptide upstream open reading frame 9 LENGTH=52	IPR012511 (S-adenosyl-l-methionine decarboxylase leader peptide)		6	1.63776	0.693536	20	12.2736	2.17747	3192	62.8366	25.3728	5	1.20282	0.568538	11	3.63388	1.10004	1243	24.2509	8.68402	3	0.844038	0.307185	23	9.4731	2.8875	3183	72.6253	26.9216
Niben101Scf00471g01002	Unknown protein	12.0181	2.52457	0.0086678	0.380775	1.16156	0.483181	0.659334	0.999998	12.0181	-3.40997	0.000612031	0.0801809	1.07495	-1.36858	0.199093	0.999995			Unknown protein			2	0.92677	0.392457	0	0	0	90	3.00771	1.21448	1	0.408391	0.193034	2	1.12164	0.339541	227	7.51843	2.69228	3	1.43287	0.521487	4	2.79685	0.852508	147	5.69394	2.1107
Niben101Scf01574g09001	Calmodulin-binding family protein [Populus trichocarpa] gb|EEE87794.2| Calmodulin-binding family protein [Populus trichocarpa]	6.82701	2.52227	0.0270772	0.592436	0.73184	2.74326	0.0500716	0.999998	6.82701	-2.59726	0.0227632	0.505091	0.510564	-2.81826	0.0442009	0.999995	ref|XP_002313839.2|	***-	Calmodulin-binding family protein [Populus trichocarpa] gb|EEE87794.2| Calmodulin-binding family protein [Populus trichocarpa]	IPR012442 (Protein of unknown function DUF1645, plant)		0	0	0	0	0	0	18	0.621489	0.250951	0	0	0	0	0	0	125	4.27739	1.53169	0	0	0	0	0	0	148	5.92276	2.19552
Niben101Scf08459g01022	gibberellin 2-oxidase LENGTH=341	11.4869	2.52157	0.0265341	0.588172	0.991105	0.498749	0.685956	0.999998	11.4869	-2.56775	0.0236248	0.509355	0.62711	-0.544929	0.65915	0.999995	AT1G30040.1	***-	gibberellin 2-oxidase LENGTH=341	IPR005123 (Oxoglutarate/iron-dependent dioxygenase), IPR026992 (Non-haem dioxygenase N-terminal domain), IPR027443 (Isopenicillin N synthase-like)	GO:0016491 (oxidoreductase activity), GO:0016706 (oxidoreductase activity, acting on paired donors, with incorporation or reduction of molecular oxygen, 2-oxoglutarate as one donor, and incorporation of one atom each of oxygen into both donors), GO:0055114 (oxidation-reduction process)	1	0.473789	0.200634	0	0	0	116	3.96365	1.60048	3	1.25268	0.592104	1	0.57341	0.173582	92	3.11553	1.11564	0	0	0	3	2.14473	0.653737	158	6.25743	2.31958
Niben101Scf05099g00008	ADP-ribosylation factor-like protein 11	13.5496	2.51904	0.0226361	0.563933	5.57043	0.0560366	0.959068	0.999998	13.5496	-1.44784	0.173664	0.910174	5.17713	1.01517	0.369717	0.999995	sp|Q58DI9|ARL11_BOVIN	***-	ADP-ribosylation factor-like protein 11	IPR005225 (Small GTP-binding protein domain), IPR006689 (Small GTPase superfamily, ARF/SAR type), IPR027417 (P-loop containing nucleoside triphosphate hydrolase)	GO:0005525 (GTP binding), GO:0005622 (intracellular), GO:0006886 (intracellular protein transport), GO:0007264 (small GTPase mediated signal transduction)	0	0	0	3	6.10642	1.08334	548	35.7811	14.448	0	0	0	0	0	0	257	16.6308	5.95534	3	2.79953	1.01888	4	5.46447	1.66563	500	37.8394	14.0268
Niben101Scf00282g02006	Ethylene-responsive transcription factor 10	9.18458	2.51869	0.0295842	0.612011	1.91841	2.25937	0.0797433	0.999998	9.18458	-1.53065	0.163274	0.898884	0.69654	-1.27133	0.343009	0.999995	sp|Q9ZWA2|ERF77_ARATH	*-**	Ethylene-responsive transcription factor 10	IPR016177 (DNA-binding domain)	GO:0003677 (DNA binding), GO:0003700 (sequence-specific DNA binding transcription factor activity), GO:0006355 (regulation of transcription, DNA-templated)	0	0	0	0	0	0	33	1.95179	0.788113	2	1.44555	0.683265	0	0	0	67	3.92737	1.40635	1	0.845299	0.307644	4	4.94988	1.50877	155	10.6256	3.93882
Niben101Scf00702g00022	Ycf1 protein LENGTH=199	5.58019	2.50028	0.0356395	0.657192	2.949	0.160199	0.892883	0.999998	5.58019	-1.62236	0.15958	0.895336	2.41867	0.717728	0.557992	0.999995	AT2G07739.1	*-*-	Ycf1 protein LENGTH=199	IPR008896 (Uncharacterised protein family Ycf1)		3	2.9029	1.22928	7	15.2284	2.70167	118	8.23464	3.32506	2	1.70559	0.806181	4	4.68437	1.41805	65	4.49556	1.60982	3	2.99209	1.08896	8	11.6807	3.56039	140	11.3238	4.19764
Niben101Scf06332g02001	GRAS family transcription factor LENGTH=490	9.95013	2.49553	0.0185664	0.527767	1.48019	0.312237	0.779875	0.999998	9.95013	-2.53894	0.0164465	0.446277	0.92564	-0.355651	0.750567	0.999995	AT5G48150.1	***-	GRAS family transcription factor LENGTH=490	IPR005202 (Transcription factor GRAS)		0	0	0	4	2.82103	0.500482	205	4.63778	1.87269	2	0.552927	0.261352	1	0.379651	0.114927	299	6.70401	2.40064	0	0	0	1	0.473337	0.144278	442	11.5899	4.29628
Niben101Scf11560g00013	RING finger protein 150	9.8373	2.49254	0.0196397	0.536788	0.599803	0.117017	0.921862	0.999998	9.8373	-3.25182	0.00313955	0.206895	0.721416	-0.8763	0.45114	0.999995	sp|Q9ULK6|RN150_HUMAN	*-*-	RING finger protein 150	IPR013083 (Zinc finger, RING/FYVE/PHD-type)	GO:0005515 (protein binding), GO:0008270 (zinc ion binding)	0	0	0	2	1.59987	0.283834	105	2.69433	1.08794	6	1.88146	0.889309	0	0	0	140	3.56038	1.27494	2	0.73347	0.266944	0	0	0	139	4.13407	1.53247
Niben101Scf06996g02005	GRAS family transcription factor LENGTH=610	9.5283	2.48713	0.00969895	0.397296	2.59472	0.381248	0.694364	0.999998	9.5283	-1.73216	0.0654894	0.722678	1.49185	0.373721	0.706035	0.999995	AT5G59450.1	***-	GRAS family transcription factor LENGTH=610	IPR005202 (Transcription factor GRAS)		3	0.847988	0.359095	3	1.90649	0.338231	459	9.35692	3.77823	3	0.747349	0.353249	4	1.36838	0.414236	286	5.77821	2.06912	2	0.582695	0.21207	3	1.27955	0.390019	820	19.3747	7.18206
Niben101Scf18648g00006	serine acetyltransferase 2;2 LENGTH=391	12.8526	2.48636	0.033908	0.646433	3.51339	0.16791	0.885081	0.999998	12.8526	-1.43054	0.204865	0.926391	2.58605	0.887912	0.460968	0.999995	AT3G13110.1	****	serine acetyltransferase 2;2 LENGTH=391	IPR005881 (Serine O-acetyltransferase)	GO:0005737 (cytoplasm), GO:0006535 (cysteine biosynthetic process from serine), GO:0009001 (serine O-acetyltransferase activity), GO:0016740 (transferase activity)	0	0	0	3	3.70419	0.657164	444	17.5858	7.10098	2	0.968038	0.457562	0	0	0	178	6.98727	2.50207	0	0	0	4	3.31478	1.01038	560	25.7081	9.52978
Niben101Scf09623g00018	evolutionarily conserved C-terminal region 2 LENGTH=667	7.14772	2.48606	0.0206682	0.543945	0.942137	0.819468	0.469465	0.999998	7.14772	-2.24099	0.0349931	0.584823	0.502321	-0.57439	0.615503	0.999995	AT3G13460.1	*-*-	evolutionarily conserved C-terminal region 2 LENGTH=667	IPR007275 (YTH domain)		0	0	0	0	0	0	258	3.53973	1.42931	2	0.335322	0.158497	3	0.690716	0.209093	234	3.18181	1.13937	1	0.196084	0.071364	4	1.14822	0.349989	408	6.48802	2.40506
Niben101Scf03377g05007	Chaperone protein DnaJ	21.1655	2.48352	0.0126466	0.452444	3.72776	-0.149519	0.882163	0.999998	21.1655	-2.29025	0.0208051	0.491282	3.28887	0.342781	0.735272	0.999995	sp|B0U3J7|DNAJ_XYLFM	*-*-	Chaperone protein DnaJ	IPR001623 (DnaJ domain), IPR002939 (Chaperone DnaJ, C-terminal)	GO:0006457 (protein folding), GO:0051082 (unfolded protein binding)	4	1.32125	0.559505	8	5.94098	1.05399	858	20.4392	8.25312	3	0.873332	0.412798	6	2.39859	0.726098	619	14.6142	5.23319	4	1.36184	0.495638	5	2.49207	0.75961	970	26.7824	9.92802
Niben101Scf03856g00004	Phosphoglycerate kinase	67.7517	2.48046	0.0472047	0.726832	10.0043	-0.331266	0.791803	0.999998	67.7517	-2.50016	0.0453971	0.641266	10.0043	0.311567	0.803993	0.999995	sp|Q8KAE1|PGK_CHLTE	****	Phosphoglycerate kinase	IPR001576 (Phosphoglycerate kinase)	GO:0004618 (phosphoglycerate kinase activity), GO:0006096 (glycolytic process)	10	2.9106	1.23254	18	11.7787	2.08968	3149	66.1008	26.6908	4	1.02607	0.484992	21	7.39745	2.23935	2277	47.3701	16.9628	9	2.70003	0.982665	33	14.4932	4.41766	1697	41.2874	15.3049
Niben101Scf04259g01006	Chaperone protein DnaJ	8.05618	2.47247	0.0367321	0.665711	1.57565	0.194208	0.873646	0.999998	8.05618	-2.04814	0.0771429	0.755106	1.12894	0.230125	0.853345	0.999995	sp|Q823T2|DNAJ_CHLCV	*-*-	Chaperone protein DnaJ	IPR001623 (DnaJ domain), IPR002939 (Chaperone DnaJ, C-terminal)	GO:0006457 (protein folding), GO:0051082 (unfolded protein binding)	0	0	0	0	0	0	269	8.38757	3.38681	0	0	0	2	1.04651	0.316798	150	4.63535	1.65988	0	0	0	1	0.652377	0.198851	338	12.2152	4.5281
Niben101Scf08167g00006	Unknown protein	9.31907	2.47001	0.0470239	0.72504	1.76394	0.741933	0.571273	0.999998	9.31907	-1.87149	0.119588	0.848641	0.822356	-0.143411	0.9153	0.999995			Unknown protein			0	0	0	0	0	0	63	6.10979	2.46707	0	0	0	0	0	0	67	6.43973	2.30601	0	0	0	0	0	0	127	14.2755	5.29181
Niben101Scf00192g01023	Ras-related protein Rab-25	8.81708	2.46647	0.0176519	0.517643	1.45034	-0.125967	0.906332	0.999998	8.81708	-2.30484	0.0252768	0.519691	1.28309	0.287592	0.789902	0.999995	sp|Q58DW6|RAB25_BOVIN	***-	Ras-related protein Rab-25	IPR001806 (Small GTPase superfamily), IPR002041 (Ran GTPase), IPR005225 (Small GTP-binding protein domain), IPR027417 (P-loop containing nucleoside triphosphate hydrolase)	GO:0003924 (GTPase activity), GO:0005525 (GTP binding), GO:0005622 (intracellular), GO:0006184 (GTP catabolic process), GO:0006886 (intracellular protein transport), GO:0006913 (nucleocytoplasmic transport), GO:0007165 (signal transduction), GO:0007264 (small GTPase mediated signal transduction), GO:0015031 (protein transport), GO:0016020 (membrane)	1	0.37656	0.159461	5	4.233	0.75098	268	7.27815	2.93884	0	0	0	0	0	0	276	7.42853	2.66008	2	0.77626	0.282517	2	1.1364	0.346386	319	10.041	3.72213
Niben101Scf10330g05018	Poly(A) RNA polymerase protein 2	6.36578	2.46026	0.00624929	0.318903	0.85485	-0.0104051	0.991324	0.999998	6.36578	-2.73903	0.00251086	0.18446	0.693689	-0.268366	0.777707	0.999995	sp|P53632|PAP2_YEAST	*-*-	Poly(A) RNA polymerase protein 2	IPR002934 (Nucleotidyl transferase domain)	GO:0016779 (nucleotidyltransferase activity)	4	0.912512	0.386419	3	1.53866	0.272976	214	3.52082	1.42167	1	0.201054	0.0950321	4	1.10438	0.334317	252	4.10902	1.4714	4	0.940549	0.34231	4	1.37691	0.419696	255	4.86264	1.80254
Niben101Scf02639g03015	LEM3 (ligand-effect modulator 3) family protein / CDC50 family protein LENGTH=349	15.1717	2.4587	0.0187448	0.527767	2.10617	0.803063	0.467053	0.999998	15.1717	-2.26091	0.0291591	0.545072	1.28083	-0.605272	0.586612	0.999995	AT1G54320.1	***-	LEM3 (ligand-effect modulator 3) family protein / CDC50 family protein LENGTH=349	IPR005045 (CDC50/LEM3 family)	GO:0016020 (membrane)	2	0.834446	0.353361	0	0	0	203	6.10824	2.46644	3	1.10312	0.521412	0	0	0	311	9.27444	3.32109	2	0.860084	0.313025	3	1.88867	0.575686	420	14.6477	5.4298
Niben101Scf02408g00020	Vacuolar import/degradation, Vid27-related protein LENGTH=648	17.2611	2.44055	0.0165607	0.501819	2.29224	0.0093785	0.99281	0.999998	17.2611	-2.51404	0.0135361	0.419824	1.7133	-0.0828611	0.936565	0.999995	AT3G19240.1	***-	Vacuolar import/degradation, Vid27-related protein LENGTH=648	IPR013863 (Vacuolar import/degradation, Vid27-related), IPR015943 (WD40/YVTN repeat-like-containing domain)	GO:0005515 (protein binding)	4	0.871562	0.369078	7	3.4291	0.60836	656	10.3085	4.16245	5	0.960157	0.453837	6	1.58223	0.478971	659	10.2632	3.67515	3	0.673755	0.245211	5	1.6439	0.501077	908	16.5378	6.13043
Niben101Scf05063g04009	inter-alpha-trypsin inhibitor heavy chain-related LENGTH=754	5.36119	2.43561	0.0374701	0.667609	0.151672	-0.179671	0.895974	0.999998	5.36119	-3.75877	0.00262476	0.189771	0.393971	-1.14349	0.380171	0.999995	AT1G19110.1	***-	inter-alpha-trypsin inhibitor heavy chain-related LENGTH=754	IPR002035 (von Willebrand factor, type A)		1	0.204949	0.0867892	1	0.460776	0.0817466	48	0.709477	0.28648	0	0	0	1	0.248042	0.0750871	211	3.09092	1.10683	2	0.422492	0.153764	1	0.309252	0.0942631	18	0.308369	0.11431
Niben101Scf00595g01006	Calcium-dependent lipid-binding (CaLB domain) family protein LENGTH=219	20.5739	2.43267	0.0185886	0.527767	5.42208	-0.307519	0.768247	0.999998	20.5739	-2.12279	0.03817	0.604679	4.80956	0.617394	0.557656	0.999995	AT5G23950.1	*-**	Calcium-dependent lipid-binding (CaLB domain) family protein LENGTH=219	IPR000008 (C2 domain)	GO:0005515 (protein binding)	6	3.33525	1.41237	3	3.74923	0.665154	763	30.5881	12.3512	3	1.46971	0.694688	3	2.01826	0.610967	439	17.4422	6.24587	0	0	0	4	3.35508	1.02266	885	41.1219	15.2436
Niben101Scf35444g00004	Glutathione S-transferase U8	10.4172	2.42752	0.0490022	0.734522	1.9205	0.0276501	0.982275	0.999998	10.4172	-2.01144	0.0996809	0.810715	1.37804	0.388427	0.75708	0.999995	sp|Q9SR36|GSTU8_ARATH	***-	Glutathione S-transferase U8	IPR010987 (Glutathione S-transferase, C-terminal-like), IPR012336 (Thioredoxin-like fold)	GO:0005515 (protein binding)	4	1.91835	0.812359	17	18.3299	3.25193	5	0.172938	0.0698304	9	3.80403	1.79805	4	2.32171	0.702826	20	0.685578	0.245499	2	0.988646	0.359814	16	11.5786	3.52926	126	5.05117	1.87243
Niben101Scf01413g05008	Secretory carrier-associated membrane protein 2	10.732	2.42713	0.02772	0.598363	2.24739	0.319365	0.779647	0.999998	10.732	-2.28471	0.0370062	0.597003	1.44025	-0.176944	0.877548	0.999995	sp|Q7F613|SCAM2_ORYSJ	****	Secretory carrier-associated membrane protein 2	IPR007273 (SCAMP)	GO:0015031 (protein transport), GO:0016021 (integral component of membrane)	0	0	0	1	0.75351	0.133681	429	10.3694	4.18706	2	0.590757	0.279233	2	0.811251	0.245581	350	8.38441	3.00238	2	0.690904	0.251452	0	0	0	625	17.5097	6.4907
Niben101Scf03885g05006	Charged multivesicular body protein 4	25.6371	2.42599	0.0312436	0.626022	2.24442	-0.149778	0.897543	0.999998	25.6371	-3.06981	0.00691524	0.310683	2.81493	-0.494045	0.668331	0.999995	sp|Q86H98|CHMP4_DICDI	***-	Charged multivesicular body protein 4	IPR005024 (Snf7 family)	GO:0007034 (vacuolar transport)	7	1.9505	0.825974	4	2.50583	0.444562	441	8.86214	3.57844	4	0.982295	0.464301	0	0	0	1119	22.2863	7.9805	3	0.861613	0.313581	3	1.26135	0.384473	699	16.2809	6.0352
Niben101Scf01745g04011	Receptor-like protein kinase	7.85045	2.4225	0.0240713	0.571052	0.710417	0.543843	0.635966	0.999998	7.85045	-2.50718	0.0195314	0.482663	0.628538	-0.628521	0.584399	0.999995	sp|Q9LIG2|RLK6_ARATH	*-**	Receptor-like protein kinase	IPR011009 (Protein kinase-like domain), IPR013320 (Concanavalin A-like lectin/glucanase domain)	GO:0004672 (protein kinase activity), GO:0004674 (protein serine/threonine kinase activity), GO:0005524 (ATP binding), GO:0006468 (protein phosphorylation), GO:0016772 (transferase activity, transferring phosphorus-containing groups)	3	0.680986	0.288376	0	0	0	139	2.27554	0.918838	2	0.400112	0.189121	0	0	0	292	4.73761	1.69649	3	0.70191	0.255458	2	0.685037	0.208806	237	4.49696	1.66699
Niben101Scf02171g00008	mitogen-activated protein kinase 3 LENGTH=370	7.91059	2.41945	0.0286558	0.608454	9.23388	4.30911	0.000121823	0.0411583	9.23388	1.11192	0.300657	0.970002	1.48089	-0.777738	0.499437	0.999995	AT3G45640.1	****	mitogen-activated protein kinase 3 LENGTH=370	IPR008352 (Mitogen-activated protein (MAP) kinase, p38), IPR011009 (Protein kinase-like domain)	GO:0004672 (protein kinase activity), GO:0004674 (protein serine/threonine kinase activity), GO:0004707 (MAP kinase activity), GO:0005524 (ATP binding), GO:0006468 (protein phosphorylation), GO:0016772 (transferase activity, transferring phosphorus-containing groups)	7	1.98992	0.842664	3	1.91735	0.340159	97	1.98866	0.802999	6	1.50322	0.710525	3	1.03214	0.312448	470	9.54979	3.41969	136	39.8491	14.5029	74	31.742	9.6753	400	9.50495	3.52341
Niben101Scf09997g00023	Aspartate aminotransferase 1	11.3262	2.40645	0.0194055	0.534215	1.79492	0.518359	0.624364	0.999998	11.3262	-1.92679	0.0568137	0.694573	1.06451	-0.0387001	0.9713	0.999995	sp|P28011|AAT1_MEDSA	***-	Aspartate aminotransferase 1	IPR000796 (Aspartate/other aminotransferase), IPR015424 (Pyridoxal phosphate-dependent transferase)	GO:0003824 (catalytic activity), GO:0006520 (cellular amino acid metabolic process), GO:0008483 (transaminase activity), GO:0009058 (biosynthetic process), GO:0030170 (pyridoxal phosphate binding)	0	0	0	4	2.77971	0.493151	300	6.68757	2.70037	3	0.817242	0.386286	3	1.12227	0.339732	224	4.94883	1.77213	5	1.59297	0.579757	2	0.932808	0.284329	472	12.1953	4.52068
Niben101Scf02508g01006	26S proteasome non-ATPase regulatory subunit 13 homolog A	16.9923	2.4034	0.0371035	0.666239	2.28359	0.350437	0.768282	0.999998	16.9923	-2.48025	0.0313998	0.559223	1.61159	-0.42729	0.7195	0.999995	sp|Q8RWF0|PS13A_ARATH	***-	26S proteasome non-ATPase regulatory subunit 13 homolog A	IPR000717 (Proteasome component (PCI) domain)	GO:0005515 (protein binding)	0	0	0	2	1.23721	0.219494	576	11.4299	4.61528	6	1.45497	0.68772	1	0.333003	0.100806	499	9.8136	3.51416	5	1.41802	0.516083	0	0	0	743	17.0888	6.33467
Niben101Scf00302g01002	Fructose-bisphosphate aldolase	22.1459	2.40155	0.0231412	0.568136	4.70556	0.222938	0.834553	0.999998	22.1459	-1.91819	0.0670307	0.727575	3.46079	0.260424	0.80898	0.999995	sp|Q86A67|ALF_DICDI	****	Fructose-bisphosphate aldolase	IPR000741 (Fructose-bisphosphate aldolase, class-I), IPR013785 (Aldolase-type TIM barrel), IPR029768 (Fructose-bisphosphate aldolase class-I active site)	GO:0003824 (catalytic activity), GO:0004332 (fructose-bisphosphate aldolase activity), GO:0006096 (glycolytic process)	2	0.681974	0.288794	5	3.83311	0.680036	948	23.313	9.41354	2	0.601038	0.284092	4	1.65074	0.499709	713	17.3775	6.22271	3	1.05439	0.383742	8	4.11618	1.25465	1181	33.6621	12.4783
Niben101Scf01701g07009	Thioredoxin superfamily protein LENGTH=119	20.0111	2.39891	0.0189818	0.53022	2.8953	-0.232222	0.822738	0.999998	20.0111	-2.53273	0.0133032	0.416875	2.80729	0.0984048	0.924334	0.999995	AT1G19730.1	***-	Thioredoxin superfamily protein LENGTH=119	IPR005746 (Thioredoxin), IPR012336 (Thioredoxin-like fold)	GO:0006662 (glycerol ether metabolic process), GO:0015035 (protein disulfide oxidoreductase activity), GO:0045454 (cell redox homeostasis)	17	4.74175	2.00798	21	13.169	2.33632	502	10.0982	4.07756	16	3.93318	1.85909	13	4.38847	1.32847	571	11.3837	4.07641	14	4.02495	1.46487	16	6.73405	2.05261	598	13.9426	5.16841
Niben101Scf01063g02001	Plasma membrane isoform 4 [Theobroma cacao] gb|EOY10146.1| Plasma membrane isoform 4 [Theobroma cacao]	9.35183	2.39802	0.0251662	0.57944	0.850576	-0.295245	0.794551	0.999998	9.35183	-2.72357	0.0117799	0.396336	0.776489	-0.0303009	0.978493	0.999995	ref|XP_007029644.1|	***-	Plasma membrane isoform 4 [Theobroma cacao] gb|EOY10146.1| Plasma membrane isoform 4 [Theobroma cacao]	IPR011528 (Nuclease-related domain, NERD)		2	0.574501	0.243282	2	1.29162	0.229147	222	4.59902	1.85704	1	0.25316	0.119661	1	0.347649	0.10524	276	5.66668	2.02918	0	0	0	2	0.866876	0.264233	257	6.17088	2.2875
Niben101Scf02953g01007	Unknown protein	5.9977	2.38837	0.0126564	0.452444	2.59694	0.2161	0.825294	0.999998	5.9977	-1.92085	0.0410192	0.61733	2.00799	0.251421	0.800735	0.999995			Unknown protein			3	1.62965	0.690103	6	7.3277	1.30001	255	9.98998	4.03385	3	1.43624	0.678868	4	2.62974	0.796072	205	7.9595	2.85022	6	3.35944	1.22266	5	4.09835	1.24922	316	14.3487	5.31895
Niben101Scf10438g00008	26S proteasome non-ATPase regulatory subunit 12 homolog A	6.95871	2.38581	0.0106937	0.416851	0.962435	-0.0556874	0.954433	0.999998	6.95871	-2.34348	0.0117318	0.396336	0.865662	0.0980194	0.920256	0.999995	sp|Q9FIB6|PS12A_ARATH	***-	26S proteasome non-ATPase regulatory subunit 12 homolog A	IPR000717 (Proteasome component (PCI) domain)	GO:0005515 (protein binding)	4	1.11627	0.472705	2	1.25483	0.22262	234	4.70954	1.90166	3	0.737846	0.348757	2	0.675492	0.204484	211	4.20874	1.50711	2	0.575285	0.209373	2	0.842184	0.256706	280	6.53163	2.42122
Niben101Scf09876g00009	WD repeat domain phosphoinositide-interacting protein 3	6.10993	2.38549	0.0160416	0.495355	0.950953	0.000544933	0.999599	0.999998	6.10993	-2.66586	0.00773009	0.325121	0.764084	-0.280907	0.793586	0.999995	sp|Q68F45|WIPI3_XENLA	***-	WD repeat domain phosphoinositide-interacting protein 3	IPR015943 (WD40/YVTN repeat-like-containing domain)	GO:0005515 (protein binding)	0	0	0	0	0	0	103	3.45676	1.3958	3	1.23037	0.581558	2	1.12639	0.340981	115	3.82505	1.36971	3	1.43894	0.523699	3	2.10653	0.642093	117	4.55113	1.68707
Niben101Scf04103g07019	26S protease regulatory subunit 4	14.7078	2.38297	0.0252892	0.580776	1.84421	-0.379076	0.729679	0.999998	14.7078	-2.59515	0.0151632	0.43855	1.49736	0.166895	0.87872	0.999995	sp|P62191|PRS4_HUMAN	***-	26S protease regulatory subunit 4	IPR003959 (ATPase, AAA-type, core), IPR005937 (26S proteasome subunit P45), IPR027417 (P-loop containing nucleoside triphosphate hydrolase)	GO:0005524 (ATP binding), GO:0005737 (cytoplasm), GO:0016787 (hydrolase activity), GO:0030163 (protein catabolic process)	3	0.840625	0.355977	7	4.40984	0.782354	411	8.30567	3.35374	6	1.48172	0.700365	1	0.339126	0.10266	368	7.37035	2.63925	2	0.577636	0.210229	0	0	0	613	14.358	5.32241
Niben101Scf08597g01029	Ubiquitin and WLM domain-containing protein [Medicago truncatula]	7.43631	2.37722	0.0274056	0.595035	1.16271	-0.207442	0.851826	0.999998	7.43631	-2.38761	0.0263667	0.527591	1.06022	0.197051	0.859488	0.999995	ref|XP_003601543.1|	***-	Ubiquitin and WLM domain-containing protein [Medicago truncatula]	IPR006567 (PUG domain), IPR013536 (WLM), IPR018997 (PUB domain)	GO:0005515 (protein binding)	2	0.437344	0.185201	2	0.983257	0.174441	443	6.98632	2.821	0	0	0	1	0.264651	0.0801148	449	7.01776	2.51299	1	0.225391	0.0820302	2	0.659918	0.20115	473	8.64585	3.20495
Niben101Scf04775g00004	Prohibitin-2	14.026	2.36768	0.0332134	0.644837	1.99771	0.365405	0.753153	0.999998	14.026	-2.43638	0.0283334	0.54018	1.61241	-0.434105	0.708852	0.999995	sp|Q54Q31|PHB2_DICDI	***-	Prohibitin-2	IPR001107 (Band 7 protein)	GO:0016020 (membrane)	0	0	0	1	0.809912	0.143687	386	10.0284	4.04938	0	0	0	2	0.871975	0.263963	496	12.7713	4.57328	2	0.74262	0.270274	2	1.08715	0.331375	483	14.5444	5.39148
Niben101Scf03161g00006	Chorismate mutase 2	16.9785	2.35865	0.024693	0.57394	15.4689	4.14847	8.15729e-05	0.0305391	16.9785	1.45778	0.142878	0.876194	1.89252	-0.33204	0.763847	0.999995	sp|Q9S7H4|CM2_ARATH	*-**	Chorismate mutase 2	IPR008238 (Chorismate mutase, AroQ class, eukaryotic type)	GO:0004106 (chorismate mutase activity), GO:0009073 (aromatic amino acid family biosynthetic process), GO:0046417 (chorismate metabolic process)	3	1.92059	0.813307	1	1.43932	0.255351	220	10.1575	4.1015	2	1.12844	0.533378	3	2.32442	0.703646	271	12.4006	4.44052	82	54.109	19.6928	66	63.7564	19.4336	367	19.6396	7.28024
Niben101Scf05621g05004	Rubber elongation factor protein	16.151	2.34562	0.0187271	0.527767	2.90469	-0.459281	0.647558	0.999998	16.151	-2.18276	0.0281075	0.539968	2.90469	0.622136	0.537218	0.999995	sp|P15252|REF_HEVBR	***-	Rubber elongation factor protein	IPR008802 (Rubber elongation factor)		4	0.971058	0.411212	15	8.18692	1.45245	969	16.9653	6.8504	6	1.28372	0.606776	14	4.11333	1.24518	590	10.2376	3.66597	8	2.00179	0.728544	13	4.76207	1.45153	832	16.8835	6.25857
Niben101Scf06025g02026	Eukaryotic aspartyl protease family protein LENGTH=488	7.84397	2.3405	0.0307766	0.6222	0.962707	0.0974825	0.930582	0.999998	7.84397	-2.49839	0.021318	0.495019	0.944909	-0.25537	0.819245	0.999995	AT3G02740.1	*-*-	Eukaryotic aspartyl protease family protein LENGTH=488	IPR001461 (Aspartic peptidase), IPR021109 (Aspartic peptidase domain)	GO:0004190 (aspartic-type endopeptidase activity), GO:0006508 (proteolysis)	4	0.589469	0.249621	2	0.662636	0.117559	439	4.6657	1.88396	2	0.259756	0.122779	0	0	0	719	7.57337	2.71195	6	0.91137	0.33169	1	0.222366	0.0677793	545	6.71353	2.48865
Niben101Scf00972g01011	Protein lunapark	8.35841	2.3382	0.0275287	0.596137	1.76989	0.705715	0.517826	0.999998	8.35841	-1.88594	0.0715636	0.742195	1.11232	-0.253459	0.818569	0.999995	sp|Q5R891|LNP_PONAB	***-	Protein lunapark	IPR019273 (Domain of unknown function DUF2296)		0	0	0	0	0	0	415	8.26411	3.33696	0	0	0	4	1.33671	0.404646	383	7.55882	2.70674	5	1.42301	0.517901	6	2.49985	0.76198	471	10.871	4.0298
Niben101Scf03307g01014	Derlin-1	16.1777	2.33572	0.0265682	0.588215	2.50185	-0.154762	0.884655	0.999998	16.1777	-2.44062	0.0204959	0.489747	2.27954	0.0498622	0.962716	0.999995	sp|Q8VZU9|DERL1_ARATH	*-*-	Derlin-1	IPR007599 (Derlin), IPR018609 (Bud13)		6	1.07754	0.456304	12	4.84516	0.859584	1056	13.6772	5.52273	3	0.47483	0.224438	11	2.39087	0.723761	1050	13.4782	4.82641	8	1.48086	0.538956	7	1.89691	0.578199	1148	17.2337	6.38839
Niben101Scf00271g06002	UDP-glucose 4-epimerase	8.8724	2.33448	0.0197973	0.538915	0.655421	0.0830405	0.939187	0.999998	8.8724	-2.79447	0.00603983	0.29048	0.717191	-0.54303	0.612982	0.999995	sp|Q14376|GALE_HUMAN	****	UDP-glucose 4-epimerase	IPR001509 (NAD-dependent epimerase/dehydratase, N-terminal domain), IPR005886 (UDP-glucose 4-epimerase GalE), IPR025308 (UDP-glucose 4-epimerase C-terminal domain)	GO:0003824 (catalytic activity), GO:0003978 (UDP-glucose 4-epimerase activity), GO:0006012 (galactose metabolic process), GO:0050662 (coenzyme binding)	1	0.275703	0.116751	3	1.85954	0.329903	139	2.76381	1.116	1	0.242982	0.11485	2	0.667346	0.202018	260	5.12358	1.8347	3	0.85252	0.310272	1	0.416014	0.126805	179	4.12522	1.52919
Niben101Scf00525g04008	Charged multivesicular body protein 5	20.3143	2.32699	0.0220193	0.55803	2.55228	0.00950992	0.992693	0.999998	20.3143	-2.44371	0.0162185	0.445388	2.39732	-0.126222	0.903221	0.999995	sp|Q54JK4|CHMP5_DICDI	***-	Charged multivesicular body protein 5	IPR005024 (Snf7 family)	GO:0007034 (vacuolar transport)	5	1.44762	0.61302	10	6.50922	1.15481	549	11.4633	4.62875	1	0.255164	0.120608	4	1.4016	0.424291	897	18.5625	6.64705	7	2.08894	0.760262	8	3.49495	1.0653	650	15.7308	5.83129
Niben101Scf07895g01007	F-box family protein LENGTH=475	5.12783	2.32528	0.0231629	0.568256	0.925587	-0.406208	0.698118	0.999998	5.12783	-2.0825	0.0391098	0.609017	0.925587	0.648992	0.540889	0.999995	AT1G23780.1	***-	F-box family protein LENGTH=475	IPR001810 (F-box domain), IPR029071 (Ubiquitin-related domain)	GO:0005515 (protein binding)	0	0	0	2	1.69204	0.300186	226	6.13333	2.47658	1	0.331643	0.156757	4	1.8217	0.551463	134	3.60413	1.2906	0	0	0	2	1.13562	0.346149	204	6.41682	2.37866
Niben101Scf07586g01001	Auxin efflux carrier family protein LENGTH=431	5.12637	2.31846	0.033666	0.645118	1.81666	-0.50063	0.637709	0.999998	5.12637	-1.25882	0.229834	0.940492	1.81666	1.56027	0.158228	0.999995	AT5G01990.1	***-	Auxin efflux carrier family protein LENGTH=431	IPR004776 (Auxin efflux carrier)	GO:0016021 (integral component of membrane), GO:0055085 (transmembrane transport)	4	1.00854	0.427086	3	1.70059	0.301704	643	11.6922	4.7212	0	0	0	1	0.305151	0.092375	216	3.89267	1.39393	1	0.259883	0.0945835	4	1.52181	0.463865	528	11.1281	4.12511
Niben101Scf04191g04019	Phospholipid-transporting ATPase 3	5.05687	2.30231	0.0318823	0.630589	0.734764	0.0109194	0.992118	0.999998	5.05687	-2.32834	0.0297197	0.54778	0.569633	-0.0369496	0.973376	0.999995	sp|Q9XIE6|ALA3_ARATH	****	Phospholipid-transporting ATPase 3	IPR001757 (P-type ATPase), IPR023214 (HAD-like domain)	GO:0000166 (nucleotide binding), GO:0000287 (magnesium ion binding), GO:0004012 (phospholipid-translocating ATPase activity), GO:0005524 (ATP binding), GO:0015914 (phospholipid transport), GO:0016021 (integral component of membrane), GO:0046872 (metal ion binding)	2	0.238906	0.101169	5	1.3428	0.238227	380	3.27365	1.32187	0	0	0	3	0.433709	0.131292	516	4.40561	1.57761	5	0.615616	0.224051	0	0	0	535	5.34201	1.98024
Niben101Scf04175g00017	ELMO domain-containing protein A	11.4046	2.30185	0.0218099	0.556361	1.52713	0.0676907	0.947843	0.999998	11.4046	-2.32157	0.0204738	0.489747	1.28746	-0.0874076	0.932798	0.999995	sp|Q54YW1|ELMOA_DICDI	*-*-	ELMO domain-containing protein A	IPR006816 (Engulfment/cell motility, ELMO)	GO:0005856 (cytoskeleton), GO:0006909 (phagocytosis)	2	0.679861	0.287899	3	2.29274	0.406758	320	7.84499	3.16772	1	0.299588	0.141606	2	0.822811	0.249081	330	8.01795	2.87115	1	0.350375	0.127518	1	0.512929	0.156346	408	11.5932	4.29751
Niben101Scf01037g08006	Ubiquitin fusion degradation protein 1 homolog	8.4851	2.30117	0.0483847	0.731293	1.24566	-0.0783155	0.94911	0.999998	8.4851	-2.56709	0.0286243	0.542224	0.953101	-0.187605	0.877807	0.999995	sp|Q9ES53|UFD1_RAT	*-**	Ubiquitin fusion degradation protein 1 homolog	IPR004854 (Ubiquitin fusion degradation protein UFD1)	GO:0006511 (ubiquitin-dependent protein catabolic process)	1	0.297048	0.12579	0	0	0	316	6.76965	2.73351	1	0.261795	0.123742	2	0.719013	0.217659	279	5.92366	2.12121	0	0	0	0	0	0	406	10.0811	3.73697
Niben101Scf00077g00011	VQ motif family protein, expressed [Oryza sativa Japonica Group]	9.84398	2.29971	0.0256459	0.582913	2.12531	0.311118	0.76988	0.999998	9.84398	-1.77161	0.0770154	0.755101	1.53701	0.21699	0.842289	0.999995	gb|ABA91340.1|	--*-	VQ motif family protein, expressed [Oryza sativa Japonica Group]	IPR008889 (VQ)		2	1.66257	0.704044	2	3.73787	0.663138	134	8.03353	3.24386	5	3.66314	1.73146	0	0	0	109	6.47643	2.31915	0	0	0	3	3.76303	1.14701	203	14.1058	5.22893
Niben101Scf03340g04012	Magnesium transporter NIPA2	5.10838	2.29743	0.0293944	0.610973	0.776937	0.041692	0.969752	0.999998	5.10838	-2.08795	0.0448371	0.638832	0.609264	0.167788	0.880145	0.999995	sp|Q3SWX0|NIPA2_BOVIN	****	Magnesium transporter NIPA2	IPR008521 (Magnesium transporter NIPA)	GO:0015095 (magnesium ion transmembrane transporter activity), GO:0015693 (magnesium ion transport), GO:0016021 (integral component of membrane)	2	0.601258	0.254613	1	0.675888	0.11991	166	3.59908	1.45327	1	0.264951	0.125234	0	0	0	160	3.43803	1.23113	2	0.619732	0.225549	0	0	0	226	5.67927	2.10526
Niben101Scf00439g06003	[Oryza sativa Japonica Group] dbj|BAF05328.2| [Oryza sativa Japonica Group]	12.0443	2.29631	0.016484	0.501819	1.03131	0.511666	0.62405	0.999998	12.0443	-2.69619	0.00538791	0.274775	0.938537	-0.911544	0.377788	0.999995	ref|NP_001043414.2|	*-*-	[Oryza sativa Japonica Group] dbj|BAF05328.2| [Oryza sativa Japonica Group]	IPR027806 (Harbinger transposase-derived nuclease domain)		1	0.336181	0.142362	4	3.02328	0.536362	122	2.95791	1.19437	6	1.7777	0.840266	5	2.03434	0.615834	158	3.79656	1.35951	1	0.346511	0.126111	7	3.5509	1.08235	181	5.08634	1.88547
Niben101Scf05385g03009	Ubiquitin-like superfamily protein LENGTH=879	10.8951	2.292	0.0181308	0.523882	1.43068	-0.0455155	0.963558	0.999998	10.8951	-2.35009	0.015319	0.44	1.21337	-0.0125745	0.989937	0.999995	AT5G42220.1	*-*-	Ubiquitin-like superfamily protein LENGTH=879			4	0.786592	0.333096	5	2.21057	0.392179	509	7.2187	2.91484	2	0.34662	0.163837	6	1.42798	0.432275	508	7.14024	2.55685	3	0.60807	0.221305	6	1.78036	0.542672	579	9.51747	3.52805
Niben101Scf01664g03004	Zinc finger FYVE domain-containing protein 21	6.04218	2.28872	0.0232258	0.568484	1.23849	0.10267	0.920604	0.999998	6.04218	-1.89727	0.0558668	0.691254	0.928815	0.288781	0.782408	0.999995	sp|Q05B78|ZFY21_BOVIN	*-*-	Zinc finger FYVE domain-containing protein 21	IPR013083 (Zinc finger, RING/FYVE/PHD-type)	GO:0046872 (metal ion binding)	4	1.18179	0.500451	1	0.664241	0.117844	252	5.36951	2.16815	0	0	0	0	0	0	203	4.28684	1.53508	3	0.913579	0.332494	3	1.33743	0.407661	325	8.02636	2.97531
Niben101Scf03147g10015	Glutathione S-transferase U7	22.8428	2.28611	0.0188445	0.528741	2.99435	-0.879098	0.377785	0.999998	22.8428	-2.77267	0.0047295	0.256034	2.99435	0.39254	0.691359	0.999995	sp|Q9ZW24|GSTU7_ARATH	***-	Glutathione S-transferase U7	IPR010987 (Glutathione S-transferase, C-terminal-like), IPR012336 (Thioredoxin-like fold)	GO:0005515 (protein binding)	12	3.84566	1.62851	13	9.3665	1.66172	610	14.0985	5.69281	7	1.97707	0.934501	11	4.26641	1.29152	457	10.468	3.74851	4	1.32127	0.480873	13	6.28637	1.91615	325	8.70616	3.22731
Niben101Scf04377g01001	Endoplasmic reticulum oxidoreductin-1	8.24382	2.28205	0.0356332	0.657192	2.50663	-0.424856	0.701831	0.999998	8.24382	-2.51517	0.0209284	0.492996	2.50663	0.191739	0.862458	0.999995	sp|Q9C7S7|ERO1_ARATH	****	Endoplasmic reticulum oxidoreductin-1	IPR007266 (Endoplasmic reticulum oxidoreductin 1)	GO:0003756 (protein disulfide isomerase activity), GO:0005783 (endoplasmic reticulum), GO:0016671 (oxidoreductase activity, acting on a sulfur group of donors, disulfide as acceptor), GO:0055114 (oxidation-reduction process)	4	0.985448	0.417305	0	0	0	990	17.5898	7.10257	2	0.434248	0.205256	6	1.78898	0.541558	635	11.1817	4.00405	3	0.761794	0.277252	1	0.371741	0.11331	821	16.9071	6.26734
Niben101Scf01625g01009	Ras-related protein Rab-8B	24.5697	2.27465	0.0193249	0.534215	2.51201	0.347422	0.733628	0.999998	24.5697	-2.64572	0.0068744	0.310125	2.46514	-0.718492	0.478908	0.999995	sp|Q2HJI8|RAB8B_BOVIN	***-	Ras-related protein Rab-8B	IPR001806 (Small GTPase superfamily), IPR002041 (Ran GTPase), IPR005225 (Small GTP-binding protein domain), IPR027417 (P-loop containing nucleoside triphosphate hydrolase)	GO:0003924 (GTPase activity), GO:0005525 (GTP binding), GO:0005622 (intracellular), GO:0006184 (GTP catabolic process), GO:0006886 (intracellular protein transport), GO:0006913 (nucleocytoplasmic transport), GO:0007165 (signal transduction), GO:0007264 (small GTPase mediated signal transduction), GO:0015031 (protein transport), GO:0016020 (membrane)	2	0.908358	0.38466	1	1.02111	0.181155	347	11.366	4.58948	7	2.80194	1.32439	4	2.1987	0.66559	465	15.0952	5.40545	9	4.2132	1.53338	3	2.05596	0.626678	382	14.5025	5.37597
Niben101Scf00083g04032	Prolyl 4-hydroxylase subunit alpha-1	5.75318	2.27295	0.0131431	0.463951	1.05386	-0.0553966	0.953478	0.999998	5.75318	-2.2277	0.0146117	0.434269	0.930512	0.100647	0.915949	0.999995	sp|P54001|P4HA1_RAT	*-*-	Prolyl 4-hydroxylase subunit alpha-1	IPR005123 (Oxoglutarate/iron-dependent dioxygenase)	GO:0005506 (iron ion binding), GO:0016491 (oxidoreductase activity), GO:0016705 (oxidoreductase activity, acting on paired donors, with incorporation or reduction of molecular oxygen), GO:0016706 (oxidoreductase activity, acting on paired donors, with incorporation or reduction of molecular oxygen, 2-oxoglutarate as one donor, and incorporation of one atom each of oxygen into both donors), GO:003…	5	1.17333	0.496866	4	2.11034	0.374398	281	4.75562	1.92027	2	0.413631	0.195511	7	1.98805	0.601821	251	4.21	1.50756	4	0.967503	0.352119	4	1.41637	0.431723	327	6.41432	2.37774
Niben101Scf38084g00011	RNA-binding protein 12	5.89699	2.27134	0.0239041	0.570453	3.9826	2.14894	0.0291324	0.999998	5.89699	0.299886	0.750653	0.999949	1.30073	0.422283	0.685987	0.999995	sp|Q9NTZ6|RBM12_HUMAN	*-**	RNA-binding protein 12	IPR012677 (Nucleotide-binding alpha-beta plait domain)	GO:0000166 (nucleotide binding), GO:0003676 (nucleic acid binding)	1	0.356728	0.151063	3	2.40604	0.426858	320	8.23264	3.32426	0	0	0	2	0.86347	0.261389	234	5.9664	2.13651	20	7.35377	2.67638	27	14.5334	4.42994	438	13.0607	4.84148
Niben101Scf06512g00006	PLATZ transcription factor family protein LENGTH=227	13.8397	2.26121	0.0309982	0.623322	5.55696	2.52712	0.0169304	0.999998	13.8397	-0.12144	0.904911	0.999949	2.12329	-0.387351	0.721982	0.999995	AT4G17900.1	***-	PLATZ transcription factor family protein LENGTH=227	IPR006734 (Protein of unknown function DUF597)		2	0.754674	0.31958	4	3.39339	0.602024	337	9.17088	3.70311	2	0.66511	0.314377	0	0	0	627	16.9105	6.05548	24	9.33434	3.3972	43	24.483	7.46267	497	15.6761	5.81102
Niben101Scf03450g02023	Ankyrin repeat family A protein 2	10.4361	2.26078	0.0159202	0.493623	0.937517	-0.0579475	0.953534	0.999998	10.4361	-2.85681	0.00269311	0.190919	1.0063	-0.538081	0.583293	0.999995	sp|Q99PE2|ANRA2_MOUSE	--*-	Ankyrin repeat family A protein 2	IPR003903 (Ubiquitin interacting motif), IPR013083 (Zinc finger, RING/FYVE/PHD-type), IPR020683 (Ankyrin repeat-containing domain)	GO:0005515 (protein binding), GO:0008270 (zinc ion binding)	2	0.435608	0.184466	6	2.93806	0.521244	269	4.22542	1.70618	6	1.15173	0.544388	6	1.5816	0.478781	358	5.57324	1.99572	2	0.448992	0.163409	3	0.985947	0.300527	348	6.33575	2.34861
Niben101Scf02422g02013	serpin 2 LENGTH=407	9.9675	2.25586	0.0209366	0.546875	1.65024	0.376699	0.70843	0.999998	9.9675	-2.0259	0.036434	0.593971	1.01332	-0.146742	0.885107	0.999995	AT2G14540.1	***-	serpin 2 LENGTH=407	IPR000215 (Serpin family), IPR023796 (Serpin domain)	GO:0005615 (extracellular space)	2	0.4914	0.208092	4	2.20958	0.392003	341	6.04243	2.43987	2	0.433081	0.204704	2	0.594723	0.180034	418	7.34075	2.62865	2	0.506498	0.184338	6	2.22445	0.678036	537	11.0289	4.08833
Niben101Scf02525g07007	Bromodomain-containing factor 1	7.07044	2.25027	0.0461563	0.721064	0.938088	-0.0950858	0.936601	0.999998	7.07044	-2.44285	0.0311507	0.558214	0.662989	-0.0974971	0.934741	0.999995	sp|Q5A4W8|BDF1_CANAL	*-*-	Bromodomain-containing factor 1	IPR001487 (Bromodomain), IPR027353 (NET domain)	GO:0005515 (protein binding)	0	0	0	3	2.08361	0.369655	180	4.01029	1.61931	2	0.544521	0.257379	1	0.373879	0.11318	175	3.8641	1.3837	0	0	0	0	0	0	294	7.59192	2.81426
Niben101Scf00501g02005	Ankyrin repeat domain-containing protein 6	17.3962	2.24877	0.0411536	0.691027	2.89148	-0.0653778	0.953263	0.999998	17.3962	-2.31666	0.0353526	0.588548	2.29797	-0.00252058	0.998198	0.999995	sp|Q9Y2G4|ANKR6_HUMAN	*-*-	Ankyrin repeat domain-containing protein 6	IPR003903 (Ubiquitin interacting motif), IPR013083 (Zinc finger, RING/FYVE/PHD-type), IPR020683 (Ankyrin repeat-containing domain)	GO:0005515 (protein binding), GO:0008270 (zinc ion binding)	7	1.3148	0.556776	8	3.37829	0.599345	1049	14.2099	5.73779	1	0.165537	0.0782445	9	2.0459	0.619333	1235	16.5802	5.93719	5	0.967999	0.3523	7	1.98393	0.604723	1326	20.819	7.71743
Niben101Scf02700g01006	PRLI-interacting factor, putative LENGTH=494	9.75213	2.24207	0.037764	0.670381	1.68183	-0.264851	0.811786	0.999998	9.75213	-2.33	0.0308458	0.55669	1.41529	0.176925	0.873624	0.999995	AT5G19900.1	*-*-	PRLI-interacting factor, putative LENGTH=494			1	0.280208	0.118659	4	2.51991	0.44706	451	9.11401	3.68014	1	0.246953	0.116727	3	1.01738	0.30798	377	7.5506	2.7038	1	0.288818	0.105114	0	0	0	569	13.3274	4.94038
Niben101Scf14877g01015	Oxysterol-binding protein-related protein 3C	29.3178	2.23912	0.03421	0.648167	4.07637	0.391547	0.715914	0.999998	29.3178	-2.17809	0.0390259	0.609017	3.45685	-0.330518	0.75913	0.999995	sp|Q93Y40|ORP3C_ARATH	***-	Oxysterol-binding protein-related protein 3C	IPR000648 (Oxysterol-binding protein)		4	1.26782	0.536879	8	5.70073	1.01137	743	16.9839	6.85792	4	1.11735	0.528139	4	1.53439	0.46449	1156	26.1887	9.37792	12	3.92031	1.42678	7	3.34782	1.02045	996	26.3882	9.78189
Niben101Ctg05021g00002	Chaperone protein DnaK	22.3409	2.23777	0.036109	0.659811	4.0002	-0.234765	0.830194	0.999998	22.3409	-2.033	0.0541716	0.684501	3.61041	0.43953	0.691132	0.999995	sp|B9JZ87|DNAK_AGRVS	*-*-	Chaperone protein DnaK	IPR013126 (Heat shock protein 70 family)		0	0	0	5	11.9294	2.1164	282	21.5826	8.71484	2	1.87054	0.884148	0	0	0	215	16.308	5.83974	1	1.09382	0.398092	1	1.60129	0.48809	338	29.9829	11.1144
Niben101Scf04738g05019	Chaperone protein DnaJ	20.4345	2.23772	0.0243309	0.573844	2.86551	-0.549427	0.589112	0.999998	20.4345	-2.54987	0.0106491	0.382014	2.86551	0.237274	0.814744	0.999995	sp|C3PMM6|DNAJ_RICAE	*-*-	Chaperone protein DnaJ	IPR001623 (DnaJ domain), IPR002939 (Chaperone DnaJ, C-terminal)	GO:0006457 (protein folding), GO:0051082 (unfolded protein binding)	11	3.87613	1.64141	4	3.16891	0.562198	623	15.8323	6.39293	5	1.55278	0.733951	4	1.70587	0.516398	599	15.0866	5.40237	2	0.726404	0.264372	4	2.12683	0.648278	646	19.0279	7.0535
Niben101Scf04539g00003	ferrochelatase 1 LENGTH=466	9.61964	2.2341	0.0243978	0.573844	1.15269	0.0129486	0.99019	0.999998	9.61964	-2.48349	0.012897	0.411869	0.950245	-0.262338	0.802213	0.999995	AT5G26030.1	****	ferrochelatase 1 LENGTH=466	IPR001015 (Ferrochelatase)	GO:0004325 (ferrochelatase activity), GO:0006783 (heme biosynthetic process)	0	0	0	3	2.42974	0.431062	223	5.79363	2.33941	2	0.634977	0.300134	2	0.871975	0.263963	248	6.38565	2.28664	1	0.37131	0.135137	2	1.08715	0.331375	268	8.07016	2.99154
Niben101Scf09156g00023	Choline/ethanolamine kinase	15.6512	2.22575	0.0474842	0.728125	0.857615	0.223625	0.855065	0.999998	15.6512	-3.2655	0.00467503	0.254769	2.57583	-1.26338	0.290278	0.999995	sp|Q9Y259|CHKB_HUMAN	****	Choline/ethanolamine kinase	IPR011009 (Protein kinase-like domain), IPR026712 (Choline/Ethanolamine kinase)	GO:0016301 (kinase activity), GO:0016772 (transferase activity, transferring phosphorus-containing groups), GO:0046474 (glycerophospholipid biosynthetic process)	2	0.799778	0.33868	2	1.7981	0.319002	142	4.09525	1.65362	0	0	0	0	0	0	755	21.5797	7.72749	6	2.47305	0.90006	0	0	0	135	4.5126	1.67279
Niben101Scf01517g08042	PHD finger protein	5.63784	2.22333	0.0360376	0.659811	0.786007	-0.389644	0.724449	0.999998	5.63784	-2.39317	0.0244736	0.512105	0.747218	0.219807	0.841919	0.999995	sp|Q9C810|Y1342_ARATH	***-	PHD finger protein	IPR013083 (Zinc finger, RING/FYVE/PHD-type)	GO:0005515 (protein binding), GO:0008270 (zinc ion binding)	3	0.769492	0.325855	5	2.88335	0.511537	188	3.47771	1.40426	0	0	0	0	0	0	286	5.24334	1.87759	0	0	0	2	0.774069	0.235944	267	5.72463	2.12208
Niben101Scf03238g00012	Regulator of Vps4 activity in the MVB pathway protein LENGTH=937	5.43862	2.22284	0.0255446	0.582913	0.877914	0.481003	0.639505	0.999998	5.43862	-2.09147	0.0347064	0.582926	0.571408	-0.349639	0.734706	0.999995	AT2G19710.1	*-*-	Regulator of Vps4 activity in the MVB pathway protein LENGTH=937	IPR005061 (Domain of unknown function DUF292, eukaryotic)		5	0.542142	0.22958	2	0.487548	0.0864963	360	2.81513	1.13672	5	0.477801	0.225842	1	0.131227	0.0397249	522	4.04551	1.44866	5	0.5588	0.203373	4	0.65444	0.19948	664	6.01817	2.23089
Niben101Scf07563g02014	Calcium-dependent lipid-binding (CaLB domain) family protein LENGTH=247	6.31963	2.21688	0.0114882	0.435543	1.04479	0.643498	0.492004	0.999998	6.31963	-2.19769	0.0118797	0.396336	0.799835	-0.624311	0.506492	0.999995	AT4G34150.1	*-**	Calcium-dependent lipid-binding (CaLB domain) family protein LENGTH=247	IPR000008 (C2 domain)	GO:0005515 (protein binding)	3	0.753292	0.318995	5	2.82265	0.500768	166	3.00609	1.21383	4	0.88519	0.418402	4	1.21558	0.367978	251	4.5048	1.61313	3	0.776437	0.282582	3	1.13666	0.346465	322	6.75852	2.50533
Niben101Scf01328g02008	PHD finger protein	5.21382	2.20915	0.017228	0.513223	0.876588	0.0199661	0.984046	0.999998	5.21382	-2.56728	0.00621787	0.292582	0.758309	-0.378104	0.702043	0.999995	sp|Q9C810|Y1342_ARATH	***-	PHD finger protein	IPR013083 (Zinc finger, RING/FYVE/PHD-type)	GO:0005515 (protein binding), GO:0008270 (zinc ion binding)	2	0.515162	0.218155	8	4.63285	0.821918	156	2.89795	1.17016	2	0.454023	0.214603	8	2.49393	0.75496	198	3.64535	1.30536	4	1.06198	0.386505	6	2.33202	0.710824	192	4.13398	1.53244
Niben101Scf03045g16009	beta-1,4-N-acetylglucosaminyltransferase family protein LENGTH=392	5.58401	2.20575	0.0370352	0.666239	1.10424	0.421138	0.699438	0.999998	5.58401	-1.74388	0.0923501	0.791919	0.673701	0.0407275	0.970767	0.999995	AT1G12990.1	****	beta-1,4-N-acetylglucosaminyltransferase family protein LENGTH=392	IPR006813 (Glycosyl transferase, family 17)	GO:0003830 (beta-1,4-mannosylglycoprotein 4-beta-N-acetylglucosaminyltransferase activity), GO:0006487 (protein N-linked glycosylation), GO:0016020 (membrane)	1	0.254004	0.107562	1	0.571063	0.101313	245	4.48805	1.81223	0	0	0	1	0.307411	0.0930593	248	4.50247	1.61229	2	0.523616	0.190568	2	0.766543	0.23365	367	7.79219	2.8885
Niben101Scf03107g01007	Fimbrin-5	12.9889	2.20171	0.0475278	0.728125	1.65092	0.31051	0.784438	0.999998	12.9889	-2.18542	0.0488003	0.658281	1.4138	-0.29422	0.795821	0.999995	sp|Q9FKI0|FIMB5_ARATH	*-*-	Fimbrin-5	IPR001715 (Calponin homology domain)	GO:0005515 (protein binding)	4	0.715317	0.302913	1	0.402052	0.0713284	715	9.22139	3.7235	6	0.945635	0.446973	0	0	0	829	10.5963	3.79442	7	1.29027	0.469588	6	1.61904	0.493499	720	10.7628	3.98968
Niben101Scf02854g09007	calmodulin-binding heat-shock protein [Medicago truncatula]	5.22264	2.19918	0.0422269	0.69432	0.871931	0.492529	0.662641	0.999998	5.22264	-1.92812	0.0712764	0.740623	0.537285	-0.221464	0.846224	0.999995	gb|AES70969.2|	***-	calmodulin-binding heat-shock protein [Medicago truncatula]	IPR005592 (Mono-/di-acylglycerol lipase, N-terminal), IPR029058 (Alpha/Beta hydrolase fold)	GO:0006629 (lipid metabolic process), GO:0016042 (lipid catabolic process)	0	0	0	3	1.38233	0.24524	204	3.01528	1.21754	1	0.180626	0.0853763	0	0	0	291	4.26283	1.52648	2	0.422492	0.153764	2	0.618504	0.188526	358	6.13312	2.2735
Niben101Scf10124g03002	RabGAP/TBC domain-containing protein LENGTH=690	6.83775	2.18069	0.0343987	0.650634	0.852062	0.387804	0.727172	0.999998	6.83775	-2.36778	0.0221715	0.504279	0.70602	-0.574889	0.603726	0.999995	AT5G52580.2	***-	RabGAP/TBC domain-containing protein LENGTH=690	IPR000195 (Rab-GTPase-TBC domain), IPR021935 (Domain of unknown function DUF3548)	GO:0005097 (Rab GTPase activator activity), GO:0032313 (regulation of Rab GTPase activity)	0	0	0	0	0	0	151	3.73658	1.50879	2	0.604797	0.285869	2	0.83053	0.251417	180	4.41446	1.58077	4	1.41465	0.514856	0	0	0	192	5.50681	2.04133
Niben101Scf03816g01001	Receptor-like protein kinase 5	9.85466	2.16153	0.0314996	0.627712	3.01949	0.973686	0.350238	0.999998	9.85466	-1.75707	0.0768523	0.754969	1.3034	-0.569227	0.58905	0.999995	sp|P47735|RLK5_ARATH	****	Receptor-like protein kinase 5	IPR001611 (Leucine-rich repeat), IPR011009 (Protein kinase-like domain), IPR025875 (Leucine rich repeat 4)	GO:0004672 (protein kinase activity), GO:0004674 (protein serine/threonine kinase activity), GO:0005515 (protein binding), GO:0005524 (ATP binding), GO:0006468 (protein phosphorylation), GO:0016772 (transferase activity, transferring phosphorus-containing groups)	2	0.576008	0.243921	3	1.94251	0.344623	266	5.525	2.23094	3	0.761472	0.359925	2	0.697122	0.211032	453	9.32516	3.33925	2	0.593706	0.216077	1	0.434576	0.132463	976	23.4964	8.70994
Niben101Scf01779g01001	Glucan endo-1,3-beta-glucosidase 5	6.40025	2.16068	0.0381346	0.67237	1.75806	0.592923	0.572242	0.999998	6.40025	-1.27521	0.208356	0.92872	1.1463	0.292548	0.785985	0.999995	sp|Q9M088|E135_ARATH	***-	Glucan endo-1,3-beta-glucosidase 5	IPR000490 (Glycoside hydrolase, family 17), IPR012946 (X8 domain), IPR017853 (Glycoside hydrolase superfamily)	GO:0004553 (hydrolase activity, hydrolyzing O-glycosyl compounds), GO:0005975 (carbohydrate metabolic process)	3	0.852379	0.360955	0	0	0	372	7.62266	3.07795	1	0.250406	0.11836	0	0	0	307	6.23461	2.23255	8	2.34285	0.852672	5	2.14362	0.653398	428	10.165	3.7681
Niben101Scf07477g01007	prenylated RAB acceptor 1.A2 LENGTH=209	11.0082	2.15925	0.0185074	0.527767	2.28059	-0.671056	0.473674	0.999998	11.0082	-2.18459	0.0169342	0.452019	2.28059	0.645708	0.491438	0.999995	AT5G05987.1	***-	prenylated RAB acceptor 1.A2 LENGTH=209	IPR004895 (Prenylated rab acceptor PRA1)		7	2.65414	1.12394	17	14.4917	2.57098	285	7.79331	3.14686	3	1.00249	0.473847	5	2.29443	0.694568	276	7.47986	2.67847	2	0.781624	0.28447	6	3.43276	1.04634	343	10.8711	4.02982
Niben101Scf00920g05015	Desumoylating isopeptidase 1	16.7725	2.14955	0.0279024	0.600763	4.59399	0.47397	0.629857	0.999998	16.7725	-1.45931	0.131146	0.865021	3.39612	0.216278	0.827802	0.999995	sp|Q6ICB0|DESI1_HUMAN	***-	Desumoylating isopeptidase 1	IPR008580 (PPPDE putative peptidase domain)		7	2.83017	1.19848	18	16.3618	2.90276	517	15.075	6.08711	17	6.05755	2.86322	5	2.44661	0.740634	320	9.24748	3.31143	23	9.58483	3.48837	15	9.15107	2.78934	599	20.2439	7.50425
Niben101Scf02913g00012	Pyruvate kinase family protein LENGTH=510	15.2419	2.14071	0.0274901	0.595684	1.89107	0.265872	0.791971	0.999998	15.2419	-2.23838	0.0211816	0.495019	1.51345	-0.363542	0.71833	0.999995	AT5G08570.1	****	Pyruvate kinase family protein LENGTH=510	IPR001697 (Pyruvate kinase)	GO:0000287 (magnesium ion binding), GO:0003824 (catalytic activity), GO:0004743 (pyruvate kinase activity), GO:0006096 (glycolytic process), GO:0030955 (potassium ion binding)	4	1.21651	0.515154	2	1.36751	0.242612	381	8.35669	3.37434	6	1.60821	0.760152	2	0.736152	0.222847	457	9.9342	3.55734	6	1.88084	0.684525	4	1.83563	0.559517	470	11.9484	4.42916
Niben101Scf12405g00019	Chaperone protein ClpB	9.94643	2.13746	0.0303274	0.620879	1.6665	-0.352234	0.727853	0.999998	9.94643	-2.28115	0.020981	0.492996	1.57526	0.208551	0.836562	0.999995	sp|Q9PGC1|CLPB_XYLFA	***-	Chaperone protein ClpB	IPR001270 (ClpA/B family), IPR019489 (Clp ATPase, C-terminal), IPR027417 (P-loop containing nucleoside triphosphate hydrolase), IPR028299 (ClpA/B, conserved site 2)	GO:0005524 (ATP binding)	5	1.27002	0.537811	6	3.42638	0.607877	484	8.8662	3.58008	3	0.671576	0.317434	6	1.84447	0.558356	397	7.20759	2.58097	2	0.523616	0.190568	0	0	0	611	12.9728	4.80892
Niben101Scf07517g00001	Vesicle-associated membrane protein 727	9.58092	2.13102	0.0367714	0.666065	1.82685	0.0523595	0.960219	0.999998	9.58092	-2.03907	0.0445777	0.637558	1.29421	0.0395917	0.970061	0.999995	sp|Q9M376|VA727_ARATH	****	Vesicle-associated membrane protein 727	IPR001388 (Synaptobrevin), IPR011012 (Longin-like domain)	GO:0006810 (transport), GO:0016021 (integral component of membrane), GO:0016192 (vesicle-mediated transport)	2	0.562716	0.238292	4	2.53025	0.448894	390	7.91363	3.19544	2	0.495933	0.234413	1	0.340517	0.103081	434	8.72787	3.12537	1	0.290003	0.105545	3	1.27364	0.388219	572	13.4527	4.9868
Niben101Scf00180g01013	Secretory carrier-associated membrane protein 1	7.11993	2.13052	0.02957	0.612011	1.50604	0.0205088	0.983697	0.999998	7.11993	-1.89076	0.0509513	0.667743	1.19364	0.21925	0.828783	0.999995	sp|Q8H5X5|SCAM1_ORYSJ	****	Secretory carrier-associated membrane protein 1	IPR007273 (SCAMP)	GO:0015031 (protein transport), GO:0016021 (integral component of membrane)	0	0	0	5	4.01268	0.711892	276	7.10528	2.86904	3	0.94379	0.446101	6	2.5921	0.784677	222	5.66412	2.02827	1	0.367928	0.133906	4	2.1545	0.656714	337	10.0555	3.72749
Niben101Scf03094g05009	Calcyclin-binding protein	11.5128	2.12816	0.0439955	0.704823	2.646	-0.0231589	0.983078	0.999998	11.5128	-2.20417	0.0368927	0.596717	2.1644	-0.0528496	0.961411	0.999995	sp|Q6AYK6|CYBP_RAT	***-	Calcyclin-binding protein	IPR007699 (SGS), IPR008978 (HSP20-like chaperone), IPR015120 (Siah interacting protein, N-terminal)		2	0.903124	0.382444	1	1.01522	0.180112	451	14.6874	5.93063	0	0	0	6	3.27906	0.992633	364	11.7484	4.20698	3	1.39631	0.508182	0	0	0	531	20.0431	7.42983
Niben101Scf00962g03006	Beta-1,3-galactosyltransferase 7	5.07292	2.12641	0.0232027	0.568484	1.08792	-0.0901441	0.925197	0.999998	5.07292	-1.80112	0.0503673	0.665569	1.01017	0.415438	0.670277	0.999995	sp|Q6NQB7|B3GT7_ARATH	****	Beta-1,3-galactosyltransferase 7	IPR002659 (Glycosyl transferase, family 31)	GO:0006486 (protein glycosylation), GO:0008378 (galactosyltransferase activity), GO:0016020 (membrane)	2	0.698025	0.295591	3	2.354	0.417625	228	5.73889	2.3173	1	0.307592	0.14539	2	0.844795	0.255735	165	4.11609	1.47393	1	0.359736	0.130925	2	1.05327	0.321046	260	7.58522	2.81178
Niben101Scf04375g12007	TGACG-sequence-specific DNA-binding protein TGA-2.1, putative [Theobroma cacao] gb|EOX92701.1| TGACG-sequence-specific DNA-binding protein TGA-2.1, putative [Theobroma cacao]	10.0768	2.11007	0.0371917	0.666239	1.28067	-1.44506	0.191694	0.999998	10.0768	-3.12499	0.00333927	0.214027	1.28067	0.430137	0.683973	0.999995	ref|XP_007048544.1|	****	TGACG-sequence-specific DNA-binding protein TGA-2.1, putative [Theobroma cacao] gb|EOX92701.1| TGACG-sequence-specific DNA-binding protein TGA-2.1, putative [Theobroma cacao]	IPR025422 (Transcription factor TGA like domain)	GO:0006351 (transcription, DNA-templated), GO:0043565 (sequence-specific DNA binding)	4	2.54889	1.07937	7	10.0284	1.77915	53	2.43567	0.983498	2	1.12319	0.5309	3	2.31362	0.700377	111	5.0556	1.81036	1	0.656801	0.23904	1	0.961518	0.293081	82	4.36775	1.61909
Niben101Scf02112g00006	RabGAP/TBC domain-containing protein LENGTH=690	5.67595	2.08824	0.0355627	0.657192	1.06727	0.314687	0.760187	0.999998	5.67595	-2.00975	0.0420598	0.624535	0.69229	-0.23619	0.819604	0.999995	AT5G52580.2	***-	RabGAP/TBC domain-containing protein LENGTH=690	IPR000195 (Rab-GTPase-TBC domain), IPR021935 (Domain of unknown function DUF3548)	GO:0005097 (Rab GTPase activator activity), GO:0032313 (regulation of Rab GTPase activity)	0	0	0	1	0.549197	0.0974335	242	4.26335	1.7215	2	0.430574	0.203519	2	0.591281	0.178992	271	4.73165	1.69436	3	0.75535	0.274907	2	0.737192	0.224704	357	7.28963	2.70221
Niben101Scf04563g01016	S-adenosyl-L-methionine-dependent methyltransferases superfamily protein LENGTH=269	7.07047	2.0647	0.0405772	0.690222	1.47045	1.28834	0.227647	0.999998	7.07047	-1.47501	0.13369	0.867741	0.770611	-0.69865	0.521807	0.999995	AT2G41380.1	***-	S-adenosyl-L-methionine-dependent methyltransferases superfamily protein LENGTH=269	IPR029063 (S-adenosyl-L-methionine-dependent methyltransferase)		3	1.29094	0.54667	2	1.9349	0.343272	102	3.16545	1.27818	1	0.379243	0.179257	2	1.04158	0.315307	165	5.07489	1.81727	0	0	0	1	0.649307	0.197916	316	11.3664	4.21345
Niben101Scf08341g11013	Ankyrin repeat domain-containing protein 42	9.0793	2.06155	0.0379375	0.670381	1.15977	0.104609	0.919142	0.999998	9.0793	-2.15696	0.0299067	0.549917	1.19983	-0.200016	0.84608	0.999995	sp|Q3V096|ANR42_MOUSE	*-*-	Ankyrin repeat domain-containing protein 42	IPR000641 (CbxX/CfqX), IPR020683 (Ankyrin repeat-containing domain), IPR027417 (P-loop containing nucleoside triphosphate hydrolase)	GO:0005515 (protein binding), GO:0005524 (ATP binding)	5	1.25434	0.531172	2	1.12803	0.200124	319	5.77149	2.33047	1	0.221095	0.104505	1	0.303616	0.0919104	530	9.50342	3.40309	5	1.29288	0.470539	6	2.27124	0.692297	298	6.24906	2.31648
Niben101Scf00779g06009	12-oxophytodienoate reductase 1	9.12382	2.03281	0.0313758	0.627033	2.45186	0.851194	0.382859	0.999998	9.12382	-1.61236	0.0838089	0.772472	1.3315	-0.430751	0.662482	0.999995	sp|Q9XG54|OPR1_SOLLC	****	12-oxophytodienoate reductase 1	IPR013785 (Aldolase-type TIM barrel)	GO:0003824 (catalytic activity), GO:0010181 (FMN binding), GO:0016491 (oxidoreductase activity), GO:0055114 (oxidation-reduction process)	4	1.35218	0.572605	0	0	0	254	6.19243	2.50044	4	1.19171	0.563284	5	2.04562	0.619249	325	7.85268	2.81197	8	2.78746	1.01449	4	2.04034	0.621916	546	15.4284	5.71919
Niben101Scf11037g00006	Glutathione S-transferase	14.4374	2.02363	0.028127	0.60291	3.98818	-0.465	0.616333	0.999998	14.4374	-1.75847	0.0543409	0.685582	3.98818	0.730162	0.435204	0.999995	sp|P46423|GSTF_HYOMU	***-	Glutathione S-transferase	IPR010987 (Glutathione S-transferase, C-terminal-like), IPR012336 (Thioredoxin-like fold)		6	2.72507	1.15398	12	12.2533	2.17386	653	21.3891	8.63668	3	1.20083	0.567597	6	3.29806	0.998385	380	12.3359	4.41736	2	0.936267	0.340751	8	5.48256	1.67114	574	21.7918	8.07803
Niben101Scf25396g00003	plant/T10O8-60 protein [Medicago truncatula]	6.53787	2.01373	0.0316067	0.627712	1.18193	-0.195363	0.845983	0.999998	6.53787	-2.26247	0.0166263	0.447453	1.18193	-0.0533746	0.957366	0.999995	gb|KEH23195.1|	***-	plant/T10O8-60 protein [Medicago truncatula]			2	1.19271	0.505075	3	4.02227	0.713595	134	5.76319	2.32711	2	1.05116	0.496853	4	2.88699	0.873948	129	5.49864	1.96901	1	0.61468	0.223711	1	0.899855	0.274285	152	7.5771	2.80877
Niben101Scf01578g04001	Calcium-binding EF-hand family protein LENGTH=354	7.99136	1.99303	0.0369659	0.666239	1.08479	0.00385385	0.996972	0.999998	7.99136	-2.22033	0.0208586	0.491837	0.933065	-0.231154	0.819029	0.999995	AT5G04170.1	*-**	Calcium-binding EF-hand family protein LENGTH=354	IPR011992 (EF-hand domain pair)	GO:0005509 (calcium ion binding)	2	0.761482	0.322463	2	1.712	0.303728	189	5.18972	2.09555	7	2.34889	1.11025	1	0.460797	0.139492	159	4.32699	1.54945	3	1.17732	0.428481	3	1.72353	0.525348	195	6.20609	2.30055
Niben101Scf01283g01020	26S protease regulatory subunit 4	5.14474	1.989	0.0432685	0.700717	1.42289	0.172305	0.862701	0.999998	5.14474	-1.46618	0.129016	0.863555	0.91438	0.350515	0.729598	0.999995	sp|P48601|PRS4_DROME	***-	26S protease regulatory subunit 4	IPR003959 (ATPase, AAA-type, core), IPR005937 (26S proteasome subunit P45), IPR027417 (P-loop containing nucleoside triphosphate hydrolase)	GO:0005524 (ATP binding), GO:0005737 (cytoplasm), GO:0016787 (hydrolase activity), GO:0030163 (protein catabolic process)	0	0	0	2	1.27427	0.22607	305	6.23362	2.51707	1	0.24976	0.118054	6	2.05788	0.622959	223	4.51703	1.6175	4	1.1684	0.425235	2	0.855234	0.260684	408	9.665	3.58274
Niben101Scf01068g05007	Proteasome subunit alpha type-7	20.488	1.98781	0.0485277	0.731644	3.61229	0.113365	0.913524	0.999998	20.488	-2.13391	0.0344503	0.580708	3.01807	-0.259458	0.803465	0.999995	sp|Q9PTW9|PSA7_CARAU	****	Proteasome subunit alpha type-7	IPR000426 (Proteasome alpha-subunit, N-terminal domain), IPR001353 (Proteasome, subunit alpha/beta), IPR029055 (Nucleophile aminohydrolases, N-terminal)	GO:0004175 (endopeptidase activity), GO:0004298 (threonine-type endopeptidase activity), GO:0005839 (proteasome core complex), GO:0006511 (ubiquitin-dependent protein catabolic process), GO:0019773 (proteasome core complex, alpha-subunit complex), GO:0051603 (proteolysis involved in cellular protein catabolic process)	0	0	0	2	2.61611	0.464127	507	21.2736	8.59008	2	1.02552	0.484734	6	4.22487	1.27895	422	17.5491	6.28415	4	2.39875	0.873017	2	1.75582	0.535191	523	25.4353	9.42867
Niben101Scf22566g00021	Vesicle-fusing ATPase	9.61679	1.98048	0.0445162	0.707987	1.59894	-0.0438052	0.966017	0.999998	9.61679	-2.08447	0.0345486	0.581468	1.4669	-0.0601873	0.953299	0.999995	sp|Q9M0Y8|NSF_ARATH	*-*-	Vesicle-fusing ATPase			3	1.6058	0.680004	1	1.20341	0.213498	225	8.68569	3.50719	2	0.943483	0.445956	1	0.647813	0.196105	227	8.6847	3.10991	2	1.10342	0.401588	0	0	0	265	11.8568	4.39524
Niben101Scf00726g02001	Glutamine--fructose-6-phosphate aminotransferase [isomerizing] 2	9.31047	1.96749	0.048222	0.729952	2.62677	0.302224	0.765427	0.999998	9.31047	-1.71773	0.0826492	0.768577	1.85499	-0.052465	0.958939	0.999995	sp|O94808|GFPT2_HUMAN	****	Glutamine--fructose-6-phosphate aminotransferase [isomerizing] 2	IPR005855 (Glucosamine-fructose-6-phosphate aminotransferase, isomerising), IPR029055 (Nucleophile aminohydrolases, N-terminal)	GO:0004360 (glutamine-fructose-6-phosphate transaminase (isomerizing) activity), GO:0005975 (carbohydrate metabolic process), GO:0008152 (metabolic process), GO:0016051 (carbohydrate biosynthetic process), GO:0030246 (carbohydrate binding)	2	0.466339	0.197479	5	2.62111	0.465014	722	12.1412	4.90248	1	0.205497	0.0971323	4	1.12879	0.341705	783	13.0495	4.67289	6	1.442	0.524812	6	2.11101	0.643457	929	18.1068	6.71204
Niben101Scf02842g01017	26S proteasome non-ATPase regulatory subunit 13 homolog B	7.46986	1.95991	0.0388094	0.676823	1.69523	-0.173911	0.857897	0.999998	7.46986	-1.95208	0.0390696	0.609017	1.63734	0.181737	0.851946	0.999995	sp|Q8GYA6|PS13B_ARATH	***-	26S proteasome non-ATPase regulatory subunit 13 homolog B	IPR000717 (Proteasome component (PCI) domain)	GO:0005515 (protein binding)	3	0.869031	0.368006	11	7.16392	1.27096	388	8.10583	3.27305	0	0	0	12	4.20703	1.27355	329	6.81191	2.43928	5	1.49289	0.543331	6	2.6226	0.799395	417	10.0973	3.74297
Niben101Scf05749g02030	RING finger protein 150	6.17663	1.95555	0.0332815	0.645118	1.29415	-0.369138	0.693668	0.999998	6.17663	-1.82261	0.0455578	0.641266	1.28977	0.50208	0.594863	0.999995	sp|Q9ULK6|RN150_HUMAN	*-*-	RING finger protein 150	IPR013083 (Zinc finger, RING/FYVE/PHD-type)	GO:0005515 (protein binding), GO:0008270 (zinc ion binding)	7	2.08611	0.883401	13	8.71019	1.54528	166	3.5678	1.44064	5	1.31324	0.620729	7	2.52475	0.764289	162	3.45076	1.23568	5	1.53586	0.558973	7	3.14778	0.959477	256	6.37725	2.364
Niben101Scf02266g00005	Membrane steroid-binding protein 1	6.05697	1.93729	0.0370504	0.666239	1.75692	0.158664	0.869841	0.999998	6.05697	-1.80666	0.0497913	0.664533	1.04493	-0.0280306	0.977088	0.999995	sp|Q9XFM6|MSBP1_ARATH	****	Membrane steroid-binding protein 1	IPR001199 (Cytochrome b5-like heme/steroid binding domain)	GO:0020037 (heme binding)	2	0.846026	0.358265	2	1.90208	0.337449	198	6.04047	2.43908	2	0.745621	0.352432	3	1.53587	0.464938	193	5.8354	2.0896	7	3.05207	1.11079	4	2.55317	0.778234	258	9.12277	3.38174
Niben101Scf11706g00008	26S proteasome non-ATPase regulatory subunit 12 homolog A	12.471	1.93413	0.0398618	0.682519	2.70971	-0.0466579	0.96101	0.999998	12.471	-1.70682	0.0677604	0.729044	2.32237	0.273968	0.775567	0.999995	sp|Q9FIB6|PS12A_ARATH	***-	26S proteasome non-ATPase regulatory subunit 12 homolog A	IPR000717 (Proteasome component (PCI) domain)	GO:0005515 (protein binding)	3	0.959175	0.406179	11	7.90703	1.40279	554	12.7743	5.15814	2	0.563561	0.266378	6	2.32171	0.702826	479	10.9464	3.9198	6	1.97729	0.719628	7	3.37708	1.02937	644	17.2114	6.38012
Niben101Scf07244g00009	At1g06530-like protein [Arabidopsis lyrata subsp. lyrata] gb|ADL16981.1| At1g06530-like protein [Arabidopsis lyrata subsp. lyrata]	11.1594	1.91942	0.0415433	0.692531	1.84289	-0.238391	0.805196	0.999998	11.1594	-1.87331	0.0457034	0.641579	1.81442	0.284499	0.769461	0.999995	gb|ADL16975.1|	--*-	At1g06530-like protein [Arabidopsis lyrata subsp. lyrata] gb|ADL16981.1| At1g06530-like protein [Arabidopsis lyrata subsp. lyrata]			3	1.12351	0.47577	5	4.20989	0.746879	387	10.4525	4.2206	4	1.32023	0.624034	3	1.35974	0.411621	276	7.38796	2.64556	2	0.772021	0.280974	5	2.82548	0.861237	378	11.8332	4.38647
Niben101Scf04292g11001	RING finger protein 44	18.5876	1.91793	0.0445119	0.707987	1.88517	0.490853	0.64281	0.999998	18.5876	-3.0871	0.00173454	0.153746	2.2521	-1.66002	0.106885	0.999995	sp|Q3UHJ8|RNF44_MOUSE	*-*-	RING finger protein 44	IPR013083 (Zinc finger, RING/FYVE/PHD-type)	GO:0005515 (protein binding), GO:0008270 (zinc ion binding)	4	2.16429	0.916507	2	2.43293	0.431629	138	5.38501	2.17441	2	0.953718	0.450794	1	0.654841	0.198233	441	17.0551	6.10726	6	3.34618	1.21783	2	1.63287	0.497717	235	10.6286	3.93995
Niben101Scf02156g15007	BnaA09g25400D [Brassica napus]	6.22521	1.91773	0.0414798	0.692531	0.924438	-0.397082	0.68849	0.999998	6.22521	-2.21857	0.0194255	0.482353	0.924438	0.096239	0.921951	0.999995	emb|CDY02362.1|	***-	BnaA09g25400D [Brassica napus]			4	1.19923	0.507835	5	3.37021	0.597912	191	4.12979	1.66757	3	0.79268	0.374676	2	0.725693	0.219681	213	4.56438	1.63446	2	0.618039	0.224933	1	0.452386	0.137892	233	5.83918	2.16454
Niben101Scf01065g03003	BnaA03g51870D [Brassica napus]	13.504	1.86869	0.0473321	0.727468	2.57327	-0.621618	0.529903	0.999998	13.504	-2.15558	0.0234309	0.508244	2.55655	0.334732	0.732947	0.999995	emb|CDY13469.1|	***-	BnaA03g51870D [Brassica napus]			2	2.04338	0.865306	1	2.29701	0.407515	215	15.842	6.39683	0	0	0	3	3.70955	1.12295	163	11.9033	4.26245	3	3.15925	1.1498	3	4.62496	1.40973	163	13.9207	5.16029
Niben101Scf07050g00006	ascorbate peroxidase 2 LENGTH=251	8.57727	1.86702	0.040805	0.690388	1.85671	-0.0612415	0.947966	0.999998	8.57727	-1.92351	0.0349147	0.584823	1.32162	0.00474696	0.995967	0.999995	AT3G09640.1	****	ascorbate peroxidase 2 LENGTH=251	IPR010255 (Haem peroxidase)	GO:0004601 (peroxidase activity), GO:0006979 (response to oxidative stress), GO:0020037 (heme binding), GO:0055114 (oxidation-reduction process)	2	0.586789	0.248486	2	1.31925	0.234049	402	8.50609	3.43467	4	1.0343	0.488882	6	2.13051	0.644946	377	7.90593	2.83104	6	1.81446	0.660365	6	2.65626	0.809655	451	11.0607	4.10011
Niben101Scf07880g02009	RING finger protein 150	9.2533	1.82975	0.0493813	0.737965	3.14275	0.43162	0.648108	0.999998	9.2533	-1.27718	0.162328	0.898502	1.69866	0.12095	0.899964	0.999995	sp|Q9ULK6|RN150_HUMAN	*-*-	RING finger protein 150	IPR010543 (Domain of unknown function DUF1117), IPR013083 (Zinc finger, RING/FYVE/PHD-type)	GO:0005515 (protein binding), GO:0008270 (zinc ion binding)	2	0.955001	0.404412	2	2.14708	0.380915	310	10.6755	4.31065	3	1.26249	0.596742	3	1.7337	0.524825	271	9.24916	3.31204	3	1.47651	0.537373	7	5.04358	1.53733	497	19.8373	7.35355
Niben101Scf08966g00001	Chaperone protein DnaJ	7.14943	1.8158	0.0477788	0.728265	0.911132	-0.474914	0.644601	0.999998	7.14943	-2.93189	0.00237119	0.178943	1.34361	-0.641168	0.515267	0.999995	sp|B2RLJ0|DNAJ_PORG3	--*-	Chaperone protein DnaJ	IPR001305 (Heat shock protein DnaJ, cysteine-rich domain)	GO:0031072 (heat shock protein binding), GO:0051082 (unfolded protein binding)	3	1.45659	0.616817	1	1.09159	0.19366	136	4.76218	1.92292	4	1.71163	0.809035	4	2.35047	0.711533	202	7.01013	2.51026	1	0.500447	0.182136	0	0	0	120	4.87024	1.80536
Niben101Scf09387g05008	Pentapeptide repeat-containing protein LENGTH=280	7.90558	-1.80943	0.0439196	0.704823	8.3306	-0.663465	0.449805	0.999998	8.09898	1.03236	0.255762	0.950307	8.3306	-0.113604	0.895773	0.999995	AT1G12250.1	*-*-	Pentapeptide repeat-containing protein LENGTH=280	IPR001646 (Pentapeptide repeat)		8	6.3063	2.67051	12	21.2672	3.77303	808	45.9354	18.5482	11	7.64208	3.61218	11	10.4944	3.17685	839	47.2722	16.9277	13	10.5626	3.84422	17	20.2209	6.16353	585	38.5473	14.2892
Niben101Scf00248g02011	NAD(P)H-quinone oxidoreductase subunit N	8.615	-1.81655	0.0493639	0.737965	7.88567	-0.542168	0.552668	0.999998	6.55438	0.954894	0.305733	0.970841	8.615	-0.319489	0.724027	0.999995	sp|B8HUU1|NDHN_CYAP4	****	NAD(P)H-quinone oxidoreductase subunit N	IPR020874 (NAD(P)H-quinone oxidoreductase, subunit N)	GO:0016020 (membrane), GO:0016655 (oxidoreductase activity, acting on NAD(P)H, quinone or similar compound as acceptor), GO:0055114 (oxidation-reduction process)	15	7.46122	3.15958	13	14.538	2.57921	1237	44.3752	17.9182	18	7.89087	3.72977	13	7.82603	2.36909	1551	55.1429	19.7461	6	3.07618	1.11957	12	9.00671	2.74534	1025	42.6182	15.7982
Niben101Scf04558g02035	SMAD/FHA domain-containing protein LENGTH=209	6.01039	-1.87617	0.042082	0.69432	7.72441	-0.169664	0.849378	0.999998	7.72441	1.77496	0.0544897	0.685658	7.46767	0.0684542	0.938918	0.999995	AT2G21530.1	***-	SMAD/FHA domain-containing protein LENGTH=209	IPR008984 (SMAD/FHA domain)	GO:0005515 (protein binding)	8	3.7228	1.57649	17	17.7858	3.15539	1304	43.7632	17.6711	9	3.69111	1.74467	14	7.88475	2.38686	1167	38.8159	13.8996	8	3.83719	1.39653	24	16.8523	5.13674	1154	44.8889	16.64
Niben101Scf07070g01010	EG2771 [Manihot esculenta]	7.44114	-1.88551	0.0465617	0.722374	9.38702	-0.636518	0.490331	0.999998	6.7371	1.34866	0.156795	0.891532	9.38702	0.0996713	0.913492	0.999995	gb|AGT97349.1|	*-*-	EG2771 [Manihot esculenta]	IPR006121 (Heavy metal-associated domain, HMA)	GO:0030001 (metal ion transport), GO:0046872 (metal ion binding)	9	4.50944	1.9096	16	18.0237	3.1976	1580	57.0938	23.0539	5	2.20792	1.04362	17	10.3088	3.12067	1416	50.711	18.1591	10	5.16443	1.87958	8	6.04834	1.8436	1062	44.4793	16.4881
Niben101Scf00582g01035	Histone H2A-IV	6.92157	-1.89848	0.045386	0.71546	10.4775	-0.560057	0.546957	0.999998	10.4775	1.30605	0.17078	0.906786	9.54784	-0.0323737	0.972078	0.999995	sp|P16866|H2A4_VOLCA	***-	Histone H2A-IV	IPR009072 (Histone-fold)	GO:0000786 (nucleosome), GO:0003677 (DNA binding), GO:0005634 (nucleus), GO:0046982 (protein heterodimerization activity)	12	6.59697	2.7936	34	42.0229	7.45532	1149	45.5549	18.3946	14	6.78306	3.20614	41	27.2789	8.25785	661	25.9731	9.30072	6	3.39983	1.23736	9	7.46573	2.27563	1639	75.3174	27.9196
Niben101Scf18254g00001	product [Oryza sativa Japonica Group]	7.87214	-1.93108	0.0303309	0.620879	7.81487	0.0704363	0.93536	0.999998	7.81487	1.49697	0.0947916	0.796529	7.87214	-0.504546	0.559217	0.999995	ref|NP_001048145.1|	***-	product [Oryza sativa Japonica Group]	IPR008976 (Lipase/lipooxygenase, PLAT/LH2)	GO:0005515 (protein binding)	10	6.699	2.83681	16	24.0976	4.27518	640	30.9202	12.4852	8	4.72317	2.2325	26	21.0796	6.38121	875	41.8964	15.0027	16	11.0477	4.02078	8	8.08661	2.46488	817	45.7494	16.9589
Niben101Scf04327g01005	triosephosphate isomerase LENGTH=315	5.45402	-1.99314	0.0450302	0.712844	6.0938	-0.428859	0.661775	0.999998	4.8983	1.35863	0.173481	0.909945	6.0938	-0.205642	0.833201	0.999995	AT2G21170.1	****	triosephosphate isomerase LENGTH=315	IPR000652 (Triosephosphate isomerase), IPR013785 (Aldolase-type TIM barrel)	GO:0003824 (catalytic activity), GO:0004807 (triose-phosphate isomerase activity), GO:0006096 (glycolytic process), GO:0008152 (metabolic process)	13	2.79374	1.18306	16	7.73049	1.37147	2513	38.9482	15.7269	13	2.46218	1.1638	29	7.5426	2.28329	2348	36.0662	12.915	12	2.65807	0.967397	16	5.18836	1.58146	1824	32.7658	12.146
Niben101Scf03449g02015	LIM zinc-binding domain-containing Nebulette	5.41088	-2.01266	0.0372119	0.666239	8.19988	0.260398	0.780363	0.999998	8.19988	2.15354	0.0254745	0.520319	5.99727	-0.119521	0.898393	0.999995	sp|Q9DC07|LNEBL_MOUSE	--**	LIM zinc-binding domain-containing Nebulette	IPR001781 (Zinc finger, LIM-type)	GO:0008270 (zinc ion binding)	14	4.96514	2.10258	5	3.98674	0.70729	1470	37.5987	15.182	7	2.18794	1.03417	17	7.2968	2.20888	1431	36.2746	12.9896	16	5.84879	2.12865	14	7.49201	2.28364	1837	54.4585	20.1874
Niben101Ctg15093g00004	Lycopene epsilon cyclase, chloroplastic	8.12881	-2.0134	0.0407506	0.690388	9.27913	0.0897445	0.924931	0.999998	9.07547	1.99872	0.0420795	0.624535	9.27913	-0.104422	0.912772	0.999995	sp|O65837|LCYE_SOLLC	***-	Lycopene epsilon cyclase, chloroplastic	IPR008671 (Lycopene cyclase-type, FAD-binding)	GO:0016117 (carotenoid biosynthetic process), GO:0016705 (oxidoreductase activity, acting on paired donors, with incorporation or reduction of molecular oxygen)	8	4.24076	1.79582	10	11.9178	2.11435	1550	59.2566	23.9272	15	7.00775	3.31235	4	2.56622	0.776843	1496	56.6819	20.2972	18	9.83487	3.57937	15	11.9981	3.65714	1217	53.9259	19.9899
Niben101Scf07019g00004	Chaperone protein DnaJ	14.8945	-2.01732	0.0408686	0.690388	9.77505	0.364223	0.711008	0.999998	9.77505	1.12822	0.257185	0.950307	14.8945	-1.25332	0.198054	0.999995	sp|Q1QSX1|DNAJ_CHRSD	*-*-	Chaperone protein DnaJ	IPR001623 (DnaJ domain)		6	6.06241	2.56723	13	29.5312	5.23916	366	26.6702	10.7692	25	22.2622	10.5227	3	3.66856	1.11054	1278	92.2963	33.0504	15	15.6217	5.68546	6	9.1477	2.78831	666	56.2499	20.8514
Niben101Scf04495g00028	GASA/GAST/Snakin [Medicago truncatula]	5.10073	-2.02775	0.0440845	0.705144	11.8691	0.648145	0.488902	0.999998	11.8691	2.86463	0.00398268	0.235029	6.45213	0.188734	0.842468	0.999995	gb|KEH28241.1|	*-*-	GASA/GAST/Snakin [Medicago truncatula]			5	3.00794	1.27376	6	8.11511	1.43971	950	41.2168	16.6429	2	1.06038	0.501211	4	2.91232	0.881614	904	38.8711	13.9194	10	6.20072	2.25673	12	10.893	3.32029	1611	81.0117	30.0304
Niben101Scf07623g01035	Bifunctional uridylyltransferase/uridylyl-removing enzyme	7.92194	-2.05543	0.0336172	0.645118	7.00478	-0.332383	0.726193	0.999998	6.58227	1.51458	0.118779	0.847549	7.92194	-0.208471	0.825501	0.999995	sp|Q3J5H6|GLND_RHOS4	--*-	Bifunctional uridylyltransferase/uridylyl-removing enzyme			27	10.2021	4.32027	16	13.5922	2.41141	1298	35.3715	14.2827	24	7.99231	3.77772	12	5.48768	1.66122	1895	51.1795	18.3269	23	8.95773	3.26013	12	6.84188	2.08547	1230	38.8495	14.4012
Niben101Scf09262g01013	10 kDa chaperonin	11.3594	-2.07871	0.0465452	0.722374	13.9023	-0.786499	0.446453	0.999998	10.6408	0.993331	0.345563	0.979513	13.9023	-0.298876	0.77041	0.999995	sp|Q2JL42|CH10_SYNJB	*-*-	10 kDa chaperonin	IPR020818 (Chaperonin Cpn10)	GO:0005524 (ATP binding), GO:0005737 (cytoplasm), GO:0006457 (protein folding)	9	5.01812	2.12501	14	17.5497	3.11352	2246	90.3151	36.4683	13	6.38816	3.01949	33	22.2686	6.74113	1704	67.909	24.3176	8	4.5976	1.67328	1	0.841328	0.256445	1736	80.9099	29.9927
Niben101Scf15953g01012	BnaC05g16720D [Brassica napus]	6.63376	-2.08395	0.0246774	0.57394	10.9143	-0.947711	0.28661	0.999998	6.67428	1.63052	0.0802697	0.761237	10.9143	0.494284	0.576341	0.999995	emb|CDY04634.1|	*-*-	BnaC05g16720D [Brassica napus]			18	10.4615	4.43011	17	22.2134	3.9409	1440	60.3582	24.372	12	6.14663	2.90533	24	16.8816	5.11038	799	33.1916	11.8856	19	11.382	4.14244	14	12.2777	3.74237	674	32.7443	12.138
Niben101Scf08679g02001	Non-specific lipid-transfer protein-like protein	9.21664	-2.09527	0.0309026	0.623025	17.088	-0.0702878	0.939601	0.999998	17.088	2.51088	0.00937685	0.351787	15.0426	0.485895	0.602176	0.999995	sp|Q8VYI9|NLTL5_ARATH	*-*-	Non-specific lipid-transfer protein-like protein	IPR016140 (Bifunctional inhibitor/plant lipid transfer protein/seed storage helical domain)		10	6.7154	2.84375	29	43.7838	7.76773	1765	85.4808	34.5162	6	3.55105	1.67847	16	13.0038	3.93651	1282	61.5346	22.0349	13	8.99825	3.27488	24	24.3192	7.41275	1950	109.461	40.5764
Niben101Scf01066g05013	50S ribosomal protein L18	13.751	-2.10032	0.0427121	0.695139	16.4481	-0.412915	0.683978	0.999998	14.9631	1.56806	0.131689	0.865185	16.4481	-0.119337	0.905996	0.999995	sp|B8I7Z5|RL18_CLOCE	***-	50S ribosomal protein L18	IPR005484 (Ribosomal protein L18/L5)	GO:0003735 (structural constituent of ribosome), GO:0005622 (intracellular), GO:0005840 (ribosome), GO:0006412 (translation)	5	3.58593	1.51853	20	32.2483	5.72119	2016	104.274	42.1046	10	6.32072	2.98761	21	18.2277	5.51787	1784	91.4506	32.7476	3	2.21767	0.807113	15	16.2327	4.94789	1761	105.571	39.1344
Niben101Scf01154g02003	Protein kinase superfamily protein LENGTH=765	8.50724	-2.10292	0.0439876	0.704823	11.1712	-0.0699436	0.94578	0.999998	11.1712	1.86765	0.0738237	0.748402	10.1575	-0.165324	0.872208	0.999995	AT2G44830.1	*-**	Protein kinase superfamily protein LENGTH=765	IPR000014 (PAS domain), IPR000700 (PAS-associated, C-terminal), IPR011009 (Protein kinase-like domain)	GO:0000155 (phosphorelay sensor kinase activity), GO:0000160 (phosphorelay signal transduction system), GO:0004672 (protein kinase activity), GO:0004674 (protein serine/threonine kinase activity), GO:0004871 (signal transducer activity), GO:0005524 (ATP binding), GO:0006468 (protein phosphorylation), GO:0007165 (signal transduction), GO:0016772 (transferase activity, transferring phosphorus-conta…	20	6.137	2.59882	22	15.1772	2.69261	2818	62.3619	25.1811	24	6.4904	3.06782	35	12.9979	3.93472	2358	51.7165	18.5192	22	6.95812	2.53238	23	10.6493	3.24601	2917	74.8197	27.7351
Niben101Scf02361g08011	Fructose-1,6-bisphosphatase class 1	5.35091	-2.11236	0.0363692	0.662773	5.90192	-0.294891	0.762643	0.999998	4.72955	1.71889	0.0896815	0.786841	5.90192	-0.0985814	0.919282	0.999995	sp|A0KJT2|F16PA_AERHH	****	Fructose-1,6-bisphosphatase class 1	IPR000146 (Fructose-1,6-bisphosphatase class 1/Sedoheputulose-1,7-bisphosphatase)	GO:0005975 (carbohydrate metabolic process), GO:0042132 (fructose 1,6-bisphosphate 1-phosphatase activity), GO:0042578 (phosphoric ester hydrolase activity)	5	1.8932	0.801707	13	11.0666	1.96333	1355	37.0013	14.9407	6	2.00222	0.946386	12	5.49904	1.66466	1387	37.5371	13.4417	3	1.17082	0.426115	19	10.8554	3.30884	891	28.2005	10.4537
Niben101Scf07267g02006	Uroporphyrinogen decarboxylase LENGTH=394	5.60942	-2.11424	0.0305325	0.62135	7.42111	-0.326456	0.732556	0.999998	6.33105	1.85954	0.0573682	0.69564	7.42111	0.0717549	0.940059	0.999995	AT2G40490.1	****	Uroporphyrinogen decarboxylase LENGTH=394	IPR000257 (Uroporphyrinogen decarboxylase (URO-D))	GO:0004853 (uroporphyrinogen decarboxylase activity), GO:0006779 (porphyrin-containing compound biosynthetic process)	14	3.49616	1.48051	27	15.159	2.68938	2488	44.8091	18.0934	8	1.76071	0.832234	37	11.1827	3.38521	1973	35.2168	12.6108	22	5.66277	2.06095	18	6.78271	2.06744	1921	40.1	14.8648
Niben101Scf13393g00004	CDGSH iron-sulfur domain-containing protein 2	8.04816	-2.11635	0.0403056	0.687679	10.4111	-0.0190429	0.984839	0.999998	6.59499	2.13543	0.038372	0.605959	10.4111	0.0381213	0.969682	0.999995	sp|Q7T326|CISD2_DANRE	*-**	CDGSH iron-sulfur domain-containing protein 2	IPR018967 (Iron sulphur-containing domain, CDGSH-type)	GO:0043231 (intracellular membrane-bounded organelle), GO:0051537 (2 iron, 2 sulfur cluster binding)	4	1.61605	0.684343	18	16.3497	2.90062	2350	68.4721	27.6483	8	2.84851	1.34641	15	7.33441	2.22027	1990	57.4654	20.5778	13	5.41353	1.97023	38	23.1656	7.06113	859	29.0095	10.7536
Niben101Scf01101g02002	Auxin transporter-like protein 2	5.28174	-2.12388	0.0397531	0.681164	7.26003	0.344341	0.734472	0.999998	7.26003	1.80741	0.0805989	0.76162	5.28174	-0.660805	0.514437	0.999995	sp|Q9FEL7|LAX2_MEDTR	***-	Auxin transporter-like protein 2	IPR013057 (Amino acid transporter, transmembrane)		6	1.46241	0.619284	8	4.38382	0.777737	1739	30.5682	12.3431	9	1.93328	0.913803	27	7.96457	2.41103	2007	34.9643	12.5204	7	1.75857	0.640025	12	4.41333	1.34523	2621	53.3997	19.7948
Niben101Scf06349g02015	50S ribosomal protein L7/L12	14.0968	-2.12464	0.0408858	0.690388	16.794	-0.588968	0.565605	0.999998	12.0476	1.49892	0.150301	0.881897	16.794	-0.0367501	0.971319	0.999995	sp|Q8KG16|RL7_CHLTE	*-*-	50S ribosomal protein L7/L12	IPR000206 (Ribosomal protein L7/L12)	GO:0003735 (structural constituent of ribosome), GO:0005622 (intracellular), GO:0005840 (ribosome), GO:0006412 (translation)	16	7.70032	3.26084	39	42.1986	7.48648	2828	98.1568	39.6347	18	7.63476	3.60872	39	22.7161	6.87659	2582	88.8187	31.8051	23	11.4093	4.15238	18	13.0716	3.98435	1878	75.5506	28.006
Niben101Scf01386g02004	1-deoxy-D-xylulose-5-phosphate synthase	5.88161	-2.12565	0.0452313	0.713687	8.34515	0.363339	0.729134	0.999998	8.34515	1.97978	0.062218	0.711083	5.94496	-0.509206	0.627402	0.999995	sp|B5ZS68|DXS_RHILW	****	1-deoxy-D-xylulose-5-phosphate synthase	IPR005477 (Deoxyxylulose-5-phosphate synthase), IPR009014 (Transketolase, C-terminal/Pyruvate-ferredoxin oxidoreductase, domain II), IPR029061 (Thiamin diphosphate-binding fold)	GO:0003824 (catalytic activity), GO:0008152 (metabolic process), GO:0008661 (1-deoxy-D-xylulose-5-phosphate synthase activity), GO:0016114 (terpenoid biosynthetic process)	9	1.5184	0.642992	19	7.20677	1.27856	3239	39.41	15.9133	23	3.41984	1.61645	41	8.37157	2.53423	3125	37.6836	13.4941	26	4.52126	1.6455	24	6.10972	1.86231	4118	58.0742	21.5276
Niben101Scf04514g02026	AT1G65230-like protein, partial [Solanum tuberosum]	10.1097	-2.13182	0.0447507	0.709699	8.11764	-0.567791	0.589998	0.999998	5.95058	0.969126	0.365627	0.984401	10.1097	-0.594904	0.568999	0.999995	gb|AIU50811.1|	***-	AT1G65230-like protein, partial [Solanum tuberosum]	IPR018790 (Protein of unknown function DUF2358)		13	4.97727	2.10771	6	5.16467	0.916269	1913	52.822	21.329	19	6.41114	3.03035	12	5.56044	1.68325	2614	71.534	25.6156	6	2.36778	0.861746	12	6.93259	2.11313	1254	40.1327	14.8769
Niben101Scf05767g01004	HXXXD-type acyl-transferase family protein LENGTH=443	8.53273	-2.13481	0.0454247	0.715736	13.2259	-0.0929412	0.928508	0.999998	13.2259	2.07866	0.0513352	0.669586	12.0411	0.036784	0.971682	0.999995	AT5G57840.1	****	HXXXD-type acyl-transferase family protein LENGTH=443	IPR003480 (Transferase), IPR023213 (Chloramphenicol acetyltransferase-like domain)	GO:0016747 (transferase activity, transferring acyl groups other than amino-acyl groups)	5	2.44496	1.03536	13	14.2918	2.53553	2286	80.6175	32.5525	16	6.89533	3.25921	6	3.55085	1.07491	1699	59.3818	21.2641	3	1.51205	0.550304	17	12.5434	3.82337	2330	95.238	35.304
Niben101Scf03326g05014	unknown protein; FUNCTIONS IN: molecular_function unknown; INVOLVED IN: biological_process unknown; LOCATED IN: chloroplast; EXPRESSED IN: 22 plant structures; EXPRESSED DURING: 13 growth stages; BEST Arabidopsis thaliana protein match is: unknown protein . LENGTH=162	7.35672	-2.14151	0.0405038	0.689319	7.64273	-0.099371	0.921702	0.999998	6.72458	1.76614	0.0922122	0.791821	7.64273	-0.276002	0.784097	0.999995	AT3G02900.1	***-	unknown protein; FUNCTIONS IN: molecular_function unknown; INVOLVED IN: biological_process unknown; LOCATED IN: chloroplast; EXPRESSED IN: 22 plant structures; EXPRESSED DURING: 13 growth stages; BEST Arabidopsis thaliana protein match is: unknown protein . LENGTH=162			4	2.30041	0.974149	7	9.05081	1.60571	1215	50.3934	20.3483	9	4.56165	2.15615	6	4.17616	1.2642	1267	52.0812	18.6498	11	6.5205	2.37311	7	6.0745	1.85157	895	43.0251	15.9491
Niben101Scf01729g01002	PGR5-like B LENGTH=313	8.01335	-2.14806	0.0384611	0.673908	10.8441	-0.0991093	0.922174	0.999998	10.287	1.95092	0.0602849	0.705161	10.8441	-0.0980283	0.922968	0.999995	AT4G11960.1	***-	PGR5-like B LENGTH=313			6	2.2988	0.973469	18	15.5048	2.75073	2582	71.3442	28.8081	21	7.09095	3.35167	15	6.9554	2.10553	1895	51.8943	18.5828	14	5.52868	2.01215	19	10.9843	3.34812	2148	68.7921	25.5007
Niben101Scf03864g01012	iron ABC transporter substrate-binding protein [Fischerella sp. PCC 9605]	12.7154	-2.14818	0.0445212	0.707987	15.2159	0.19393	0.85108	0.999998	15.2159	2.2199	0.0375959	0.600427	14.3005	-0.122205	0.90597	0.999995	ref|WP_026731793.1|	*-**	iron ABC transporter substrate-binding protein [Fischerella sp. PCC 9605]	IPR012675 (Beta-grasp domain)	GO:0009055 (electron carrier activity), GO:0051536 (iron-sulfur cluster binding)	4	3.17138	1.34297	10	17.8251	3.16237	1663	95.0893	38.3961	6	4.1925	1.98167	10	9.5955	2.90474	1639	92.8808	33.2597	10	8.17204	2.97419	19	22.7305	6.92848	1455	96.4282	35.7452
Niben101Scf00715g09005	Low PSII Accumulation 3 isoform 3, partial [Theobroma cacao] gb|EOY26065.1| Low PSII Accumulation 3 isoform 3, partial [Theobroma cacao]	5.83051	-2.15516	0.0307002	0.621398	6.42022	-0.573226	0.555075	0.999998	4.66354	1.5107	0.132059	0.866451	6.42022	-0.0712345	0.941175	0.999995	ref|XP_007023443.1|	***-	Low PSII Accumulation 3 isoform 3, partial [Theobroma cacao] gb|EOY26065.1| Low PSII Accumulation 3 isoform 3, partial [Theobroma cacao]	IPR018962 (Domain of unknown function DUF1995)		7	2.24069	0.948858	15	10.7949	1.91513	1759	40.607	16.3967	8	2.25687	1.06676	12	4.64884	1.40729	1833	41.9377	15.0175	9	2.9694	1.0807	9	4.34703	1.32502	1168	31.2521	11.5849
Niben101Scf04444g03001	30S ribosomal protein S10	8.23119	-2.15521	0.0409414	0.690388	11.2614	-0.0744796	0.94177	0.999998	11.2614	1.99011	0.0592568	0.701737	9.82206	-0.0906211	0.92913	0.999995	sp|A0LRL9|RS10_ACIC1	***-	30S ribosomal protein S10	IPR001848 (Ribosomal protein S10), IPR027486 (Ribosomal protein S10 domain)	GO:0003723 (RNA binding), GO:0003735 (structural constituent of ribosome), GO:0005622 (intracellular), GO:0005840 (ribosome), GO:0006412 (translation)	2	1.07368	0.454666	14	16.8972	2.99775	1664	64.4241	26.0138	3	1.41938	0.670897	17	11.0452	3.34358	1505	57.7482	20.6791	5	2.76666	1.00692	10	8.10046	2.4691	1822	81.7607	30.308
Niben101Scf15666g00009	Light-repressed protein A homolog	10.1401	-2.16406	0.0402909	0.687679	4.80602	-0.608288	0.56424	0.999998	5.29928	0.593707	0.577719	0.999949	10.1401	-0.962069	0.356654	0.999995	sp|P74518|LRTA_SYNY3	***-	Light-repressed protein A homolog	IPR003489 (Ribosomal protein S30Ae/sigma 54 modulation protein)	GO:0044238 (primary metabolic process)	32	10.8041	4.5752	3	2.27722	0.404004	960	23.3756	9.43884	37	11.0097	5.20396	16	6.53793	1.97916	2689	64.8919	23.2372	22	7.65607	2.7864	3	1.52837	0.465863	777	21.9288	8.12883
Niben101Scf10369g01020	UPF0182 protein jk1603, putative [Theobroma cacao] gb|EOX96776.1| UPF0182 protein jk1603, putative [Theobroma cacao]	6.88918	-2.16674	0.0462398	0.721511	8.49368	-0.294065	0.779202	0.999998	8.49368	1.7468	0.10948	0.827337	8.47739	-0.125882	0.904062	0.999995	ref|XP_007052619.1|	-**-	UPF0182 protein jk1603, putative [Theobroma cacao] gb|EOX96776.1| UPF0182 protein jk1603, putative [Theobroma cacao]			3	1.65255	0.699803	4	4.9538	0.878858	1487	59.0741	23.8535	5	2.42738	1.14735	8	5.3334	1.61452	1270	50.0032	17.9057	3	1.70333	0.619921	3	2.49358	0.760067	1412	65.0163	24.101
Niben101Scf05009g04012	pseudo-response regulator 7 LENGTH=727	5.41665	-2.1687	0.0420137	0.693723	6.69971	0.242535	0.817489	0.999998	6.69971	1.95577	0.0668404	0.727575	5.41665	-0.455459	0.664565	0.999995	AT5G02810.1	*-*-	pseudo-response regulator 7 LENGTH=727	IPR010402 (CCT domain), IPR011006 (CheY-like superfamily)	GO:0000160 (phosphorelay signal transduction system), GO:0005515 (protein binding)	17	3.03812	1.28654	5	2.00895	0.35641	2717	35.0185	14.1401	24	3.78008	1.78673	19	4.1095	1.24402	2890	36.9158	13.2192	26	4.7893	1.74305	14	3.77529	1.15075	3107	46.4141	17.2053
Niben101Scf00167g03013	50S ribosomal protein L27	14.2394	-2.17396	0.0461584	0.721064	15.1917	-0.415306	0.700994	0.999998	13.0724	1.50493	0.168293	0.904038	15.1917	-0.253732	0.814175	0.999995	sp|Q5LGR6|RL27_BACFN	*-*-	50S ribosomal protein L27	IPR001684 (Ribosomal protein L27)	GO:0003735 (structural constituent of ribosome), GO:0005622 (intracellular), GO:0005840 (ribosome), GO:0006412 (translation)	21	6.3063	2.67051	39	26.3308	4.67137	4372	94.6863	38.2333	35	9.26312	4.3784	42	15.2646	4.62088	4387	94.1634	33.719	20	6.19053	2.25302	29	13.1407	4.00543	3542	88.9113	32.9587
Niben101Scf03437g02009	BnaC08g38540D [Brassica napus]	7.30963	-2.17483	0.0423978	0.694962	10.3302	-0.445822	0.670411	0.999998	7.47219	1.74189	0.104886	0.817655	10.3302	0.0128791	0.990166	0.999995	emb|CDX81747.1|	***-	BnaC08g38540D [Brassica napus]	IPR013328 (Dehydrogenase, multihelical)	GO:0016491 (oxidoreductase activity), GO:0016616 (oxidoreductase activity, acting on the CH-OH group of donors, NAD or NADP as acceptor), GO:0050662 (coenzyme binding), GO:0055114 (oxidation-reduction process)	6	2.14455	0.908148	16	12.8573	2.28102	2671	68.8512	27.8014	8	2.52005	1.19115	25	10.8145	3.27375	1909	48.7698	17.464	8	2.94726	1.07264	18	9.70789	2.95906	1660	49.596	18.3849
Niben101Scf02250g02001	BnaC09g34100D [Brassica napus]	9.43198	-2.17648	0.0379424	0.670381	12.0142	0.603293	0.533013	0.999998	11.4808	2.81685	0.00660764	0.303445	12.0142	0.0370784	0.969821	0.999995	emb|CDX80332.1|	*-*-	BnaC09g34100D [Brassica napus]	IPR021584 (Thylakoid soluble phosphoprotein TSP9)		4	6.3063	2.67051	7	24.8117	4.40187	631	71.7457	28.9702	6	8.33681	3.94056	5	9.54036	2.88805	532	59.9495	21.4673	9	14.6251	5.32277	25	59.4732	18.128	225	29.6518	10.9917
Niben101Scf00653g01009	thioredoxin F2 LENGTH=185	16.4322	-2.18813	0.0418685	0.693629	15.8026	0.24147	0.819503	0.999998	15.8026	2.14581	0.0459412	0.641609	16.4322	-0.283787	0.788615	0.999995	AT5G16400.1	*-*-	thioredoxin F2 LENGTH=185	IPR005746 (Thioredoxin), IPR012336 (Thioredoxin-like fold)	GO:0006662 (glycerol ether metabolic process), GO:0015035 (protein disulfide oxidoreductase activity), GO:0045454 (cell redox homeostasis)	18	8.71639	3.69111	24	26.1288	4.63553	2449	85.5273	34.535	23	9.8158	4.63963	13	7.61881	2.30636	3417	118.268	42.3507	17	8.48507	3.08811	53	38.7263	11.8042	2167	87.7155	32.5154
Niben101Scf09467g02008	Protein STAY-GREEN LIKE, chloroplastic	6.03164	-2.18964	0.0244109	0.573844	9.50243	0.305037	0.739114	0.999998	9.50243	2.50314	0.00970165	0.359444	7.75626	0.00846178	0.992672	0.999995	sp|Q94AQ9|SGRL_ARATH	***-	Protein STAY-GREEN LIKE, chloroplastic	IPR024438 (Staygreen protein)		2	1.3063	0.553178	9	13.216	2.34467	1071	50.4494	20.3709	8	4.60509	2.17669	7	5.53341	1.67507	852	39.7753	14.2432	15	10.0983	3.67524	13	12.8122	3.9053	1034	56.4532	20.9267
Niben101Scf00163g08019	Pterin-4-alpha-carbinolamine dehydratase	10.8757	-2.19411	0.037199	0.666239	15.2987	-0.420806	0.680725	0.999998	12.6753	1.8733	0.0758018	0.750797	15.2987	0.0999906	0.921957	0.999995	sp|Q885L1|PHS_PSESM	****	Pterin-4-alpha-carbinolamine dehydratase	IPR001533 (Transcriptional coactivator/pterin dehydratase)	GO:0006729 (tetrahydrobiopterin biosynthetic process), GO:0008124 (4-alpha-hydroxytetrahydrobiopterin dehydratase activity)	4	2.34967	0.995009	17	22.4512	3.98309	2392	101.335	40.9181	2	1.03541	0.489405	24	17.0623	5.16509	1794	75.3232	26.9725	8	4.84373	1.76286	11	9.75004	2.97191	1829	89.8078	33.291
Niben101Scf01866g00004	Histone H2A-IV	6.59944	-2.19673	0.0439044	0.704823	11.761	-0.747053	0.479822	0.999998	11.761	1.74559	0.110487	0.829779	10.9462	0.295914	0.778819	0.999995	sp|P16866|H2A4_VOLCA	***-	Histone H2A-IV	IPR009072 (Histone-fold)	GO:0000786 (nucleosome), GO:0003677 (DNA binding), GO:0005634 (nucleus), GO:0046982 (protein heterodimerization activity)	1	0.58058	0.245857	47	61.3485	10.8839	1284	53.7624	21.7087	6	3.07006	1.45113	34	23.8903	7.23204	748	31.0401	11.1152	7	4.18893	1.52455	3	2.62815	0.801087	1832	88.908	32.9575
Niben101Scf05107g00009	fibrillin [Fischerella sp. PCC 9431]	5.5065	-2.20327	0.035863	0.659619	6.59946	-0.9271	0.361713	0.999998	4.37633	1.44992	0.170795	0.906786	6.59946	0.173759	0.863059	0.999995	ref|WP_026720334.1|	***-	fibrillin [Fischerella sp. PCC 9431]	IPR006843 (Plastid lipid-associated protein/fibrillin conserved domain)		11	3.85385	1.63198	8	6.30139	1.11793	1671	42.2212	17.0485	6	1.85262	0.875679	5	2.12008	0.641788	1673	41.8945	15.002	3	1.08334	0.394279	6	3.1719	0.966829	1084	31.7457	11.7679
Niben101Scf15286g00031	Integral membrane HPP family protein LENGTH=243	7.55388	-2.20973	0.0176521	0.517643	6.62177	-0.109972	0.904137	0.999998	6.3505	1.54948	0.0978486	0.804806	7.55388	-0.550279	0.544589	0.999995	AT5G62720.1	***-	Integral membrane HPP family protein LENGTH=243	IPR007065 (HPP)		18	7.4421	3.15149	6	5.57723	0.98946	1306	38.942	15.7244	22	8.0164	3.78911	30	15.0115	4.54427	1354	40.013	14.3283	16	6.81845	2.48155	23	14.3489	4.37368	952	32.9013	12.1963
Niben101Scf02581g05010	Bifunctional uridylyltransferase/uridylyl-removing enzyme	12.5047	-2.21661	0.0409053	0.690388	13.6343	0.277507	0.795677	0.999998	13.6343	2.07942	0.0551495	0.688622	12.5047	-0.414702	0.698745	0.999995	sp|Q3J5H6|GLND_RHOS4	--*-	Bifunctional uridylyltransferase/uridylyl-removing enzyme			26	7.55153	3.19783	12	7.83587	1.39017	3469	72.6638	29.3409	33	8.44714	3.99271	20	7.03027	2.1282	4223	87.6682	31.3932	42	12.5734	4.57606	29	12.7094	3.87397	3606	87.5469	32.453
Niben101Scf00480g00002	Rieske (2Fe-2S) domain-containing protein LENGTH=287	14.7957	-2.22658	0.0447391	0.709699	15.8049	-0.158709	0.884473	0.999998	13.8003	1.98177	0.0742099	0.749245	15.8049	-0.0860921	0.937136	0.999995	AT1G71500.1	***-	Rieske (2Fe-2S) domain-containing protein LENGTH=287	IPR017941 (Rieske [2Fe-2S] iron-sulphur domain), IPR023329 (Chlorophyll a/b binding protein domain)	GO:0016491 (oxidoreductase activity), GO:0051537 (2 iron, 2 sulfur cluster binding), GO:0055114 (oxidation-reduction process)	20	7.99196	3.38433	14	12.5775	2.23139	3592	103.517	41.7991	12	4.22609	1.99754	21	10.156	3.07441	3844	109.791	39.315	17	7.00189	2.54831	33	19.8977	6.06504	2648	88.4493	32.7875
Niben101Scf05468g02015	rhodanese/cell cycle control phosphatase superfamily protein [Medicago truncatula]	12.1121	-2.22851	0.0467628	0.723709	13.1594	-0.379591	0.732527	0.999998	10.0038	1.60446	0.152974	0.886325	13.1594	-0.244459	0.825485	0.999995	gb|KEH35238.1|	***-	rhodanese/cell cycle control phosphatase superfamily protein [Medicago truncatula]	IPR001763 (Rhodanese-like domain)		17	4.29618	1.81929	26	14.7724	2.62079	4761	86.7729	35.038	22	4.89994	2.31605	40	12.2342	3.70351	4687	84.6619	30.3166	28	7.29348	2.65444	22	8.38926	2.55713	3167	66.9014	24.7998
Niben101Scf08806g01007	BnaA07g26600D [Brassica napus]	15.0333	-2.22876	0.0341397	0.647562	13.8079	-0.0833239	0.935953	0.999998	12.8147	1.71525	0.103798	0.816387	15.0333	-0.430181	0.677539	0.999995	emb|CDX96071.1|	***-	BnaA07g26600D [Brassica napus]			8	3.64248	1.54247	17	17.402	3.08731	2775	91.1217	36.794	15	6.01911	2.84505	22	12.123	3.66986	3311	107.752	38.5849	11	5.16229	1.8788	27	18.5497	5.65414	2191	83.3878	30.9112
Niben101Scf11447g02004	Photosystem II reaction center X protein	39.5776	-2.23254	0.0259668	0.585196	61.3165	-0.704984	0.47356	0.999998	40.5882	1.79211	0.0744067	0.749245	61.3165	0.264553	0.787567	0.999995	sp|Q2JN82|PSBX_SYNJB	--**	Photosystem II reaction center X protein	IPR009518 (Photosystem II PsbX)	GO:0009523 (photosystem II), GO:0015979 (photosynthesis), GO:0016020 (membrane)	44	67.057	28.3964	20	68.5276	12.1575	3231	355.124	143.395	32	42.9809	20.3158	32	59.023	17.8674	2065	224.942	80.5496	31	48.6963	17.7228	18	41.3933	12.6171	1936	246.632	91.4247
Niben101Scf00422g01007	60S ribosomal protein L31	9.70021	-2.23424	0.0287912	0.608758	9.96986	-0.119308	0.904547	0.999998	9.32419	1.72164	0.0933904	0.79468	9.96986	-0.393299	0.691327	0.999995	sp|P46290|RL31_NICGU	***-	60S ribosomal protein L31	IPR000054 (Ribosomal protein L31e), IPR023621 (Ribosomal protein L31e domain)	GO:0003735 (structural constituent of ribosome), GO:0005622 (intracellular), GO:0005840 (ribosome), GO:0006412 (translation)	3	2.79447	1.18337	33	69.1093	12.2607	607	40.7774	16.4655	3	2.46283	1.1641	47	52.9854	16.0397	499	33.223	11.8968	12	11.5213	4.19315	20	28.1109	8.5685	527	41.0339	15.2109
Niben101Scf02585g00014	50S ribosomal protein L5	10.1207	-2.23522	0.0425954	0.695139	12.5648	-0.356693	0.742549	0.999998	11.1654	1.82484	0.098319	0.806448	12.5648	-0.0536891	0.96051	0.999995	sp|Q5WLQ0|RL5_BACSK	***-	50S ribosomal protein L5	IPR002132 (Ribosomal protein L5), IPR022803 (Ribosomal protein L5 domain)	GO:0003735 (structural constituent of ribosome), GO:0005622 (intracellular), GO:0005840 (ribosome), GO:0006412 (translation)	7	2.1576	0.913675	34	23.5612	4.18001	3632	80.7368	32.6007	12	3.25979	1.5408	36	13.4294	4.06533	3138	69.1331	24.7559	10	3.177	1.15626	25	11.6273	3.54413	3015	77.6809	28.7957
Niben101Scf01520g07010	BnaA10g15870D [Brassica napus]	18.7892	-2.2393	0.0419752	0.693723	14.7961	0.585062	0.587822	0.999998	14.7961	1.644	0.138245	0.873465	18.7892	-1.18037	0.270528	0.999995	emb|CDX92548.1|	--*-	BnaA10g15870D [Brassica napus]			3	4.53428	1.92012	6	20.3884	3.61712	309	33.682	13.6004	4	5.32821	2.51848	0	0	0	1392	150.378	53.8491	4	6.23146	2.26792	4	9.1225	2.78063	840	106.126	39.3399
Niben101Scf06153g00010	Glycine cleavage system H protein	16.2974	-2.24117	0.0408007	0.690388	16.8199	-0.505352	0.639475	0.999998	12.399	1.54938	0.158781	0.894073	16.8199	-0.186436	0.8623	0.999995	sp|Q5HQR3|GCSH_STAEQ	****	Glycine cleavage system H protein	IPR002930 (Glycine cleavage system H-protein)	GO:0005960 (glycine cleavage complex), GO:0019464 (glycine decarboxylation via glycine cleavage system)	12	6.04016	2.55781	10	11.3165	2.00767	3131	113.659	45.8941	12	5.32332	2.51617	12	7.31019	2.21293	3428	123.33	44.1632	7	3.63169	1.32174	18	13.6712	4.16712	2033	85.5378	31.7082
Niben101Scf04107g00015	30S ribosomal protein S9	11.3714	-2.242	0.0311502	0.624566	12.9066	-0.357642	0.725883	0.999998	12.9066	1.74658	0.0940008	0.796529	12.7302	-0.13778	0.892273	0.999995	sp|Q47LM6|RS9_THEFY	***-	30S ribosomal protein S9	IPR000754 (Ribosomal protein S9), IPR020568 (Ribosomal protein S5 domain 2-type fold)	GO:0003735 (structural constituent of ribosome), GO:0005840 (ribosome), GO:0006412 (translation)	10	4.29975	1.8208	21	20.3005	3.60153	2617	81.1519	32.7683	12	4.54735	2.14939	24	12.4892	3.78072	2561	78.7067	28.1841	5	2.21593	0.80648	15	9.73198	2.96641	2623	94.2746	34.9469
Niben101Scf02354g04005	Pentatricopeptide repeat-containing protein	8.24544	-2.24226	0.0252758	0.580776	4.65365	0.233767	0.81473	0.999998	4.65365	1.24983	0.214794	0.932881	8.24544	-1.22619	0.216567	0.999995	sp|Q9LYZ9|PP362_ARATH	***-	Pentatricopeptide repeat-containing protein	IPR002885 (Pentatricopeptide repeat), IPR011990 (Tetratricopeptide-like helical domain)	GO:0005515 (protein binding)	14	2.9714	1.25829	9	4.29457	0.761904	1473	22.547	9.10422	25	4.67635	2.21037	18	4.62366	1.39967	3889	58.9971	21.1263	24	5.25034	1.91084	11	3.52284	1.0738	1669	29.6103	10.9763
Niben101Scf02367g05038	ascorbate peroxidase 4 LENGTH=349	18.8838	-2.2469	0.0495433	0.738122	23.8973	-0.669993	0.554319	0.999998	16.3963	1.60431	0.161595	0.898502	23.8973	0.0273994	0.980673	0.999995	AT4G09010.1	****	ascorbate peroxidase 4 LENGTH=349	IPR010255 (Haem peroxidase)	GO:0004601 (peroxidase activity), GO:0006979 (response to oxidative stress), GO:0020037 (heme binding), GO:0055114 (oxidation-reduction process)	19	6.84459	2.89846	21	17.0082	3.01743	6270	162.897	65.7761	15	4.76233	2.25101	32	13.9516	4.22341	5442	140.124	50.177	13	4.82703	1.75678	24	13.0458	3.9765	3893	117.228	43.4555
Niben101Scf01818g02002	50S ribosomal protein L10	11.2849	-2.25223	0.0430287	0.698233	15.3192	-0.12893	0.904404	0.999998	13.4883	2.07513	0.0624756	0.711083	15.3192	-0.0481642	0.964185	0.999995	sp|B7JWT6|RL10_CYAP8	***-	50S ribosomal protein L10	IPR001790 (Ribosomal protein L10/acidic P0)	GO:0005622 (intracellular), GO:0042254 (ribosome biogenesis)	5	4.01058	1.69835	4	7.21343	1.27974	1840	106.441	42.9796	8	5.65538	2.67313	9	8.73696	2.64484	1390	79.6915	28.5367	4	3.30705	1.20359	15	18.155	5.53382	1357	90.9852	33.7275
Niben101Scf03167g02024	Transaldolase	5.04275	-2.25355	0.0122412	0.447545	5.01777	-0.494201	0.566532	0.999998	4.35145	1.47359	0.106018	0.819129	5.04275	-0.285762	0.736558	0.999995	sp|Q7V2G1|TAL_PROMP	***-	Transaldolase	IPR001585 (Transaldolase), IPR013785 (Aldolase-type TIM barrel)	GO:0003824 (catalytic activity), GO:0005975 (carbohydrate metabolic process)	11	7.33308	3.10532	15	22.4817	3.9885	410	19.712	7.95948	11	6.4628	3.05477	21	16.9431	5.129	407	19.3931	6.94449	10	6.87127	2.50077	7	7.0414	2.14629	407	22.6799	8.40727
Niben101Scf28503g00002	Protein of unknown function (DUF561) [Leptolyngbya sp. PCC 6406]	6.44804	-2.2564	0.0211867	0.549714	7.04437	-0.276283	0.771964	0.999998	6.34144	1.69683	0.0844399	0.773823	7.04437	-0.283282	0.765287	0.999995	ref|WP_008314969.1|	***-	Protein of unknown function (DUF561) [Leptolyngbya sp. PCC 6406]	IPR007570 (Uncharacterised protein family Ycf23), IPR011005 (Dihydropteroate synthase-like), IPR013785 (Aldolase-type TIM barrel)	GO:0003824 (catalytic activity), GO:0044237 (cellular metabolic process)	11	4.54795	1.92591	9	8.36584	1.48419	1472	43.8917	17.723	15	5.46573	2.58349	25	12.5096	3.78689	1226	36.2304	12.9737	11	4.68768	1.70607	14	8.73409	2.66224	1144	39.5369	14.656
Niben101Scf00337g07012	PsbP-like protein 1 LENGTH=230	15.8852	-2.261	0.0379182	0.670381	16.4261	-0.402087	0.708276	0.999998	14.6146	1.6733	0.12535	0.857412	16.4261	-0.18562	0.862542	0.999995	AT3G55330.1	***-	PsbP-like protein 1 LENGTH=230	IPR002683 (Photosystem II PsbP, oxygen evolving complex)	GO:0005509 (calcium ion binding), GO:0009523 (photosystem II), GO:0009654 (photosystem II oxygen evolving complex), GO:0015979 (photosynthesis), GO:0019898 (extrinsic component of membrane)	15	6.41444	2.7163	23	22.1126	3.92301	3424	105.597	42.6391	23	8.6682	4.0972	15	7.76316	2.35006	3765	115.078	41.2082	7	3.08538	1.12291	25	16.1315	4.91704	2853	101.982	37.8038
Niben101Scf01959g04001	Thioredoxin superfamily protein LENGTH=186	10.5906	-2.26713	0.0186316	0.527767	10.7269	-0.54314	0.564847	0.999998	8.07531	1.2885	0.185666	0.918177	10.7269	-0.435488	0.64075	0.999995	AT4G03520.1	*-*-	Thioredoxin superfamily protein LENGTH=186	IPR005746 (Thioredoxin), IPR012336 (Thioredoxin-like fold)	GO:0006662 (glycerol ether metabolic process), GO:0015035 (protein disulfide oxidoreductase activity), GO:0045454 (cell redox homeostasis)	8	5.21901	2.21008	8	11.7336	2.08167	1468	69.0678	27.8889	15	8.62429	4.07644	18	14.2118	4.30219	1401	65.3274	23.3931	3	2.01726	0.734175	12	11.8126	3.6006	984	53.6595	19.8911
Niben101Scf00298g02018	Chlorophyll a-b binding protein, chloroplastic	7.25187	-2.27282	0.0314337	0.627533	6.6648	0.0684634	0.9468	0.999998	6.64027	1.86964	0.0776452	0.755982	7.25187	-0.47165	0.644677	0.999995	sp|P13869|CB12_PETHY	***-	Chlorophyll a-b binding protein, chloroplastic	IPR022796 (Chlorophyll A-B binding protein), IPR023329 (Chlorophyll a/b binding protein domain)	GO:0009765 (photosynthesis, light harvesting), GO:0016020 (membrane)	3	1.3063	0.553178	6	5.87379	1.04207	1451	45.5662	18.3991	7	2.68631	1.26974	10	5.26991	1.5953	1695	52.7536	18.8906	6	2.69288	0.980065	14	9.19852	2.8038	1196	43.5319	16.1369
Niben101Scf05063g04006	Chlorophyll a-b binding protein, chloroplastic	17.0306	-2.27462	0.029031	0.609903	17.9381	0.089841	0.930041	0.999998	17.9381	2.07809	0.0462082	0.642991	17.0306	-0.286374	0.779488	0.999995	sp|P13869|CB12_PETHY	***-	Chlorophyll a-b binding protein, chloroplastic	IPR022796 (Chlorophyll A-B binding protein), IPR023329 (Chlorophyll a/b binding protein domain)	GO:0009765 (photosynthesis, light harvesting), GO:0016020 (membrane)	9	4.79867	2.03208	24	28.7696	5.10404	2827	108.707	43.8946	18	8.45834	3.998	22	14.1965	4.29755	3136	119.513	42.7963	20	10.9914	4.00027	31	24.9406	7.60215	2555	113.874	42.212
Niben101Scf10328g00024	50S ribosomal protein L34	18.9191	-2.27595	0.0306677	0.621398	21.1198	-0.362374	0.725041	0.999998	18.9179	1.99129	0.0588869	0.699487	21.1198	0.0777155	0.939804	0.999995	sp|Q7VQV0|RL34_BLOFL	--*-	50S ribosomal protein L34	IPR000271 (Ribosomal protein L34)	GO:0003735 (structural constituent of ribosome), GO:0005622 (intracellular), GO:0005840 (ribosome), GO:0006412 (translation)	14	8.63042	3.6547	27	37.4207	6.63883	2956	131.42	53.0659	7	3.80308	1.7976	20	14.9215	4.51704	3197	140.866	50.4427	10	6.35399	2.31251	25	23.2547	7.08827	2479	127.742	47.3529
Niben101Scf21202g00009	30S ribosomal protein S17	8.33598	-2.28297	0.0247937	0.575512	12.0091	-0.216878	0.817946	0.999998	11.0556	2.35714	0.0201322	0.489147	12.0091	0.291051	0.758132	0.999995	sp|B9K895|RS17_THENN	*-*-	30S ribosomal protein S17	IPR000266 (Ribosomal protein S17), IPR012340 (Nucleic acid-binding, OB-fold)	GO:0003735 (structural constituent of ribosome), GO:0005622 (intracellular), GO:0005840 (ribosome), GO:0006412 (translation)	3	3.45062	1.46122	10	25.8595	4.58775	895	74.2421	29.9782	1	1.0137	0.479145	7	9.74436	2.9498	733	60.2613	21.579	8	9.48436	3.4518	8	13.8846	4.23216	715	68.744	25.4829
Niben101Scf07515g01007	ATP synthase subunit b'	34.7915	-2.28476	0.016549	0.501819	42.738	-0.650689	0.485799	0.999998	30.4875	1.57448	0.100186	0.810862	42.738	-0.0595943	0.948854	0.999995	sp|Q8DLP6|ATPX_THEEB	-***	ATP synthase subunit b'	IPR002146 (ATPase, F0 complex, subunit B/B', bacterial/chloroplast)	GO:0015078 (hydrogen ion transmembrane transporter activity), GO:0015986 (ATP synthesis coupled proton transport), GO:0045263 (proton-transporting ATP synthase complex, coupling factor F(o))	33	55.3681	23.4466	19	71.671	12.7152	1884	227.971	92.0521	29	42.8823	20.2692	43	87.3161	26.4323	1343	161.058	57.6732	19	32.8581	11.9586	24	60.7609	18.5205	1173	164.512	60.9833
Niben101Scf01635g05017	CONSTANS-like 5 LENGTH=355	8.55682	-2.28706	0.0266092	0.588215	5.99995	-0.116743	0.909016	0.999998	5.99995	1.09731	0.294415	0.967242	8.55682	-1.07301	0.286207	0.999995	AT5G57660.1	***-	CONSTANS-like 5 LENGTH=355	IPR000315 (Zinc finger, B-box), IPR010402 (CCT domain)	GO:0005515 (protein binding), GO:0005622 (intracellular), GO:0008270 (zinc ion binding)	4	2.24856	0.952191	2	2.52766	0.448434	888	36.0005	14.5366	11	5.44968	2.5759	10	6.80337	2.05951	1462	58.7423	21.035	5	2.89706	1.05437	1	0.848224	0.258548	958	45.0156	16.6869
Niben101Scf00170g05007	Protein kinase superfamily protein LENGTH=765	8.54788	-2.2887	0.0467663	0.723709	8.15785	0.0746698	0.947932	0.999998	8.15785	1.71133	0.137554	0.873465	8.54788	-0.652029	0.568027	0.999995	AT2G44830.1	*-**	Protein kinase superfamily protein LENGTH=765	IPR000014 (PAS domain), IPR000700 (PAS-associated, C-terminal), IPR011009 (Protein kinase-like domain)	GO:0000155 (phosphorelay sensor kinase activity), GO:0000160 (phosphorelay signal transduction system), GO:0004672 (protein kinase activity), GO:0004674 (protein serine/threonine kinase activity), GO:0004871 (signal transducer activity), GO:0005524 (ATP binding), GO:0006468 (protein phosphorylation), GO:0007165 (signal transduction), GO:0016772 (transferase activity, transferring phosphorus-conta…	35	5.15232	2.18184	7	2.31674	0.411014	3896	41.3624	16.7017	32	4.15163	1.96235	42	7.48279	2.26518	5684	59.8064	21.4161	36	5.46235	1.988	16	3.55403	1.08331	4692	57.7359	21.4022
Niben101Scf07275g00001	Histone H2B.1	7.1718	-2.29321	0.0325883	0.638571	16.9919	-0.0517369	0.958908	0.999998	16.9919	2.35979	0.0275052	0.53622	11.7896	0.118318	0.906446	0.999995	sp|Q9LQQ4|H2B1_ARATH	***-	Histone H2B.1	IPR000558 (Histone H2B), IPR009072 (Histone-fold)	GO:0000786 (nucleosome), GO:0003677 (DNA binding), GO:0005634 (nucleus), GO:0046982 (protein heterodimerization activity)	4	4.9096	2.07906	12	33.114	5.87478	767	67.8943	27.415	1	1.08173	0.511303	21	31.195	9.44333	368	32.2844	11.5608	6	7.59067	2.7626	2	3.7041	1.12905	1238	127.017	47.084
Niben101Scf00367g09002	50S ribosomal protein L28	13.6372	-2.29784	0.0371335	0.666239	14.6304	0.0557387	0.958955	0.999998	14.4344	1.9412	0.0786894	0.757113	14.6304	-0.412379	0.702973	0.999995	sp|A1VS84|RL28_POLNA	*-*-	50S ribosomal protein L28	IPR001383 (Ribosomal protein L28), IPR026569 (Ribosomal protein L28/L24)	GO:0003735 (structural constituent of ribosome), GO:0005622 (intracellular), GO:0005840 (ribosome), GO:0006412 (translation)	1	0.507068	0.214727	17	19.3803	3.43827	2725	99.6518	40.2383	7	3.12823	1.47862	33	20.2517	6.13056	2566	92.9999	33.3024	9	4.70383	1.71194	25	19.1282	5.83046	2276	96.47	35.7607
Niben101Scf11379g00017	lipase [Chloroflexus sp. MS-G]	7.99628	-2.30244	0.0487177	0.732895	7.63071	-0.215501	0.850929	0.999998	6.02089	1.63641	0.162962	0.898884	7.99628	-0.450523	0.693158	0.999995	ref|WP_031461198.1|	***-	lipase [Chloroflexus sp. MS-G]	IPR012908 (GPI inositol-deacylase PGAP1-like), IPR029058 (Alpha/Beta hydrolase fold)	GO:0006505 (GPI anchor metabolic process), GO:0006886 (intracellular protein transport), GO:0016788 (hydrolase activity, acting on ester bonds)	2	0.676925	0.286656	5	3.80474	0.675002	2225	54.3116	21.9305	5	1.49147	0.704973	12	4.91555	1.48803	2516	60.8668	21.7958	8	2.7909	1.01574	10	5.10714	1.55671	1477	41.7873	15.4902
Niben101Scf03052g00011	Glycine-rich protein	26.5077	-2.31015	0.0309403	0.623025	34.1662	-0.0882275	0.933701	0.999998	34.1662	1.94635	0.0692574	0.733487	28.6531	-0.275574	0.794843	0.999995	sp|P23137|GRP1_TOBAC	--*-	Glycine-rich protein	IPR010800 (Glycine rich protein)		60	38.9112	16.4776	36	52.4892	9.31216	3186	149.012	60.1695	78	44.5812	21.0722	49	38.4591	11.6423	2820	130.717	46.8085	29	19.3849	7.05508	60	58.714	17.8966	3859	209.195	77.547
Niben101Scf07563g00009	stress enhanced protein 1 LENGTH=146	8.85833	-2.3124	0.0221475	0.560019	7.40997	0.045478	0.963463	0.999998	7.00409	1.5794	0.120188	0.850509	8.85833	-0.778474	0.430284	0.999995	AT4G34190.1	***-	stress enhanced protein 1 LENGTH=146	IPR023329 (Chlorophyll a/b binding protein domain)		9	4.38529	1.85703	4	4.38187	0.777391	1381	48.529	19.5955	17	7.30026	3.45061	23	13.5632	4.10585	1525	53.111	19.0185	8	4.0178	1.46226	20	14.7046	4.4821	998	40.648	15.0679
Niben101Scf01517g05010	L-lactate dehydrogenase	18.6026	-2.31296	0.0475402	0.728125	17.0789	-0.263869	0.819721	0.999998	15.8151	1.73374	0.137993	0.873465	18.6026	-0.315359	0.785054	0.999995	sp|C4ZXJ7|LLDD_ECOBW	***-	L-lactate dehydrogenase	IPR012133 (Alpha-hydroxy acid dehydrogenase, FMN-dependent), IPR013785 (Aldolase-type TIM barrel)	GO:0003824 (catalytic activity), GO:0010181 (FMN binding), GO:0016491 (oxidoreductase activity), GO:0055114 (oxidation-reduction process)	28	8.93148	3.78219	21	15.0601	2.67183	4821	110.906	44.7826	37	10.4016	4.91653	14	5.40472	1.63611	6033	137.549	49.255	21	6.90442	2.51284	32	15.4022	4.69474	4071	108.547	40.2377
Niben101Scf00109g10013	Nodulin-like / Major Facilitator Superfamily protein LENGTH=525	5.02769	-2.31468	0.0331719	0.644772	1.66047	0.616658	0.584455	0.999998	2.50322	0.25828	0.816423	0.999949	5.02769	-2.67305	0.0152877	0.999995	AT2G34350.1	***-	Nodulin-like / Major Facilitator Superfamily protein LENGTH=525	IPR010658 (Nodulin-like), IPR020846 (Major facilitator superfamily domain)		3	0.732834	0.310331	1	0.549197	0.0974335	345	6.07792	2.4542	26	5.59747	2.64575	4	1.18256	0.357984	1932	33.7326	12.0793	2	0.503567	0.183271	7	2.58017	0.786463	530	10.8221	4.01168
Niben101Scf09433g00001	arabinogalactan protein [Nicotiana alata]	12.0096	-2.32939	0.0465689	0.722374	6.41796	0.376213	0.74549	0.999998	6.41796	1.55898	0.184741	0.918177	12.0096	-1.14663	0.320394	0.999995	gb|AAG24616.1|AF298594_1	*-*-	arabinogalactan protein [Nicotiana alata]			8	2.90098	1.22847	9	7.33739	1.30173	938	24.5307	9.90523	0	0	0	6	2.63321	0.797124	3796	98.3876	35.2317	19	7.10152	2.58457	3	1.64151	0.500348	1439	43.6183	16.169
Niben101Scf32453g00005	Acyl-CoA-binding protein	5.85074	-2.33746	0.0112216	0.430292	7.21007	0.359488	0.688167	0.999998	7.21007	2.00128	0.0303058	0.553583	5.85074	-0.695666	0.436241	0.999995	sp|O04066|ACBP_RICCO	****	Acyl-CoA-binding protein	IPR014352 (FERM/acyl-CoA-binding protein, 3-helical bundle)	GO:0000062 (fatty-acyl-CoA binding)	6	2.72057	1.15207	21	21.4078	3.79797	863	28.2209	11.3953	21	8.39193	3.96661	37	20.3044	6.14653	641	20.7743	7.43907	15	7.0104	2.55141	26	17.7889	5.42223	972	36.8407	13.6566
Niben101Scf02832g04001	stress enhanced protein 1 LENGTH=146	9.08718	-2.33785	0.0147143	0.483167	9.23286	-0.6695	0.47464	0.999998	6.59329	1.39389	0.149403	0.880279	9.23286	-0.274465	0.767334	0.999995	AT4G34190.1	***-	stress enhanced protein 1 LENGTH=146	IPR023329 (Chlorophyll a/b binding protein domain)		16	8.08321	3.42298	13	14.7656	2.61958	1472	53.632	21.656	26	11.5763	5.47179	10	6.11426	1.8509	1542	55.6811	19.9389	7	3.64506	1.32661	14	10.6723	3.25303	971	41.005	15.2002
Niben101Scf09548g00002	EG2771 [Manihot esculenta]	18.8949	-2.34551	0.0287295	0.608758	23.7942	-0.33332	0.75132	0.999998	19.0115	2.0065	0.0616464	0.709163	23.7942	-0.00569206	0.995677	0.999995	gb|AGT97348.1|	*-*-	EG2771 [Manihot esculenta]	IPR006121 (Heavy metal-associated domain, HMA)	GO:0030001 (metal ion transport), GO:0046872 (metal ion binding)	7	4.15193	1.75821	30	40.0053	7.09737	3620	154.85	62.527	8	4.18192	1.97667	34	24.4068	7.38841	3117	132.144	47.3196	14	8.559	3.11502	27	24.1648	7.36567	2533	125.586	46.5537
Niben101Scf07247g04009	NAD(P)H-quinone oxidoreductase subunit 2 A, chloroplastic	26.2717	-2.34862	0.0412434	0.691113	29.9438	-0.138652	0.902001	0.999998	28.1226	1.73284	0.133647	0.867741	29.9438	-0.477133	0.670447	0.999995	sp|P0CD52|NU2C1_SPIOL	*-*-	NAD(P)H-quinone oxidoreductase subunit 2 A, chloroplastic			4	5.89944	2.49822	2	6.6317	1.17654	2006	213.37	86.1566	6	7.79895	3.68633	23	41.0543	12.4279	1661	175.097	62.7007	12	18.2421	6.63915	1	2.22545	0.67834	1686	207.856	77.0504
Niben101Scf01025g01011	Photosystem II reaction center protein L	26.0938	-2.35296	0.0229176	0.56584	29.6439	-0.045543	0.964301	0.999998	21.7251	1.88439	0.0690056	0.733487	29.6439	-0.423034	0.677017	0.999995	sp|Q7J1C4|PSBL_ACOCL	*-**	Photosystem II reaction center protein L	IPR003372 (Photosystem II PsbL)	GO:0009523 (photosystem II), GO:0009539 (photosystem II reaction center), GO:0015979 (photosynthesis), GO:0016020 (membrane)	44	63.3609	26.8313	7	22.6627	4.0206	1385	143.837	58.0799	45	57.1104	26.9944	43	74.9406	22.686	776	79.8711	28.6011	55	81.6346	29.7106	14	30.4203	9.27242	587	70.6578	26.1923
Niben101Scf04083g03013	plastid transcriptionally active7 LENGTH=169	14.247	-2.36246	0.0337725	0.645672	17.1164	-0.0719309	0.947172	0.999998	17.1164	2.06311	0.0641158	0.716887	15.9705	-0.227422	0.833842	0.999995	AT5G24314.2	***-	plastid transcriptionally active7 LENGTH=169			6	3.82778	1.62094	11	15.7773	2.79906	2341	107.708	43.4914	6	3.3735	1.59455	22	16.9863	5.14207	2205	100.546	36.0044	11	7.23321	2.6325	10	9.62636	2.93421	2316	123.506	45.7826
Niben101Scf03822g00010	Protein EXORDIUM-like 5	14.1079	-2.36691	0.0244974	0.573844	11.6032	0.191696	0.852265	0.999998	11.6032	1.88291	0.074421	0.749245	14.1079	-0.675692	0.510238	0.999995	sp|Q9SII5|EXOL5_ARATH	***-	Protein EXORDIUM-like 5	IPR006766 (Phosphate-induced protein 1)		13	6.81225	2.88477	10	11.7812	2.09012	1072	40.5129	16.3587	4	1.84732	0.87317	8	5.07361	1.53588	2976	111.465	39.9146	15	8.10179	2.94862	5	3.95352	1.20507	1888	82.6994	30.656
Niben101Scf01036g03007	Thioredoxin superfamily protein LENGTH=186	11.3282	-2.36817	0.0257529	0.584188	13.375	-0.357098	0.726886	0.999998	11.105	2.10194	0.0481347	0.656577	13.375	0.0908605	0.929068	0.999995	AT4G03520.1	*-*-	Thioredoxin superfamily protein LENGTH=186	IPR005746 (Thioredoxin), IPR012336 (Thioredoxin-like fold)	GO:0006662 (glycerol ether metabolic process), GO:0015035 (protein disulfide oxidoreductase activity), GO:0045454 (cell redox homeostasis)	16	10.6923	4.52784	6	9.01459	1.59929	1747	84.1968	33.9978	11	6.47854	3.06221	6	4.85268	1.469	1722	82.2514	29.4534	10	6.88801	2.50687	14	14.1171	4.30304	1280	71.5013	26.505
Niben101Scf02602g00001	Thioredoxin superfamily protein LENGTH=186	24.5522	-2.3713	0.0352923	0.65491	24.2175	0.234962	0.832961	0.999998	24.2175	2.06671	0.0667392	0.727575	24.5522	-0.539555	0.627939	0.999995	AT4G03520.1	***-	Thioredoxin superfamily protein LENGTH=186	IPR005746 (Thioredoxin), IPR012336 (Thioredoxin-like fold)	GO:0006662 (glycerol ether metabolic process), GO:0015035 (protein disulfide oxidoreductase activity), GO:0045454 (cell redox homeostasis)	15	7.62717	3.22986	8	9.14548	1.62251	4150	152.185	61.4508	30	13.444	6.35456	17	10.4617	3.16695	4928	179.103	64.135	25	13.1025	4.76862	35	26.8539	8.18534	3789	161.046	59.6985
Niben101Scf06128g00002	50S ribosomal protein 5, chloroplastic	12.1451	-2.37272	0.039071	0.676823	13.5335	-0.0558225	0.959563	0.999998	13.4526	2.19514	0.0564716	0.694214	13.5335	-0.121754	0.911863	0.999995	sp|P11891|PSRP5_PEA	-**-	50S ribosomal protein 5, chloroplastic			2	1.78713	0.75679	6	12.0537	2.13846	1449	93.3782	37.7052	1	0.787516	0.372235	9	9.73303	2.94637	1448	92.4812	33.1166	10	9.21018	3.35201	3	4.04495	1.23294	1292	96.5031	35.7729
Niben101Scf02132g00026	product [Oryza sativa Japonica Group]	29.1456	-2.38402	0.0433307	0.700717	38.6575	-0.474316	0.684601	0.999998	26.6749	1.91606	0.104747	0.817553	38.6575	0.00635235	0.995655	0.999995	ref|NP_001043425.1|	*-*-	product [Oryza sativa Japonica Group]	IPR009500 (Protein of unknown function DUF1118)		19	10.2299	4.33205	19	22.9994	4.08035	6860	266.376	107.56	19	9.01586	4.26152	37	24.1102	7.29863	5506	211.892	75.8766	20	11.0992	4.03952	35	28.4351	8.6673	4035	181.6	67.3178
Niben101Scf06117g04008	Photosystem II lipoprotein Psb27	19.999	-2.3849	0.0350604	0.654706	23.5705	-0.449177	0.682443	0.999998	16.4589	1.83482	0.106301	0.819965	23.5705	-0.100899	0.92646	0.999995	sp|Q8DG60|PSB27_THEEB	*-**	Photosystem II lipoprotein Psb27	IPR025585 (Photosystem II Pbs27)	GO:0010207 (photosystem II assembly)	3	3.11732	1.32008	6	14.017	2.48677	2211	165.692	66.9045	5	4.57893	2.16432	8	10.0607	3.04558	2060	152.998	54.7872	4	4.28413	1.55919	12	18.8152	5.73505	1307	113.524	42.0826
Niben101Scf02730g01006	Peptidyl-prolyl cis-trans isomerase-like 1	9.02452	-2.39161	0.0293677	0.610973	11.8038	-0.904729	0.401313	0.999998	8.99185	1.56817	0.154984	0.888019	11.8038	0.0812839	0.939616	0.999995	sp|Q5E992|PPIL1_BOVIN	--**	Peptidyl-prolyl cis-trans isomerase-like 1	IPR002130 (Cyclophilin-type peptidyl-prolyl cis-trans isomerase domain), IPR023222 (PsbQ-like domain), IPR029000 (Cyclophilin-like domain)	GO:0000413 (protein peptidyl-prolyl isomerization), GO:0003755 (peptidyl-prolyl cis-trans isomerase activity), GO:0006457 (protein folding)	15	4.80147	2.03327	24	17.2718	3.06421	3252	75.0733	30.3138	9	2.53898	1.2001	32	12.3969	3.75278	2700	61.774	22.1207	6	1.9796	0.720468	6	2.89802	0.883346	2558	68.4442	25.3717
Niben101Scf06189g01001	BnaC09g34100D [Brassica napus]	10.6376	-2.39485	0.0125902	0.451733	12.4247	-1.03379	0.2641	0.999998	6.95534	1.34426	0.167667	0.90296	12.4247	-0.0167974	0.98528	0.999995	emb|CDX80332.1|	*-*-	BnaC09g34100D [Brassica napus]	IPR021584 (Thylakoid soluble phosphoprotein TSP9)		15	14.4381	6.11407	11	23.8043	4.22314	961	66.7105	26.937	11	9.33138	4.41066	17	19.8038	5.99498	873	60.061	21.5073	9	8.92903	3.24969	15	21.786	6.64059	368	29.6088	10.9757
Niben101Scf02375g01005	plastid-specific 50S ribosomal protein 6 LENGTH=106	8.98627	-2.39812	0.0416596	0.692531	19.619	-1.33954	0.215319	0.999998	9.23056	1.87774	0.114073	0.836636	19.619	0.819158	0.4435	0.999995	AT5G17870.1	***-	plastid-specific 50S ribosomal protein 6 LENGTH=106			2	3.32514	1.40809	8	29.9029	5.30511	1077	129.136	52.1438	1	1.46526	0.692583	4	8.04859	2.43646	560	66.5468	23.8298	0	0	0	3	7.52606	2.29402	493	68.5141	25.3976
Niben101Scf02348g09001	Branched-chain-amino-acid aminotransferase 6	9.68543	-2.41231	0.028297	0.605019	5.9718	0.304692	0.776044	0.999998	5.9718	2.35024	0.0325856	0.566586	9.68543	-0.366759	0.732084	0.999995	sp|Q9LPM9|BCAT6_ARATH	****	Branched-chain-amino-acid aminotransferase 6	IPR001544 (Aminotransferase, class IV)	GO:0003824 (catalytic activity), GO:0004084 (branched-chain-amino-acid transaminase activity), GO:0008152 (metabolic process), GO:0009081 (branched-chain amino acid metabolic process)	18	6.72271	2.84685	21	17.6334	3.12835	899	24.215	9.77774	0	0	0	21	9.4923	2.8735	2739	73.1178	26.1828	40	15.3984	5.60419	14	7.88981	2.4049	856	26.7239	9.90632
Niben101Scf01249g03027	50S ribosomal protein L29	11.7758	-2.41435	0.0105947	0.415207	13.9121	-0.618252	0.493648	0.999998	11.4544	1.95101	0.0397294	0.611762	13.9121	0.154912	0.863185	0.999995	sp|B0KCK8|RL29_THEP3	--*-	50S ribosomal protein L29	IPR001854 (Ribosomal protein L29)	GO:0003735 (structural constituent of ribosome), GO:0005622 (intracellular), GO:0005840 (ribosome), GO:0006412 (translation)	11	9.7184	4.11543	19	37.7398	6.69546	1202	76.5876	30.9253	9	7.00775	3.31235	28	29.9392	9.06317	1015	64.0955	22.952	7	6.37446	2.31996	16	21.3299	6.50157	933	68.9029	25.5417
Niben101Scf05442g03016	RNA-binding protein 39	28.9595	-2.41511	0.0423988	0.694962	35.7793	-0.500207	0.671997	0.999998	32.1181	1.75927	0.139769	0.873465	35.7793	-0.155634	0.895062	0.999995	sp|Q14498|RBM39_HUMAN	*-**	RNA-binding protein 39	IPR012677 (Nucleotide-binding alpha-beta plait domain)	GO:0000166 (nucleotide binding), GO:0003676 (nucleic acid binding)	19	9.53734	4.03875	67	75.6123	13.4144	6149	222.603	89.8846	22	9.73263	4.60032	99	60.1435	18.2066	4987	178.926	64.0715	33	17.0738	6.21395	17	12.8762	3.92481	5543	232.58	86.2155
Niben101Scf03766g03001	Histone-lysine N-methyltransferase setd3	6.40841	-2.41587	0.0227517	0.565304	6.07712	-0.090778	0.930592	0.999998	6.04645	1.87337	0.0780876	0.7565	6.40841	-0.451723	0.663922	0.999995	sp|B7ZUF3|SETD3_XENTR	***-	Histone-lysine N-methyltransferase setd3	IPR015353 (Rubisco LSMT, substrate-binding domain)		10	2.07428	0.878392	14	6.5289	1.1583	2681	40.1067	16.1947	18	3.2906	1.55537	23	5.77399	1.7479	2999	44.4635	15.922	23	4.91744	1.78968	8	2.50395	0.763228	2425	42.0468	15.5864
Niben101Ctg14777g00001	Glyceraldehyde-3-phosphate dehydrogenase	7.28267	-2.4179	0.0239796	0.571052	6.17252	-0.921328	0.37887	0.999998	4.90828	0.953166	0.387727	0.990117	7.28267	-0.543402	0.591561	0.999995	sp|Q59800|G3P_STRAU	--*-	Glyceraldehyde-3-phosphate dehydrogenase	IPR020831 (Glyceraldehyde/Erythrose phosphate dehydrogenase family)	GO:0016620 (oxidoreductase activity, acting on the aldehyde or oxo group of donors, NAD or NADP as acceptor), GO:0055114 (oxidation-reduction process)	4	5.18816	2.19702	3	8.7482	1.55203	391	36.5748	14.7685	2	2.28622	1.08063	5	7.8488	2.37598	554	51.3597	18.3914	3	4.01068	1.45967	6	11.7428	3.57932	241	26.1291	9.68584
Niben101Scf00037g01005	Rhodanese-like domain-containing protein 9, chloroplastic	10.3932	-2.41986	0.0238884	0.570453	14.3013	-0.121822	0.906213	0.999998	12.1039	2.45412	0.0218538	0.501229	14.3013	0.156084	0.880124	0.999995	sp|O48529|STR9_ARATH	***-	Rhodanese-like domain-containing protein 9, chloroplastic	IPR001763 (Rhodanese-like domain)		10	4.99679	2.11598	13	14.6042	2.59095	2625	94.596	38.1969	7	3.08265	1.45707	16	9.6759	2.92908	2095	74.8229	26.7934	23	11.8457	4.31122	14	10.5557	3.21748	1859	77.6469	28.7831
Niben101Scf04918g05001	Pyrophosphate-energized vacuolar membrane proton pump	6.89489	-2.42395	0.0236733	0.569418	6.43254	0.0974825	0.926615	0.999998	6.43254	1.93999	0.0705915	0.736779	6.89489	-0.581445	0.582197	0.999995	sp|P21616|AVP_VIGRR	****	Pyrophosphate-energized vacuolar membrane proton pump	IPR004131 (Pyrophosphate-energised proton pump)	GO:0004427 (inorganic diphosphatase activity), GO:0009678 (hydrogen-translocating pyrophosphatase activity), GO:0015992 (proton transport), GO:0016020 (membrane)	25	4.67014	1.97765	25	10.4996	1.86275	2409	32.4548	13.1049	34	5.59761	2.64582	44	9.9477	3.01136	3143	41.9656	15.0275	51	9.8198	3.57388	10	2.81875	0.859184	2568	40.0994	14.8645
Niben101Scf06026g01006	early nodulin-like protein 17 LENGTH=172	15.1156	-2.4246	0.0316012	0.627712	9.73441	0.193109	0.862468	0.999998	9.73441	1.55987	0.168869	0.904847	15.1156	-1.05784	0.340108	0.999995	AT5G15350.1	***-	early nodulin-like protein 17 LENGTH=172	IPR008972 (Cupredoxin)	GO:0009055 (electron carrier activity)	7	3.47875	1.47314	9	10.0557	1.78399	1249	44.765	18.0757	5	2.18992	1.03511	15	9.02186	2.73109	3269	116.118	41.5807	13	6.65903	2.42353	6	4.49928	1.37143	1650	68.5428	25.4083
Niben101Scf08178g00010	unknown protein; FUNCTIONS IN: molecular_function unknown; INVOLVED IN: biological_process unknown; LOCATED IN: chloroplast, chloroplast stroma; EXPRESSED IN: 22 plant structures; EXPRESSED DURING: 14 growth stages; Has 94 Blast hits to 94 proteins in 35 species: Archae - 6; Bacteria - 10; Metazoa - 21; Fungi - 2; Plants - 48; Viruses - 0; Other Eukaryotes - 7 (source: NCBI BLink). LENGTH=237	16.3075	-2.44411	0.0284221	0.605813	16.5501	0.0167579	0.987776	0.999998	14.5655	2.23963	0.0447362	0.638832	16.5501	-0.22124	0.839624	0.999995	AT1G62780.1	***-	unknown protein; FUNCTIONS IN: molecular_function unknown; INVOLVED IN: biological_process unknown; LOCATED IN: chloroplast, chloroplast stroma; EXPRESSED IN: 22 plant structures; EXPRESSED DURING: 14 growth stages; Has 94 Blast hits to 94 proteins in 35 species: Archae - 6; Bacteria - 10; Metazoa - 21; Fungi - 2; Plants - 48; Viruses - 0; Other Eukaryotes - 7 (source: NCBI BLink). LENGTH=237			19	9.1042	3.85533	7	7.54103	1.33786	3186	110.1	44.4571	18	7.60142	3.59296	13	7.53896	2.28219	3510	120.214	43.0474	24	11.8534	4.314	29	20.9678	6.3912	2222	88.9991	32.9913
Niben101Scf02790g05008	Photosystem II reaction center X protein	22.243	-2.45597	0.0287108	0.608758	29.1076	-0.298975	0.785376	0.999998	20.7837	2.27521	0.0427996	0.628073	29.1076	0.118212	0.914221	0.999995	sp|Q2JN82|PSBX_SYNJB	--**	Photosystem II reaction center X protein	IPR009518 (Photosystem II PsbX)	GO:0009523 (photosystem II), GO:0015979 (photosynthesis), GO:0016020 (membrane)	28	41.6318	17.6297	64	213.94	37.9552	733	78.6001	31.7379	37	48.4845	22.9172	39	70.1798	21.2448	593	63.0204	22.567	39	59.7688	21.7527	37	83.0111	25.3026	332	41.2628	15.2958
Niben101Scf13186g02006	SAUR-like auxin-responsive protein family LENGTH=122	13.4563	-2.45637	0.0479445	0.728265	16.7401	-0.323197	0.791539	0.999998	12.5796	1.93322	0.120216	0.850509	16.7401	-0.199955	0.86987	0.999995	AT4G00880.1	***-	SAUR-like auxin-responsive protein family LENGTH=122	IPR003676 (Auxin-induced protein, ARG7)		0	0	0	20	19.4251	3.44623	3718	115.838	46.7742	8	3.04589	1.4397	31	16.2081	4.9065	3077	95.0116	34.0228	8	3.56224	1.29646	23	14.9929	4.56998	2381	85.9811	31.8725
Niben101Scf02318g02002	30S ribosomal protein S20	13.1893	-2.45824	0.0345615	0.651174	17.0491	-0.557939	0.624428	0.999998	11.8451	1.78699	0.125742	0.857412	17.0491	-0.11331	0.920514	0.999995	sp|B7JWV1|RS20_CYAP8	--*-	30S ribosomal protein S20	IPR002583 (Ribosomal protein S20)	GO:0003723 (RNA binding), GO:0003735 (structural constituent of ribosome), GO:0005622 (intracellular), GO:0005840 (ribosome), GO:0006412 (translation)	0	0	0	20	23.3175	4.13678	3113	116.423	47.0104	6	2.74216	1.29614	27	16.9454	5.1297	2497	92.552	33.142	3	1.60351	0.583593	18	14.0847	4.29316	1908	82.7065	30.6587
Niben101Scf09658g00033	molecular chaperone DnaJ [Fischerella sp. PCC 9605]	9.92596	-2.45982	0.0436169	0.702951	13.2023	-0.579864	0.631301	0.999998	10.3868	2.1786	0.0740224	0.748402	13.2023	0.298647	0.804718	0.999995	ref|WP_026735795.1|	--*-	molecular chaperone DnaJ [Fischerella sp. PCC 9605]	IPR021788 (Protein of unknown function DUF3353)		160	53.494	22.653	55	41.342	7.33453	988	23.8229	9.61942	135	39.7789	18.8023	21	8.49737	2.57232	982	23.4669	8.40328	51	17.5751	6.3964	106	53.4759	16.3	817	22.8329	8.46397
Niben101Scf11108g00002	Photosystem II reaction center X protein	33.1765	-2.46038	0.0174571	0.516208	57.2587	-0.384733	0.701789	0.999998	46.4577	2.55321	0.0135511	0.419837	57.2587	0.477563	0.634915	0.999995	sp|Q2JN82|PSBX_SYNJB	--**	Photosystem II reaction center X protein	IPR009518 (Photosystem II PsbX)	GO:0009523 (photosystem II), GO:0015979 (photosynthesis), GO:0016020 (membrane)	31	47.2447	20.0066	34	116.497	20.6678	2954	324.679	131.102	25	33.5788	15.8717	34	62.7119	18.9841	1658	180.607	64.6737	39	61.2631	22.2965	37	85.0863	25.9352	1930	245.868	91.1413
Niben101Scf14632g00003	transferase, transferring glycosyl groups, putative [Ricinus communis] gb|EEF38018.1| transferase, transferring glycosyl groups, putative [Ricinus communis]	6.64584	-2.46279	0.0260268	0.585408	5.35689	0.0136742	0.989904	0.999998	5.35689	1.80476	0.104484	0.817505	6.64584	-0.671703	0.532198	0.999995	ref|XP_002524407.1|	****	transferase, transferring glycosyl groups, putative [Ricinus communis] gb|EEF38018.1| transferase, transferring glycosyl groups, putative [Ricinus communis]	IPR002495 (Glycosyl transferase, family 8), IPR029044 (Nucleotide-diphospho-sugar transferases)	GO:0016757 (transferase activity, transferring glycosyl groups)	7	2.06814	0.87579	7	4.64969	0.824906	1295	27.5933	11.1419	4	1.04154	0.492304	11	3.93328	1.19068	2414	50.9775	18.2546	10	3.04526	1.10831	4	1.78324	0.543548	1575	38.897	14.4188
Niben101Scf04783g11001	unknown protein; Has 15 Blast hits to 15 proteins in 7 species: Archae - 0; Bacteria - 0; Metazoa - 0; Fungi - 0; Plants - 15; Viruses - 0; Other Eukaryotes - 0 (source: NCBI BLink). LENGTH=166	13.2284	-2.46565	0.0214031	0.551974	6.94398	0.0786204	0.939629	0.999998	6.3184	1.72396	0.110792	0.8298	13.2284	-0.82031	0.425002	0.999995	AT3G06145.1	***-	unknown protein; Has 15 Blast hits to 15 proteins in 7 species: Archae - 0; Bacteria - 0; Metazoa - 0; Fungi - 0; Plants - 15; Viruses - 0; Other Eukaryotes - 0 (source: NCBI BLink). LENGTH=166			10	11.7232	4.96441	4	10.5427	1.87039	410	34.6644	13.9971	11	11.3651	5.37196	5	7.09411	2.14752	1072	89.826	32.1658	15	18.1252	6.59659	5	8.84473	2.69597	266	26.0665	9.66265
Niben101Scf08819g00017	granule-bound starch synthase	8.51871	-2.46699	0.0451216	0.713295	8.78518	-0.380064	0.75386	0.999998	8.03298	1.9619	0.111675	0.832351	8.78518	-0.125017	0.917713	0.999995	prf||1718316A	****	granule-bound starch synthase	IPR011835 (Glycogen/starch synthase, ADP-glucose type), IPR029056 (Ribokinase-like)	GO:0009011 (starch synthase activity), GO:0009058 (biosynthetic process), GO:0009250 (glucan biosynthetic process)	7	1.59424	0.675111	23	11.7768	2.08934	3557	58.4242	23.5911	10	2.0072	0.948743	14	3.85891	1.16817	4021	65.4561	23.4392	3	0.704241	0.256306	22	7.56043	2.3045	3052	58.1025	21.5381
Niben101Scf06866g00001	Glutamyl-tRNA(Gln) amidotransferase subunit A	11.2237	-2.46998	0.0190407	0.530721	11.6354	-0.167346	0.87209	0.999998	9.70716	1.94768	0.0648878	0.719965	11.6354	-0.354957	0.732309	0.999995	sp|A5WCI2|GATA_PSYWF	*-*-	Glutamyl-tRNA(Gln) amidotransferase subunit A	IPR000120 (Amidase), IPR023631 (Amidase signature domain)	GO:0016884 (carbon-nitrogen ligase activity, with glutamine as amido-N-donor)	31	8.54249	3.61746	13	8.05397	1.42886	3721	73.9493	29.86	31	7.52867	3.55857	46	15.3412	4.64408	3611	71.1229	25.4684	30	8.52092	3.10116	36	14.969	4.56269	2513	57.8853	21.4576
Niben101Scf05712g02002	Ribulose-1,5 bisphosphate carboxylase/oxygenase large subunit N-methyltransferase, chloroplastic	5.13372	-2.47004	0.0239021	0.570453	5.54085	-0.230807	0.828611	0.999998	5.51241	1.82679	0.0962585	0.800933	5.54085	-0.412448	0.697548	0.999995	sp|P94026|RBCMT_TOBAC	****	Ribulose-1,5 bisphosphate carboxylase/oxygenase large subunit N-methyltransferase, chloroplastic	IPR011192 (Rubisco LSMT methyltransferase, plant)	GO:0005515 (protein binding), GO:0009507 (chloroplast), GO:0030785 ([ribulose-bisphosphate carboxylase]-lysine N-methyltransferase activity)	1	0.254121	0.107612	11	6.2846	1.11496	2081	38.1386	15.4	6	1.34377	0.635162	23	7.07374	2.14136	1941	35.2554	12.6246	4	1.04772	0.381313	8	3.06759	0.935034	1933	41.0607	15.2209
Niben101Ctg13946g00001	Germin-like protein subfamily 3 member 3	111.002	-2.48094	0.0472715	0.727468	143.514	-0.147246	0.905927	0.999998	143.514	2.17003	0.0827509	0.768639	133.05	-0.16366	0.895479	0.999995	sp|P94072|GL33_ARATH	***-	Germin-like protein subfamily 3 member 3	IPR001929 (Germin)	GO:0030145 (manganese ion binding), GO:0045735 (nutrient reservoir activity)	75	65.0057	27.5278	88	171.481	30.4227	13518	844.996	341.2	40	30.5551	14.4425	207	217.14	65.7325	11397	706.057	252.832	99	88.4439	32.1889	55	71.9316	21.9255	14016	1015.47	376.427
Niben101Scf34386g00010	Aquaporin-like superfamily protein LENGTH=285	34.0223	-2.48197	0.0495504	0.738122	41.9542	-0.0606323	0.961495	0.999998	41.9542	2.31036	0.0675687	0.729044	36.9846	-0.110972	0.929584	0.999995	AT2G37180.1	***-	Aquaporin-like superfamily protein LENGTH=285	IPR000425 (Major intrinsic protein), IPR023271 (Aquaporin-like)	GO:0005215 (transporter activity), GO:0006810 (transport), GO:0016020 (membrane)	33	12.5384	5.30958	66	56.3786	10.0022	8644	236.861	95.6419	8	2.67886	1.26622	103	47.3635	14.3378	8891	241.455	86.4628	43	16.8398	6.1288	57	32.679	9.96088	9324	296.13	109.773
Niben101Scf00597g01003	Pectate lyase	5.79698	-2.48232	0.020685	0.543945	6.79813	0.367935	0.724386	0.999998	6.79813	2.31694	0.0308838	0.55669	5.79698	-0.533317	0.609114	0.999995	sp|O24554|PLY_ZINVI	***-	Pectate lyase	IPR011050 (Pectin lyase fold/virulence factor), IPR018082 (AmbAllergen)		2	0.502885	0.212956	17	9.61019	1.70495	1695	30.7369	12.4113	5	1.10801	0.523722	22	6.69486	2.02666	2306	41.4436	14.8406	19	4.9242	1.79214	9	3.41467	1.04083	2254	47.3747	17.5614
Niben101Scf00233g00005	Aldo-keto reductase	9.49591	-2.48797	0.0362826	0.661824	8.81871	-0.0519341	0.964103	0.999998	8.00516	1.85924	0.119541	0.848641	9.49591	-0.576796	0.615262	0.999995	sp|P40690|ALKE_BABBO	*-*-	Aldo-keto reductase	IPR001395 (Aldo/keto reductase), IPR023210 (NADP-dependent oxidoreductase domain)		3	1.83086	0.77531	0	0	0	1445	63.5995	25.6808	8	4.30287	2.03384	5	3.69304	1.11795	1622	70.7529	25.3359	7	4.40327	1.60255	5	4.60438	1.40346	1111	56.6763	21.0095
Niben101Scf01319g06003	Chaperone protein DnaJ	5.56792	-2.49661	0.0166718	0.503763	2.86899	-0.465033	0.65284	0.999998	2.57333	0.91161	0.396774	0.992526	5.56792	-1.11997	0.262528	0.999995	sp|Q8CXD3|DNAJ_OCEIH	*-*-	Chaperone protein DnaJ	IPR001623 (DnaJ domain)		3	2.20341	0.933071	4	6.60507	1.17181	304	16.1027	6.5021	12	7.76763	3.67152	4	3.5556	1.07635	636	33.3879	11.9559	0	0	0	5	5.54128	1.68904	265	16.2694	6.03095
Niben101Scf01958g02007	Unknown protein	8.8435	-2.50439	0.0162664	0.498648	12.413	-0.423484	0.666433	0.999998	11.2401	2.50384	0.0161849	0.445388	12.413	0.42293	0.66719	0.999995			Unknown protein			9	5.56062	2.35474	17	23.6142	4.18942	1706	76.0172	30.6949	2	1.08904	0.514757	10	7.47758	2.2636	1502	66.33	23.7521	12	7.64196	2.78127	6	5.5937	1.70502	1527	78.863	29.2339
Niben101Scf20506g01006	Glycine cleavage system H protein	31.0323	-2.50442	0.0313869	0.627033	32.324	-0.0488656	0.966111	0.999998	32.324	2.22862	0.0555875	0.689872	31.0323	-0.226933	0.843514	0.999995	sp|Q21NX6|GCSH_SACD2	***-	Glycine cleavage system H protein	IPR002930 (Glycine cleavage system H-protein)		23	13.6716	5.78949	36	48.1104	8.5353	4531	194.24	78.432	25	13.0968	6.19047	39	28.0567	8.4933	5154	218.976	78.4131	19	11.641	4.23669	52	46.6404	14.2165	4263	211.817	78.5189
Niben101Scf01696g04006	Auxin-responsive protein IAA16	5.75029	-2.51079	0.0233014	0.568484	6.61906	0.399314	0.706304	0.999998	6.61906	2.35438	0.0335201	0.57449	5.75029	-0.555725	0.599729	0.999995	sp|O24407|IAA16_ARATH	***-	Auxin-responsive protein IAA16	IPR003311 (AUX/IAA protein)	GO:0005634 (nucleus), GO:0006355 (regulation of transcription, DNA-templated), GO:0046983 (protein dimerization activity)	3	1.20936	0.512126	7	6.34421	1.12553	937	27.2413	10.9997	5	1.7764	0.839648	5	2.43942	0.738457	1519	43.7676	15.6728	11	4.57058	1.66345	3	1.82484	0.556229	1412	47.5799	17.6375
Niben101Scf04629g02001	Bifunctional nuclease 2	6.09292	-2.51158	0.0281262	0.60291	3.53659	0.000807178	0.999435	0.999998	3.53659	1.38316	0.227794	0.938485	6.09292	-1.12923	0.320542	0.999995	sp|Q93VH2|BBD2_ARATH	****	Bifunctional nuclease 2	IPR003729 (Bifunctional nuclease domain)	GO:0004518 (nuclease activity)	74	10.1882	4.31437	9	2.78581	0.494234	869	8.62854	3.48411	133	16.1381	7.62797	27	4.49893	1.36191	2636	25.94	9.28887	74	10.5012	3.82189	12	2.49295	0.759877	1413	16.2615	6.02802
Niben101Scf02853g02003	Haloacid dehalogenase-like hydrolase domain-containing protein	29.3918	-2.51388	0.0482284	0.729952	32.6889	-0.607865	0.630292	0.999998	21.8838	1.75512	0.168478	0.90422	32.6889	-0.150894	0.904753	0.999995	sp|Q94K71|GPPL2_ARATH	****	Haloacid dehalogenase-like hydrolase domain-containing protein	IPR006439 (HAD hydrolase, subfamily IA), IPR023214 (HAD-like domain)	GO:0008152 (metabolic process), GO:0016787 (hydrolase activity)	18	7.90686	3.3483	28	27.6524	4.90584	7021	222.424	89.8126	24	9.2913	4.39172	32	17.0122	5.14993	6994	219.592	78.6337	12	5.4332	1.97739	38	25.1873	7.67735	4114	151.06	55.9967
Niben101Scf01396g05008	product [Oryza sativa Japonica Group]	6.52875	-2.52618	0.0170344	0.509705	9.29586	0.937535	0.364767	0.999998	9.29586	2.44373	0.020983	0.492996	6.52875	-1.01998	0.324166	0.999995	ref|NP_001053188.1|	***-	product [Oryza sativa Japonica Group]	IPR006946 (Protein of unknown function DUF642), IPR008979 (Galactose-binding domain-like)		6	1.65922	0.702625	2	1.24344	0.2206	1500	29.9154	12.0795	13	3.16832	1.49757	18	6.02427	1.82366	2298	45.4215	16.265	15	4.27549	1.55605	13	5.42453	1.65345	2880	66.573	24.6781
Niben101Scf02290g05024	OBP3-responsive gene 1 LENGTH=670	8.81142	-2.53387	0.0295364	0.612011	12.4317	0.238757	0.83579	0.999998	12.4317	2.33965	0.0445371	0.637558	10.2396	-0.432973	0.706933	0.999995	AT5G53450.1	***-	OBP3-responsive gene 1 LENGTH=670			9	2.07385	0.878207	66	34.1918	6.066	3543	58.8786	23.7746	7	1.42156	0.67193	131	36.533	11.0592	2493	41.0597	14.7031	32	7.60024	2.76608	64	22.2526	6.78283	3886	74.8498	27.7462
Niben101Scf00770g02008	ribosomal protein L10 (mitochondrion) [Digitalis purpurea]	8.38004	-2.53822	0.0455982	0.716932	5.99485	0.65614	0.60153	0.999998	5.99485	1.82909	0.151018	0.883145	8.38004	-1.36527	0.275632	0.999995	gb|ACZ52183.1|	*-*-	ribosomal protein L10 (mitochondrion) [Digitalis purpurea]			21	18.2883	7.74449	4	7.83172	1.38943	95	5.96663	2.40926	29	22.258	10.5207	41	43.2133	13.0815	69	4.29498	1.53799	35	31.417	11.4341	8	10.5126	3.20435	124	9.02669	3.34612
Niben101Scf00246g04005	1-deoxy-D-xylulose-5-phosphate synthase	36.4226	-2.54453	0.0430324	0.698233	40.9809	-0.264372	0.833009	0.999998	38.1483	2.17332	0.0840045	0.77318	40.9809	-0.106844	0.932082	0.999995	sp|Q2KBR2|DXS_RHIEC	****	1-deoxy-D-xylulose-5-phosphate synthase	IPR005477 (Deoxyxylulose-5-phosphate synthase), IPR009014 (Transketolase, C-terminal/Pyruvate-ferredoxin oxidoreductase, domain II), IPR029061 (Thiamin diphosphate-binding fold)	GO:0003824 (catalytic activity), GO:0008152 (metabolic process), GO:0008661 (1-deoxy-D-xylulose-5-phosphate synthase activity), GO:0016114 (terpenoid biosynthetic process)	95	17.8927	7.57699	113	47.8493	8.48899	19486	264.684	106.877	95	15.7692	7.45365	135	30.7728	9.31551	19188	258.311	92.4986	88	17.0836	6.21751	124	35.2405	10.7417	16704	262.983	97.4856
Niben101Scf04018g06007	Photosystem II reaction center X protein	13.9672	-2.54591	0.0118016	0.441508	19.1948	0.245298	0.795259	0.999998	17.6519	2.78385	0.00571646	0.284537	19.1948	-0.00735962	0.993814	0.999995	sp|Q2JN82|PSBX_SYNJB	--**	Photosystem II reaction center X protein	IPR009518 (Photosystem II PsbX)	GO:0009523 (photosystem II), GO:0015979 (photosynthesis), GO:0016020 (membrane)	6	9.06856	3.84024	13	44.1748	7.83709	1043	113.69	45.9069	10	13.3205	6.29621	14	25.6092	7.75238	720	77.782	27.853	7	10.9051	3.96886	32	72.98	22.2451	571	72.1401	26.7418
Niben101Scf17701g01020	Photosystem I reaction center subunit N, chloroplastic	81.171	-2.54634	0.0485414	0.731644	76.5216	-0.248237	0.846717	0.999998	50.5619	1.91674	0.137875	0.873465	81.171	-0.381357	0.766315	0.999995	sp|P49107|PSAN_ARATH	****	Photosystem I reaction center subunit N, chloroplastic	IPR008796 (Photosystem I PsaN, reaction centre subunit N)	GO:0005516 (calmodulin binding), GO:0009522 (photosystem I), GO:0015979 (photosynthesis), GO:0042651 (thylakoid membrane)	36	33.5907	14.2246	46	96.498	17.1198	7295	490.901	198.221	52	42.7616	20.2121	58	65.4975	19.8273	8520	568.218	203.474	45	43.2785	15.751	79	111.227	33.9031	3529	275.246	102.032
Niben101Scf08515g00033	sex-linked protein 9 [Silene latifolia]	59.5007	-2.54881	0.0400906	0.685048	60.8898	-0.325769	0.792593	0.999998	51.4639	2.0285	0.102385	0.812957	60.8898	-0.19454	0.875199	0.999995	gb|ADH43621.1|	***-	sex-linked protein 9 [Silene latifolia]	IPR017498 (Photosystem I PsaO)		212	60.5799	25.6536	159	102.149	18.1223	16691	343.975	138.893	264	66.4861	31.4259	122	42.1922	12.7724	18363	375.055	134.304	163	48.009	17.4727	189	81.4932	24.84	12658	302.351	112.079
Niben101Scf00220g04015	Photosystem I reaction center subunit VI, chloroplastic	27.8473	-2.55315	0.0284628	0.605879	35.5609	-0.586699	0.610156	0.999998	25.4656	1.97536	0.0905342	0.789194	35.5609	0.00890791	0.993814	0.999995	sp|O04006|PSAH_BRACM	****	Photosystem I reaction center subunit VI, chloroplastic	IPR004928 (Photosystem I PsaH, reaction centre subunit VI), IPR029027 (Single alpha-helix domain)	GO:0009522 (photosystem I), GO:0009538 (photosystem I reaction center), GO:0015979 (photosynthesis)	27	14.873	6.29823	17	21.0537	3.73515	6025	239.356	96.6492	23	11.166	5.27781	32	21.3336	6.45809	5093	200.524	71.8059	18	10.22	3.71952	26	21.611	6.58725	3872	178.288	66.0901
Niben101Scf09631g00003	Germin-like protein subfamily 3 member 3	113.179	-2.55513	0.040913	0.690388	148.825	-0.0525131	0.966353	0.999998	148.825	2.34479	0.060662	0.705732	134.252	-0.157826	0.899107	0.999995	sp|P94072|GL33_ARATH	***-	Germin-like protein subfamily 3 member 3	IPR001929 (Germin)	GO:0030145 (manganese ion binding), GO:0045735 (nutrient reservoir activity)	65	56.3383	23.8574	117	227.992	40.4483	13409	838.182	338.449	36	27.4996	12.9982	221	231.826	70.1782	11556	715.907	256.36	105	93.8042	34.1397	83	108.551	33.0875	14121	1023.08	379.247
Niben101Scf01318g00005	30S ribosomal protein S31, chloroplastic	23.6153	-2.55615	0.0187138	0.527767	24.2709	-0.442376	0.677445	0.999998	20.7576	1.92481	0.0775591	0.755982	24.2709	-0.188964	0.858525	0.999995	sp|O80439|RR31_ARATH	*-*-	30S ribosomal protein S31, chloroplastic			9	7.19801	3.04812	25	44.9525	7.97506	2653	153.024	61.7894	10	7.04861	3.33167	26	25.1665	7.61838	2926	167.264	59.8957	11	9.06787	3.30022	15	18.102	5.51769	2157	144.203	53.4548
Niben101Scf06678g04009	Defensin-like protein	35.9801	-2.55732	0.0367987	0.666203	88.9248	0.282325	0.815877	0.999998	88.9248	2.92412	0.0168915	0.451248	52.3231	0.084474	0.944493	0.999995	sp|Q40901|DEF_PETIN	***-	Defensin-like protein	IPR008176 (Gamma thionin)	GO:0006952 (defense response)	54	35.3544	14.9714	47	69.1818	12.2736	6804	321.267	129.724	51	29.4275	13.9095	68	53.8814	16.3109	4638	217.04	77.7199	58	39.14	14.2449	39	38.5284	11.7439	11869	649.557	240.786
Niben101Scf18384g00001	Bifunctional nuclease 2	7.24081	-2.55857	0.0337091	0.64519	4.82143	-0.93303	0.434803	0.999998	3.38372	1.0735	0.376636	0.988273	7.24081	-0.552046	0.641361	0.999995	sp|Q93VH2|BBD2_ARATH	****	Bifunctional nuclease 2	IPR003729 (Bifunctional nuclease domain)	GO:0004518 (nuclease activity)	57	25.6546	10.8639	1	1.01189	0.179521	261	8.47193	3.42088	64	25.3866	11.9995	16	8.71546	2.63833	615	19.7845	7.08463	30	13.9173	5.06514	2	1.35827	0.414015	335	12.6034	4.67199
Niben101Scf04813g00014	Fasciclin-like arabinogalactan protein 8	13.7463	-2.56797	0.0304305	0.620879	26.625	0.299574	0.796764	0.999998	26.625	3.00545	0.0111861	0.390169	18.6938	0.137907	0.905767	0.999995	sp|O22126|FLA8_ARATH	***-	Fasciclin-like arabinogalactan protein 8	IPR000782 (FAS1 domain)		11	3.67324	1.5555	26	19.5197	3.46301	5251	126.459	51.0629	6	1.7658	0.83464	33	13.3368	4.03729	4255	101.558	36.367	27	9.29315	3.38221	28	14.1085	4.30042	6977	194.75	72.1924
Niben101Scf02351g07005	Chlorophyll a-b binding protein 8, chloroplastic	30.7317	-2.56913	0.0420152	0.693723	37.9478	-0.871639	0.488529	0.999998	21.2022	1.75595	0.164927	0.900551	37.9478	0.0584656	0.962915	0.999995	sp|P27522|CB13_SOLLC	***-	Chlorophyll a-b binding protein 8, chloroplastic	IPR022796 (Chlorophyll A-B binding protein), IPR023329 (Chlorophyll a/b binding protein domain)	GO:0009765 (photosynthesis, light harvesting), GO:0016020 (membrane)	50	10.7536	4.55379	80	38.6828	6.86274	16354	253.664	102.427	43	8.15053	3.85251	78	20.3029	6.14607	14932	229.541	82.1965	60	13.3008	4.84078	44	14.2792	4.35244	8165	146.789	54.4134
Niben101Scf01463g06001	Nucleobase-ascorbate transporter 6	5.59271	-2.56969	0.0324848	0.637283	11.3851	0.0614861	0.957661	0.999998	11.3851	2.96353	0.0134259	0.41799	8.3693	0.332353	0.774722	0.999995	sp|Q27GI3|NAT6_ARATH	****	Nucleobase-ascorbate transporter 6	IPR006043 (Xanthine/uracil/vitamin C permease)	GO:0005215 (transporter activity), GO:0006810 (transport), GO:0016020 (membrane), GO:0055085 (transmembrane transport)	7	1.75929	0.745003	14	7.91065	1.40344	3137	56.86	22.9595	2	0.443	0.209393	15	4.56259	1.38118	2361	42.4126	15.1876	10	2.5905	0.942802	8	3.03387	0.924754	4146	87.1009	32.2876
Niben101Scf05692g07023	Trigger factor	7.91889	-2.57037	0.0298563	0.615133	9.44759	-0.463559	0.689761	0.999998	9.44759	2.10629	0.0755503	0.750469	9.3164	-0.00052526	0.999639	0.999995	sp|A1TCB8|TIG_MYCVP	***-	Trigger factor	IPR005215 (Trigger factor), IPR027304 (Trigger factor/SurA domain)	GO:0006457 (protein folding), GO:0015031 (protein transport)	7	1.57593	0.667354	32	16.1969	2.87351	3723	60.4482	24.4083	14	2.7778	1.31298	19	5.17693	1.56715	3623	58.2996	20.8765	13	3.01665	1.0979	3	1.01912	0.310639	3861	72.6593	26.9342
Niben101Scf14374g00001	50S ribosomal protein L18	25.5729	-2.57041	0.0236177	0.569418	32.2002	-0.456689	0.682048	0.999998	25.7713	2.19745	0.053255	0.680595	32.2002	0.0837279	0.940063	0.999995	sp|B9E9K7|RL18_MACCJ	***-	50S ribosomal protein L18	IPR005484 (Ribosomal protein L18/L5)	GO:0003735 (structural constituent of ribosome), GO:0005622 (intracellular), GO:0005840 (ribosome), GO:0006412 (translation)	7	4.4348	1.87799	39	55.5501	9.85519	4600	210.177	84.8674	9	5.02519	2.37525	31	23.7694	7.19544	4141	187.517	67.148	17	11.1011	4.04022	22	21.0313	6.41055	3406	180.374	66.8632
Niben101Scf00447g02010	Protein CURVATURE THYLAKOID 1A, chloroplastic	62.4258	-2.57261	0.0407059	0.690388	78.0331	-0.132085	0.915983	0.999998	69.5493	2.35996	0.0604926	0.705732	78.0331	-0.0805646	0.94869	0.999995	sp|O04616|CUT1A_ARATH	***-	Protein CURVATURE THYLAKOID 1A, chloroplastic	IPR025564 (Cyanobacterial aminoacyl-tRNA synthetase, CAAD domain)		91	41.2961	17.4875	69	70.3981	12.4894	15446	505.517	204.122	113	45.1939	21.3618	91	49.9792	15.1296	12982	421.084	150.786	117	54.7263	19.9175	104	71.2144	21.7069	11878	450.572	167.023
Niben101Scf12258g01006	Tetratricopeptide repeat (TPR)-like superfamily protein LENGTH=1819	7.34478	-2.57517	0.0484604	0.731497	14.15	-0.0693732	0.957232	0.999998	14.15	2.79763	0.0319809	0.563271	12.3088	0.291833	0.821587	0.999995	AT4G28080.1	*-*-	Tetratricopeptide repeat (TPR)-like superfamily protein LENGTH=1819	IPR011990 (Tetratricopeptide-like helical domain)	GO:0005515 (protein binding)	16	1.55507	0.658521	46	10.0515	1.78325	12184	85.4027	34.4847	21	1.7988	0.850239	60	7.05767	2.13649	7657	53.1922	19.0476	16	1.60285	0.583352	52	7.62606	2.3245	13130	106.671	39.5422
Niben101Scf03068g00024	Glutamyl-tRNA reductase family protein LENGTH=543	21.9242	-2.57595	0.0491384	0.735486	25.3464	-0.12698	0.922269	0.999998	22.435	2.34248	0.0736494	0.748402	25.3464	-0.106495	0.934768	0.999995	AT1G58290.1	****	Glutamyl-tRNA reductase family protein LENGTH=543	IPR000343 (Tetrapyrrole biosynthesis, glutamyl-tRNA reductase), IPR016040 (NAD(P)-binding domain)	GO:0008883 (glutamyl-tRNA reductase activity), GO:0033014 (tetrapyrrole biosynthetic process), GO:0050661 (NADP binding), GO:0055114 (oxidation-reduction process)	40	9.09864	3.85298	31	15.8534	2.81256	10473	171.806	69.3736	53	10.6249	5.02209	31	8.53411	2.58344	9991	162.437	58.1671	55	12.895	4.6931	62	21.2802	6.48641	7963	151.407	56.1255
Niben101Scf05824g13008	Photosystem I reaction center subunit psaK, chloroplastic	89.6365	-2.5778	0.0370726	0.666239	103.541	-0.252931	0.837485	0.999998	83.1575	2.2086	0.0740852	0.748439	103.541	-0.116265	0.924873	0.999995	sp|Q9SUI5|PSAK_ARATH	****	Photosystem I reaction center subunit psaK, chloroplastic	IPR000549 (Photosystem I PsaG/PsaK protein), IPR023618 (Photosystem I PsaG/PsaK domain)	GO:0009522 (photosystem I), GO:0015979 (photosynthesis), GO:0016020 (membrane), GO:0016168 (chlorophyll binding)	142	64.654	27.3788	174	178.115	31.5995	18979	623.207	251.644	172	69.0191	32.6232	181	99.7391	30.1929	17685	575.534	206.093	142	66.6405	24.2536	213	146.337	44.6049	12802	487.234	180.614
Niben101Scf08041g01021	NAD(P)-binding R isoform 1 [Theobroma cacao]	37.9063	-2.57979	0.042536	0.695139	44.1024	-0.341074	0.787729	0.999998	35.7026	2.0907	0.100359	0.810862	44.1024	-0.148015	0.906944	0.999995	ref|XP_007042708.1|	*-*-	NAD(P)-binding R isoform 1 [Theobroma cacao]	IPR016040 (NAD(P)-binding domain)		36	9.73931	4.12428	68	41.3598	7.33769	15339	299.278	120.845	46	10.9678	5.18413	100	32.7421	9.91164	14243	275.414	98.6232	61	17.0098	6.19065	67	27.3506	8.33675	11044	249.75	92.5804
Niben101Scf05912g02006	Acyl carrier protein	20.4213	-2.58224	0.0261602	0.585537	22.2358	-0.577985	0.613083	0.999998	15.2461	1.74141	0.135056	0.868304	22.2358	-0.262841	0.817471	0.999995	sp|B0SDK7|ACP_LEPBA	***-	Acyl carrier protein	IPR003231 (Acyl carrier protein (ACP)), IPR009081 (Acyl carrier protein-like)	GO:0006633 (fatty acid biosynthetic process)	0	0	0	55	91.1859	16.1774	2353	125.14	50.53	3	1.94974	0.921582	67	59.7965	18.1015	2238	117.961	42.2409	10	7.60088	2.76631	28	31.1563	9.49676	1465	90.305	33.4754
Niben101Scf00503g10003	Protein CURVATURE THYLAKOID 1A, chloroplastic	49.6448	-2.58259	0.0350582	0.654706	59.9866	-0.109343	0.928544	0.999998	53.4911	2.37046	0.0530697	0.679961	59.9866	-0.102791	0.932809	0.999995	sp|O04616|CUT1A_ARATH	***-	Protein CURVATURE THYLAKOID 1A, chloroplastic	IPR025564 (Cyanobacterial aminoacyl-tRNA synthetase, CAAD domain)		111	49.9999	21.1733	40	40.5089	7.18672	11557	375.443	151.6	89	35.3322	16.7005	113	61.6034	18.6485	9852	317.198	113.586	97	45.0361	16.3907	116	78.8445	24.0326	8601	323.854	120.05
Niben101Scf05820g01009	Ferredoxin-1	9.07972	-2.5847	0.00521025	0.291412	15.3122	-0.957805	0.260296	0.999998	9.51097	2.10573	0.0238484	0.509845	15.3122	0.478833	0.570242	0.999995	sp|P0A3D0|FER_SYNEL	***-	Ferredoxin-1	IPR010241 (Ferredoxin [2Fe-2S], plant), IPR012675 (Beta-grasp domain)	GO:0009055 (electron carrier activity), GO:0022900 (electron transport chain), GO:0051536 (iron-sulfur cluster binding), GO:0051537 (2 iron, 2 sulfur cluster binding)	13	15.9562	6.75693	16	44.152	7.83304	877	77.6315	31.3468	7	7.57214	3.57912	10	14.8548	4.49683	610	53.515	19.1632	6	7.59067	2.7626	9	16.6685	5.08072	544	55.8134	20.6896
Niben101Scf05955g03047	Protoporphyrinogen oxidase	6.48893	-2.58543	0.0153575	0.485251	8.44408	-0.140524	0.891921	0.999998	8.02872	2.37588	0.0260225	0.526282	8.44408	-0.0690273	0.946748	0.999995	sp|P56601|PPOX_MYXXA	****	Protoporphyrinogen oxidase	IPR004572 (Protoporphyrinogen oxidase), IPR027418 (Protoporphyrinogen oxidase, C-terminal domain)	GO:0004729 (oxygen-dependent protoporphyrinogen oxidase activity), GO:0006779 (porphyrin-containing compound biosynthetic process), GO:0016491 (oxidoreductase activity), GO:0055114 (oxidation-reduction process)	10	2.91524	1.23451	18	11.7975	2.09301	2592	54.4956	22.0047	6	1.54156	0.728647	36	12.7015	3.845	1996	41.5905	14.8932	11	3.30529	1.20295	24	10.5573	3.21797	2177	53.0501	19.6652
Niben101Scf05782g00010	Oxygen-evolving enhancer protein 2-1, chloroplastic	75.5599	-2.58989	0.041738	0.692531	89.2546	-0.163107	0.897705	0.999998	79.5584	2.31392	0.068912	0.733487	89.2546	-0.112866	0.929107	0.999995	sp|Q7DM39|PSBP1_TOBAC	****	Oxygen-evolving enhancer protein 2-1, chloroplastic	IPR002683 (Photosystem II PsbP, oxygen evolving complex)	GO:0005509 (calcium ion binding), GO:0009523 (photosystem II), GO:0009654 (photosystem II oxygen evolving complex), GO:0015979 (photosynthesis), GO:0019898 (extrinsic component of membrane)	152	53.8724	22.8132	93	74.1054	13.1471	22459	574.07	231.804	170	53.1014	25.0994	132	56.6209	17.1402	20332	515.065	184.44	133	48.5867	17.683	193	103.216	31.4613	17258	511.289	189.531
Niben101Scf00341g02007	Nuclear transcription factor Y subunit B-3	5.943	-2.59004	0.0249894	0.57743	5.8983	-0.158169	0.885486	0.999998	5.8983	1.8012	0.123875	0.855209	5.943	-0.63067	0.560019	0.999995	sp|O23310|NFYB3_ARATH	****	Nuclear transcription factor Y subunit B-3	IPR009072 (Histone-fold)	GO:0005622 (intracellular), GO:0005634 (nucleus), GO:0006355 (regulation of transcription, DNA-templated), GO:0043565 (sequence-specific DNA binding), GO:0046982 (protein heterodimerization activity)	4	3.99744	1.69278	3	6.74042	1.19582	394	28.3968	11.4663	11	9.68831	4.57937	0	0	0	518	37.0007	13.2496	4	4.12026	1.49955	0	0	0	523	43.6894	16.1953
Niben101Scf05799g01022	30S ribosomal protein S9	10.7381	-2.59046	0.00779055	0.361511	11.9405	-0.166649	0.859951	0.999998	11.4831	2.26609	0.020101	0.489092	11.9405	-0.157716	0.867184	0.999995	sp|Q6DAE6|RS9_PECAS	***-	30S ribosomal protein S9	IPR000754 (Ribosomal protein S9), IPR020568 (Ribosomal protein S5 domain 2-type fold)	GO:0003735 (structural constituent of ribosome), GO:0005840 (ribosome), GO:0006412 (translation)	14	6.21949	2.63375	22	21.9732	3.89829	2264	72.5363	29.2894	16	6.26442	2.961	31	16.6674	5.04555	2129	67.6023	24.2078	17	7.78428	2.83306	27	18.0991	5.5168	1896	70.4074	26.0995
Niben101Scf09788g00003	Elongation factor Tu	9.66604	-2.59365	0.0203855	0.543945	10.9972	-0.174856	0.873545	0.999998	10.4174	2.19318	0.0501379	0.664623	10.9972	-0.225608	0.837101	0.999995	sp|P74227|EFTU_SYNY3	****	Elongation factor Tu	IPR004541 (Translation elongation factor EFTu/EF1A, bacterial/organelle), IPR005225 (Small GTP-binding protein domain), IPR027417 (P-loop containing nucleoside triphosphate hydrolase)	GO:0003746 (translation elongation factor activity), GO:0003924 (GTPase activity), GO:0005525 (GTP binding), GO:0005622 (intracellular), GO:0006414 (translational elongation)	15	3.94711	1.67147	19	11.2405	1.99419	3827	72.627	29.326	9	2.0872	0.986557	48	15.2865	4.62752	3472	65.302	23.384	10	2.71226	0.987116	33	13.1029	3.99391	3222	70.8707	26.2712
Niben101Scf00057g00032	calcium-dependent protein kinase 29 LENGTH=561	11.5373	-2.59401	0.0279813	0.600931	9.95872	-0.202564	0.862959	0.999998	8.78096	1.92605	0.103057	0.814268	11.5373	-0.465395	0.691416	0.999995	AT1G76040.2	****	calcium-dependent protein kinase 29 LENGTH=561	IPR011009 (Protein kinase-like domain), IPR011992 (EF-hand domain pair)	GO:0004672 (protein kinase activity), GO:0004674 (protein serine/threonine kinase activity), GO:0005509 (calcium ion binding), GO:0005524 (ATP binding), GO:0006468 (protein phosphorylation), GO:0016772 (transferase activity, transferring phosphorus-containing groups)	43	5.87301	2.48703	62	19.0383	3.3776	6037	59.4655	24.0115	80	9.62977	4.5517	54	8.92618	2.70213	7826	76.3996	27.358	45	6.33501	2.30561	72	14.8385	4.52294	4611	52.643	19.5143
Niben101Scf02293g03027	Photosystem I reaction center subunit V, chloroplastic	58.2382	-2.59629	0.0156419	0.489298	60.2226	-0.506831	0.631539	0.999998	44.8083	2.13629	0.0469867	0.64946	60.2226	0.0468322	0.96461	0.999995	sp|Q9S7N7|PSAG_ARATH	****	Photosystem I reaction center subunit V, chloroplastic	IPR000549 (Photosystem I PsaG/PsaK protein), IPR023618 (Photosystem I PsaG/PsaK domain)	GO:0009522 (photosystem I), GO:0015979 (photosynthesis), GO:0016020 (membrane), GO:0016168 (chlorophyll binding)	48	59.3133	25.1172	34	94.4569	16.7577	3857	343.726	138.793	29	31.5822	14.928	26	38.8834	11.7707	4680	413.348	148.016	30	38.2098	13.9063	41	76.4472	23.3019	2539	262.257	97.2166
Niben101Scf18822g02016	Carotenoid 9,10(9',10')-cleavage dioxygenase	7.31198	-2.60348	0.0212717	0.551035	5.18803	-0.749017	0.502021	0.999998	4.31023	1.13372	0.321696	0.976689	7.31198	-0.720746	0.513001	0.999995	sp|Q84KG5|CCD_CROSA	***-	Carotenoid 9,10(9',10')-cleavage dioxygenase	IPR004294 (Carotenoid oxygenase)		21	8.00112	3.38821	2	1.71319	0.303938	1070	29.4013	11.8719	31	10.4094	4.92022	6	2.7667	0.837534	1659	45.179	16.1782	12	4.71254	1.71511	0	0	0	950	30.2558	11.2156
Niben101Scf02320g00019	50S ribosomal protein L17	9.24348	-2.60757	0.0313066	0.626169	13.0735	-0.132562	0.907689	0.999998	11.2215	2.73907	0.0234301	0.508244	13.0735	0.264057	0.817744	0.999995	sp|A1SNI7|RL17_NOCSJ	*-*-	50S ribosomal protein L17	IPR000456 (Ribosomal protein L17)	GO:0003735 (structural constituent of ribosome), GO:0005622 (intracellular), GO:0005840 (ribosome), GO:0006412 (translation)	2	1.29094	0.54667	5	7.25586	1.28727	1989	92.5895	37.3867	1	0.568865	0.268885	4	3.12475	0.94592	1605	74.0473	26.5156	7	4.6571	1.69494	10	9.73961	2.96873	1450	78.2341	29.0008
Niben101Scf05177g02025	Glyceraldehyde-3-phosphate dehydrogenase	114.533	-2.60921	0.0423414	0.694695	129.823	-0.368004	0.77424	0.999998	86.3054	2.05805	0.109372	0.827167	129.823	-0.183151	0.886465	0.999995	sp|P27726|G3P_PSEAE	***-	Glyceraldehyde-3-phosphate dehydrogenase	IPR020831 (Glyceraldehyde/Erythrose phosphate dehydrogenase family)	GO:0016620 (oxidoreductase activity, acting on the aldehyde or oxo group of donors, NAD or NADP as acceptor), GO:0055114 (oxidation-reduction process)	106	38.3114	16.2236	164	133.263	23.6423	33216	865.807	349.604	113	35.9944	17.0134	267	116.792	35.3552	31482	813.287	291.23	191	71.1538	25.8962	193	105.256	32.0831	17942	542.059	200.937
Niben101Scf00597g06001	Photosystem I reaction center subunit IV	31.6049	-2.61903	0.0378932	0.670381	32.4963	-0.118563	0.924818	0.999998	25.7921	2.26873	0.0721827	0.743904	32.4963	-0.231731	0.853638	0.999995	sp|Q7NFW6|PSAE_GLOVI	****	Photosystem I reaction center subunit IV	IPR003375 (Photosystem I PsaE, reaction centre subunit IV)	GO:0009522 (photosystem I), GO:0009538 (photosystem I reaction center), GO:0015979 (photosynthesis)	61	12.5488	5.31399	55	25.4377	4.51292	14633	217.098	87.6619	53	9.60906	4.54191	95	23.6524	7.16002	15785	232.1	83.1127	105	22.264	8.1029	99	30.7307	9.36704	9398	161.607	59.9064
Niben101Scf02608g01016	synechocystis YCF37-like protein [Phaseolus vulgaris]	11.3452	-2.61914	0.0124308	0.450746	18.3784	-0.783533	0.425171	0.999998	9.92433	2.06184	0.0506662	0.665928	18.3784	0.226235	0.816461	0.999995	gb|AGV54220.1|	-**-	synechocystis YCF37-like protein [Phaseolus vulgaris]			3	3.60953	1.52852	10	27.0504	4.79903	1393	120.874	48.8075	3	3.18115	1.50363	14	20.3862	6.1713	856	73.6143	26.3606	3	3.72043	1.35404	11	19.9705	6.08721	599	60.2434	22.3317
Niben101Scf28115g01011	CAB/ELIP/HLIP family protein [Fischerella sp. PCC 9605]	7.83841	-2.62211	0.0135915	0.467852	6.49099	-0.0147151	0.988691	0.999998	6.14929	2.06572	0.0525143	0.674989	7.83841	-0.541678	0.600787	0.999995	ref|WP_026732101.1|	--*-	CAB/ELIP/HLIP family protein [Fischerella sp. PCC 9605]	IPR023329 (Chlorophyll a/b binding protein domain)		13	3.7658	1.59469	12	7.81518	1.3865	1955	40.8425	16.4918	16	4.08477	1.93075	23	8.06346	2.44096	2582	53.46	19.1435	9	2.68719	0.977995	30	13.113	3.99698	1501	36.3453	13.4729
Niben101Scf01204g00024	product [Oryza sativa Japonica Group]	7.31936	-2.62419	0.0144124	0.478799	11.9877	-0.83135	0.405393	0.999998	9.96951	2.36358	0.0278726	0.538534	11.9877	0.570746	0.566888	0.999995	ref|NP_001052968.1|	***-	product [Oryza sativa Japonica Group]	IPR010417 (Embryo-specific 3)	GO:0005515 (protein binding)	8	5.3592	2.26945	16	24.0976	4.27518	1508	72.8556	29.4183	3	1.77119	0.837188	9	7.2968	2.20888	1103	52.8135	18.912	3	2.07145	0.753896	3	3.03248	0.924331	1360	76.1557	28.2303
Niben101Scf09186g00004	unknown protein; LOCATED IN: chloroplast; EXPRESSED IN: 21 plant structures; EXPRESSED DURING: 13 growth stages; Has 87 Blast hits to 86 proteins in 34 species: Archae - 0; Bacteria - 13; Metazoa - 27; Fungi - 0; Plants - 40; Viruses - 0; Other Eukaryotes - 7 (source: NCBI BLink). LENGTH=110	9.61959	-2.62469	0.00883004	0.38455	10.6147	0.142133	0.879369	0.999998	10.6147	2.34675	0.0195726	0.482711	9.80062	-0.42007	0.652666	0.999995	AT1G22630.1	***-	unknown protein; LOCATED IN: chloroplast; EXPRESSED IN: 21 plant structures; EXPRESSED DURING: 13 growth stages; Has 87 Blast hits to 86 proteins in 34 species: Archae - 0; Bacteria - 13; Metazoa - 27; Fungi - 0; Plants - 40; Viruses - 0; Other Eukaryotes - 7 (source: NCBI BLink). LENGTH=110	IPR001305 (Heat shock protein DnaJ, cysteine-rich domain)	GO:0031072 (heat shock protein binding), GO:0051082 (unfolded protein binding)	11	16.3554	6.92596	3	10.0284	1.77915	478	51.2563	20.6968	4	5.24157	2.47753	23	41.3881	12.529	364	38.6837	13.8523	10	15.3253	5.57761	12	26.9225	8.20626	392	48.72	18.0601
Niben101Scf06190g01001	Tetratricopeptide repeat (TPR)-like superfamily protein LENGTH=1608	13.4044	-2.62972	0.0471914	0.726832	21.7653	-0.17982	0.891508	0.999998	21.7653	2.60257	0.0495063	0.662643	20.5937	0.152675	0.907811	0.999995	AT1G15290.1	***-	Tetratricopeptide repeat (TPR)-like superfamily protein LENGTH=1608	IPR011990 (Tetratricopeptide-like helical domain), IPR028275 (Clustered mitochondria protein, N-terminal)	GO:0005515 (protein binding)	21	2.24069	0.948858	73	17.5117	3.10677	18578	142.959	57.7255	35	3.29127	1.55568	103	13.3008	4.02642	12681	96.7107	34.6312	29	3.18935	1.16075	67	10.7871	3.28801	18404	164.145	60.8472
Niben101Scf11490g00008	Thiamine thiazole synthase	115.936	-2.63238	0.046912	0.724744	85.2388	-0.619436	0.639941	0.999998	54.8073	1.1401	0.389626	0.990734	115.936	-0.872842	0.50964	0.999995	sp|P40998|THI4_SCHPO	***-	Thiamine thiazole synthase	IPR002922 (Thiazole biosynthetic enzyme Thi4 family)		424	105.932	44.8588	28	15.7276	2.79025	28598	515.287	208.067	595	131.012	61.9256	473	143.022	43.2955	37936	677.442	242.586	343	88.328	32.1467	74	27.8972	8.50334	15988	333.894	123.772
Niben101Scf00063g10005	MADS-box transcription factor 16	6.33566	-2.63787	0.0304059	0.620879	7.53285	-0.336388	0.778096	0.999998	7.53285	2.18371	0.0735715	0.748402	7.34541	-0.117769	0.921282	0.999995	sp|Q944S9|MAD16_ORYSJ	*-*-	MADS-box transcription factor 16	IPR002100 (Transcription factor, MADS-box)	GO:0003677 (DNA binding), GO:0046983 (protein dimerization activity)	7	1.40268	0.593989	18	8.10918	1.43866	3428	49.5397	20.0036	1	0.176602	0.0834742	34	8.24554	2.49608	3203	45.8751	16.4274	1	0.20654	0.0751694	16	4.83779	1.47461	3390	56.7824	21.0488
Niben101Scf00022g09011	membrane protein [Prochlorococcus sp. W2]	8.91404	-2.64012	0.0284418	0.605813	9.98175	-0.395898	0.735322	0.999998	9.98175	2.11211	0.0804467	0.76128	9.63303	-0.13211	0.90992	0.999995	ref|WP_019475137.1|	*-**	membrane protein [Prochlorococcus sp. W2]	IPR003425 (Uncharacterised protein family Ycf19)	GO:0016020 (membrane)	8	3.02911	1.28273	8	6.81019	1.2082	2395	65.4008	26.4081	6	2.00222	0.946386	12	5.49904	1.66466	2490	67.3882	24.1311	6	2.34164	0.852231	2	1.14267	0.348299	2450	77.5434	28.7447
Niben101Scf02563g03006	unknown protein; Has 52 Blast hits to 46 proteins in 20 species: Archae - 0; Bacteria - 0; Metazoa - 0; Fungi - 0; Plants - 45; Viruses - 0; Other Eukaryotes - 7 (source: NCBI BLink). LENGTH=158	7.42062	-2.64036	0.0415047	0.692531	8.60232	-0.13253	0.913091	0.999998	7.742	2.19361	0.0921509	0.791821	8.60232	-0.314219	0.794534	0.999995	AT3G50685.1	***-	unknown protein; Has 52 Blast hits to 46 proteins in 20 species: Archae - 0; Bacteria - 0; Metazoa - 0; Fungi - 0; Plants - 45; Viruses - 0; Other Eukaryotes - 7 (source: NCBI BLink). LENGTH=158			1	1.10838	0.469363	0	0	0	785	62.7495	25.3376	4	3.90735	1.84689	2	2.68286	0.812154	691	54.7427	19.6028	4	4.56974	1.66314	1	1.67246	0.509783	613	56.794	21.0531
Niben101Scf01150g04004	Fructose-1,6-bisphosphatase class 1	9.23597	-2.64225	0.0200425	0.542486	7.60061	0.449524	0.687846	0.999998	7.05233	2.15624	0.0581342	0.697442	9.23597	-0.935535	0.402261	0.999995	sp|Q30ZN0|F16PA_DESAG	****	Fructose-1,6-bisphosphatase class 1	IPR000146 (Fructose-1,6-bisphosphatase class 1/Sedoheputulose-1,7-bisphosphatase)	GO:0005975 (carbohydrate metabolic process), GO:0042132 (fructose 1,6-bisphosphate 1-phosphatase activity), GO:0042578 (phosphoric ester hydrolase activity)	1	0.290906	0.123189	13	8.50236	1.50841	2499	52.4288	21.1702	37	9.4861	4.48379	10	3.52073	1.06579	2976	61.8791	22.1583	11	3.29828	1.2004	45	19.7529	6.02089	1546	37.5937	13.9357
Niben101Scf02029g00004	Oxygen-evolving enhancer protein 1, chloroplastic	141.176	-2.64776	0.0498472	0.739905	163.53	-0.27904	0.83604	0.999998	156.566	2.26835	0.0929356	0.793283	163.53	-0.100372	0.940652	0.999995	sp|Q40459|PSBO_TOBAC	****	Oxygen-evolving enhancer protein 1, chloroplastic	IPR002628 (Photosystem II PsbO, manganese-stabilising), IPR011250 (Outer membrane protein/outer membrane enzyme PagP , beta-barrel)	GO:0005509 (calcium ion binding), GO:0009279 (cell outer membrane), GO:0009523 (photosystem II), GO:0009654 (photosystem II oxygen evolving complex), GO:0015979 (photosynthesis), GO:0016021 (integral component of membrane), GO:0019898 (extrinsic component of membrane), GO:0042549 (photosystem II stabilization)	134	40.6181	17.2005	179	121.987	21.6418	51177	1118.77	451.749	191	51.025	24.118	177	64.9335	19.6566	48948	1060.5	379.754	144	44.9905	16.3741	183	83.7015	25.5131	45548	1154.09	427.81
Niben101Scf03422g01002	Aquaporin-like superfamily protein LENGTH=268	22.7604	-2.64812	0.0135371	0.467778	19.6254	-0.204493	0.846794	0.999998	19.6254	1.81613	0.0913183	0.791821	22.7604	-0.627499	0.552045	0.999995	AT1G73190.1	***-	Aquaporin-like superfamily protein LENGTH=268	IPR000425 (Major intrinsic protein), IPR023271 (Aquaporin-like)	GO:0005215 (transporter activity), GO:0006810 (transport), GO:0016020 (membrane)	24	14.3751	6.08737	31	41.745	7.40601	2151	92.916	37.5185	39	20.5872	9.73094	39	28.2711	8.5582	3261	139.607	49.9921	20	12.3473	4.49375	18	16.2681	4.95869	2663	133.328	49.4238
Niben101Scf00268g02012	unknown protein; FUNCTIONS IN: molecular_function unknown; INVOLVED IN: biological_process unknown; LOCATED IN: chloroplast; BEST Arabidopsis thaliana protein match is: unknown protein . LENGTH=125	8.42142	-2.65129	0.00572945	0.309103	9.39657	-0.510548	0.583493	0.999998	6.83978	1.73712	0.0724563	0.745551	9.39657	-0.403621	0.662036	0.999995	AT2G05310.1	*-*-	unknown protein; FUNCTIONS IN: molecular_function unknown; INVOLVED IN: biological_process unknown; LOCATED IN: chloroplast; BEST Arabidopsis thaliana protein match is: unknown protein . LENGTH=125			17	8.30545	3.51709	6	6.59036	1.1692	1652	58.2071	23.5034	24	10.3338	4.88447	28	16.5559	5.01178	1229	42.9166	15.368	16	8.05706	2.93234	8	5.89754	1.79763	1043	42.5943	15.7894
Niben101Scf04386g04007	Leucine-rich repeat receptor-like protein kinase family protein LENGTH=1045	7.76618	-2.65259	0.0226233	0.563933	20.9963	0.625442	0.573552	0.999998	20.9963	3.08816	0.00774133	0.325121	9.67073	-0.189872	0.864829	0.999995	AT4G08850.1	*-*-	Leucine-rich repeat receptor-like protein kinase family protein LENGTH=1045	IPR001611 (Leucine-rich repeat), IPR013210 (Leucine-rich repeat-containing N-terminal, type 2)	GO:0005515 (protein binding)	2	1.0021	0.424355	9	10.1383	1.79865	1836	66.3444	26.7892	4	1.76634	0.834894	18	10.9152	3.30424	1494	53.5044	19.1594	2	1.03289	0.375915	7	5.2923	1.61315	3929	164.557	60.9998
Niben101Scf06218g03002	Thaumatin-like protein 1	5.76567	-2.65414	0.0144662	0.478799	2.4942	-0.149076	0.888585	0.999998	2.4942	1.51554	0.16693	0.902679	5.76567	-0.98952	0.347164	0.999995	sp|P83332|TLP1_PRUPE	***-	Thaumatin-like protein 1	IPR001938 (Thaumatin)		20	7.34961	3.11232	3	2.47856	0.439723	362	9.59388	3.87391	27	8.74444	4.13323	5	2.22374	0.673168	1328	34.8812	12.4906	18	6.81788	2.48134	5	2.77249	0.845085	365	11.2119	4.15617
Niben101Scf02156g05001	Photosystem I reaction center subunit III	120.197	-2.65772	0.0399291	0.682979	103.62	-0.667319	0.605308	0.999998	65.7573	1.58092	0.221947	0.936109	120.197	-0.409481	0.751018	0.999995	sp|P51193|PSAF_PORPU	****	Photosystem I reaction center subunit III	IPR003666 (Photosystem I PsaF, reaction centre subunit III)	GO:0009522 (photosystem I), GO:0009538 (photosystem I reaction center), GO:0015979 (photosynthesis)	128	59.464	25.1811	80	83.5561	14.8238	20021	670.782	270.855	146	59.7765	28.2546	102	57.3488	17.3606	26490	879.6	314.976	86	41.1799	14.9873	108	75.7067	23.0762	11060	429.489	159.208
[truncated: 213 more rows]
[truncated: 9 more columns]
