# Supplementary material for: Transcriptomic changes associated with infection of Nicotiana benthamiana plants with tomato ringspot virus (genus Nepovirus) during the acute symptomatic stage and after symptom recovery
Source: PLoS One. 2025 Sep 2;20(9):e0328517. doi: 10.1371/journal.pone.0328517 (PMC12404439; doi:10.1371/journal.pone.0328517)
Supplement: S2 File — (XLSX) [file pone.0328517.s007.xlsx]

## Sheet: read me first
S2_File. List of DEGs for the comparison of recovered leaves to mock-inoculated leaves (10 dpi)
Only DEGs with significant differential expression in the recovered vs mock comparison are shown. The criteria used for selection were: absolute fold change ≥2 or ≤0.5 (corresponding to log2fold ≥1 or ≤-1) p value ≤0.05 and max group mean ≥5.0. The values for each selected genes are also shown for the other pairwise comparisons. P-value or FDR values below 0.05 are highlighted in red font unless …
For each pairwise comparison, log2fold values for DEGs that are significantly up-regulated are highlighted with blue fill color and those that are significantly down-regulated are highlighted with salmon fill color. Darker shades indicate greater differential expression compared to the recovered vs mock comparison. Lighter shades indicate smaller differential expression compared to the recovered …
Genes that were tested by ddPCR in this study are shown using green fonts.

## Sheet: RNA seq values
		Recovered_10dpi vs. Mock_10dpi				Symptomatic_3dpi vs, Mock_3dpi				Recovered_10dpi vs. Symptomatic_3dpi				Mock_10dpi vs. Mock_3dpi									Mock 10 dpi Repeat 1			Mock 10 dpi Repeat 2			Mock 10 dpi Repeat 3			Mock 3 dpi Repeat 1			Mock 3 dpi Repeat 2			Mock 3 dpi Repeat 3			Recov. 10 dpi Repeat 1			Recov. 10 dpi Repeat 2			Recov. 10 dpi Repeat 3
Name	Human-Readable-Description	Max group means	Log fold change	P-value	FDR p-value	Max group means	Log fold change	P-value	FDR p-value	Max group means	Log fold change	P-value	FDR p-value	Max group means	Log fold change	P-value	FDR p-value	Blast-Hit-Accession	AHRD-Quality-Code	Human-Readable-Description	Interpro-ID (Description)	Gene-Ontology-ID (Name)	Total counts	TPM	RPKM	Total counts	TPM	RPKM	Total counts	TPM	RPKM	Total counts	TPM	RPKM	Total counts	TPM	RPKM	Total counts	TPM	RPKM	Total counts	TPM	RPKM	Total counts	TPM	RPKM	Total counts	TPM	RPKM
Niben101Scf01328g01020	Ankyrin repeat-containing-like protein [Theobroma cacao] gb|EOY30271.1| Ankyrin repeat-containing-like protein [Theobroma cacao]	145.587	15.4463	2.28249e-06	0.00322563	14.7411	11.9881	0.000207617	0.0387498	145.587	3.3283	0.057066	0.694837	0	-0.129869	0.975623	0.999995	ref|XP_007012652.1|	*-*-	Ankyrin repeat-containing-like protein [Theobroma cacao] gb|EOY30271.1| Ankyrin repeat-containing-like protein [Theobroma cacao]	IPR026961 (PGG domain), IPR027001 (Caskin/Ankyrin repeat-containing protein)		0	0	0	0	0	0	0	0	0	0	0	0	0	0	0	0	0	0	319	371.186	135.092	581	989.693	301.669	0	0	0
Niben101Scf05588g13020	Non-specific lipid-transfer protein-like protein	150.648	15.0938	2.57806e-06	0.00334793	9.48603	10.9459	0.000568012	0.0738023	150.648	4.01906	0.0176668	0.46155	0	-0.128855	0.975443	0.999995	sp|Q8VYI9|NLTL5_ARATH	****	Non-specific lipid-transfer protein-like protein	IPR000528 (Plant lipid transfer protein/Par allergen), IPR016140 (Bifunctional inhibitor/plant lipid transfer protein/seed storage helical domain)	GO:0006869 (lipid transport), GO:0008289 (lipid binding)	0	0	0	0	0	0	0	0	0	0	0	0	0	0	0	0	0	0	263	406.36	147.893	441	997.512	304.052	0	0	0
Niben101Scf02074g06079	NADH-quinone oxidoreductase subunit H	72.4936	14.8916	3.30786e-06	0.00371517	10.7009	9.24519	8.92574e-05	0.0233744	72.4936	2.81634	0.0939337	0.796529	0.0216706	-2.83009	0.432383	0.999995	sp|Q5X1B4|NUOH_LEGPA	*-*-	NADH-quinone oxidoreductase subunit H	IPR001694 (NADH:ubiquinone oxidoreductase, subunit 1/F420H2 oxidoreductase subunit H)	GO:0016020 (membrane), GO:0055114 (oxidation-reduction process)	0	0	0	0	0	0	0	0	0	0	0	0	0	0	0	3	0.181551	0.0650118	274	239.118	87.0262	335	427.987	130.455	0	0	0
Niben101Scf06388g02015	Unknown protein	92.656	14.7792	3.92873e-06	0.00408156	15.9403	12.0826	0.000134962	0.0294148	92.656	2.56717	0.126833	0.857412	0	-0.1294	0.975286	0.999995			Unknown protein			0	0	0	0	0	0	0	0	0	0	0	0	0	0	0	0	0	0	214	253.176	92.1425	352	609.643	185.825	0	0	0
Niben101Scf07566g00008	Germin-like protein 5-1	47.1365	13.8876	5.98068e-06	0.00517777	4.93342	10.4403	0.000579271	0.0739523	47.1365	3.31969	0.0319744	0.563271	0	-0.127579	0.974729	0.999995	sp|Q6I544|GL52_ORYSJ	***-	Germin-like protein 5-1	IPR001929 (Germin)	GO:0030145 (manganese ion binding), GO:0045735 (nutrient reservoir activity)	0	0	0	0	0	0	0	0	0	0	0	0	0	0	0	0	0	0	148	170.111	61.9114	155	260.812	79.4981	0	0	0
Niben101Scf07325g00027	Eukaryotic aspartyl protease family protein (secreted aspartyl protease Sap2)	15.3553	13.5126	3.70603e-06	0.00397809	0.0577882	-1.6738	0.457149	0.999226	15.3553	10.517	7.67651e-08	0.000132327	0.0577882	-4.66934	0.135135	0.999995	AT1G03220.1	***-	Eukaryotic aspartyl protease family protein LENGTH=433	IPR001461 (Aspartic peptidase), IPR021109 (Aspartic peptidase domain)	GO:0004190 (aspartic-type endopeptidase activity), GO:0006508 (proteolysis)	0	0	0	0	0	0	0	0	0	0	0	0	0	0	0	15	0.484137	0.173365	77	35.8386	13.0433	159	108.338	33.0226	0	0	0
Niben101Scf11757g01002	Unknown protein	64.3786	13.2775	1.95775e-05	0.0104303	7.99732	4.96519	0.0100683	0.403473	64.3786	3.14438	0.0490166	0.660383	0.293871	-5.16796	0.116517	0.999995			Unknown protein			0	0	0	0	0	0	0	0	0	0	0	0	1	2.91232	0.881614	0	0	0	122	302.595	110.128	75	272.325	83.0074	0	0	0
Niben101Scf01971g01005	kunitz trypsin inhibitor 1 LENGTH=215	18.4655	13.114	1.95322e-05	0.0104303	4.16767	10.7638	0.000391581	0.0580193	18.4655	2.2229	0.151366	0.883979	0	-0.127245	0.974816	0.999995	AT1G73260.1	*-**	kunitz trypsin inhibitor 1 LENGTH=215	IPR002160 (Proteinase inhibitor I3, Kunitz legume)	GO:0004866 (endopeptidase inhibitor activity)	0	0	0	0	0	0	0	0	0	0	0	0	0	0	0	0	0	0	92	71.3669	25.9737	85	96.5277	29.4226	0	0	0
Niben101Scf04091g00030	Unknown protein	47.979	13.095	1.99536e-05	0.0104961	10.5203	10.7055	0.000419582	0.0603163	47.979	2.26221	0.14409	0.876194	0	-0.127212	0.974815	0.999995			Unknown protein			0	0	0	0	0	0	0	0	0	0	0	0	0	0	0	0	0	0	86	174.313	63.4408	89	264.087	80.4963	0	0	0
Niben101Scf04563g01014	Disease resistance protein	17.9983	12.8755	2.38057e-05	0.0119189	8.40056	11.6483	0.000108462	0.0265513	17.9983	1.10113	0.468364	0.999732	0	-0.126037	0.974889	0.999995	sp|Q9T048|DRL27_ARATH	*-*-	Disease resistance protein	IPR002182 (NB-ARC), IPR027417 (P-loop containing nucleoside triphosphate hydrolase)	GO:0043531 (ADP binding)	0	0	0	0	0	0	0	0	0	0	0	0	0	0	0	0	0	0	48	40.5744	14.7669	104	128.697	39.2281	0	0	0
Niben101Scf08308g04006	BnaA07g29520D [Brassica napus]	27.0114	12.5857	4.60571e-05	0.0195301	12.2696	11.2556	0.000225575	0.0406993	27.0114	1.20288	0.442357	0.997422	0	-0.127205	0.974942	0.999995	emb|CDX96341.1|	***-	BnaA07g29520D [Brassica napus]			0	0	0	0	0	0	0	0	0	0	0	0	0	0	0	0	0	0	61	99.1259	36.0765	62	147.494	44.9575	0	0	0
Niben101Scf03930g01016	16.6 kDa heat shock protein	14.0621	12.5549	5.52404e-05	0.0225056	2.34035	9.74104	0.00158556	0.144375	14.0621	2.68774	0.0940448	0.796529	0	-0.126155	0.97532	0.999995	sp|Q943Q3|HS166_ORYSJ	-**-	16.6 kDa heat shock protein	IPR008978 (HSP20-like chaperone)		0	0	0	0	0	0	0	0	0	0	0	0	0	0	0	0	0	0	66	57.8657	21.06	54	69.3098	21.1263	0	0	0
Niben101Scf04675g09007	Protein phosphatase 2C family protein LENGTH=331	14.6751	12.0981	2.37906e-07	0.000958836	2.78638	9.53124	4.62352e-05	0.0145974	14.6751	2.48028	0.0924201	0.791919	0.00362295	-0.0865388	0.976705	0.999995	AT5G26010.1	***-	Protein phosphatase 2C family protein LENGTH=331	IPR001932 (Protein phosphatase 2C (PP2C)-like domain), IPR015655 (Protein phosphatase 2C)	GO:0003824 (catalytic activity)	0	0	0	0	0	0	1	0.0269171	0.0108688	0	0	0	0	0	0	1	0.0266769	0.00955275	128	49.2413	17.9212	152	85.6026	26.0925	1	0.0311982	0.0115649
Niben101Scf11773g01006	ubiquitin-protein ligase/ zinc ion binding protein [Zea mays]	11.5934	12.0897	9.36954e-05	0.0338575	6.48464	11.0413	0.000306668	0.049807	11.5934	0.923433	0.557395	0.999949	0	-0.124935	0.975432	0.999995	gb|ACG39425.1|	****	ubiquitin-protein ligase/ zinc ion binding protein [Zea mays]	IPR002867 (Zinc finger, C6HC-type), IPR013083 (Zinc finger, RING/FYVE/PHD-type)	GO:0005515 (protein binding), GO:0008270 (zinc ion binding)	0	0	0	0	0	0	0	0	0	0	0	0	0	0	0	0	0	0	48	47.8735	17.4234	39	56.9432	17.3569	0	0	0
Niben101Scf09620g05004	Cytochrome P450 superfamily protein LENGTH=513	10.523	12.0458	8.21447e-07	0.00169033	0.997803	5.30161	0.0061851	0.318807	10.523	3.49764	0.0257483	0.523144	0.0481321	-3.24655	0.228218	0.999995	AT5G07990.1	***-	Cytochrome P450 superfamily protein LENGTH=513	IPR001128 (Cytochrome P450)	GO:0005506 (iron ion binding), GO:0016705 (oxidoreductase activity, acting on paired donors, with incorporation or reduction of molecular oxygen), GO:0020037 (heme binding), GO:0055114 (oxidation-reduction process)	0	0	0	0	0	0	1	0.0203435	0.0082145	0	0	0	0	0	0	20	0.40324	0.144396	119	34.599	12.5922	146	62.1432	18.9419	4	0.0943165	0.0349624
Niben101Scf06385g00015	Unknown protein	7.37754	11.5326	0.000484655	0.134269	0.65016	7.70136	0.019719	0.537919	7.37754	3.70317	0.0458223	#N/A	0	-0.128034	0.976186	0.999995			Unknown protein			0	0	0	0	0	0	0	0	0	0	0	0	0	0	0	0	0	0	36	34.1008	12.4109	23	31.8944	9.72173	0	0	0
Niben101Scf03507g01007	BnaCnng18060D [Brassica napus]	85.0297	11.1561	5.89543e-08	0.000816635	8.91192	6.53515	0.000561679	0.0738023	85.0297	3.31831	0.0205794	0.489747	0.143291	-1.30262	0.587599	0.999995	emb|CDY49793.1|	-**-	BnaCnng18060D [Brassica napus]			0	0	0	0	0	0	3	0.403757	0.163033	0	0	0	0	0	0	9	1.20046	0.429874	149	286.6	104.307	175	492.778	150.204	10	1.55991	0.578247
Niben101Scf05682g00014	Respiratory burst oxidase homolog protein E	30.2593	10.4275	1.43787e-08	0.000298761	3.26616	6.99517	0.000138829	0.0296831	30.2593	3.28959	0.0391371	0.609017	0.0577133	-0.142776	0.944529	0.999995	sp|O81211|RBOHE_ARATH	****	Respiratory burst oxidase homolog protein E	IPR000778 (Cytochrome b245, heavy chain), IPR011992 (EF-hand domain pair), IPR013130 (Ferric reductase transmembrane component-like domain), IPR017938 (Riboflavin synthase-like beta-barrel)	GO:0004601 (peroxidase activity), GO:0005509 (calcium ion binding), GO:0016020 (membrane), GO:0016491 (oxidoreductase activity), GO:0050664 (oxidoreductase activity, acting on NAD(P)H, oxygen as acceptor), GO:0055114 (oxidation-reduction process)	0	0	0	0	0	0	43	0.428788	0.17314	0	0	0	0	0	0	46	0.45461	0.162792	718	102.327	37.2415	838	174.837	53.2921	57	0.658795	0.24421
Niben101Scf01626g02023	LOB domain-containing protein 20	8.50969	10.3492	6.05468e-05	0.0241931	0.888123	3.31273	0.102157	0.860725	8.50969	3.37288	0.0504511	0.665569	0.101579	-3.66356	0.189407	0.999995	sp|Q9SRV3|LBD20_ARATH	*-*-	LOB domain-containing protein 20	IPR004883 (Lateral organ boundaries, LOB)		0	0	0	0	0	0	1	0.0527575	0.0213029	1	0.644713	0.304736	0	0	0	0	0	0	39	29.4063	10.7023	44	48.5682	14.8041	1	0.0611485	0.0226673
Niben101Scf05902g01001	BnaA09g24460D [Brassica napus]	16.5082	10.1978	7.82381e-07	0.00169033	6.58235	5.44221	0.00106981	0.112587	16.5082	1.37661	0.350306	0.981289	0.162932	-3.37901	0.125219	0.999995	emb|CDX93846.1|	***-	BnaA09g24460D [Brassica napus]			0	0	0	0	0	0	4	0.164013	0.0662267	1	0.501072	0.236842	1	0.688092	0.208299	3	0.121912	0.0436556	93	54.4995	19.8349	113	96.9419	29.5489	8	0.380198	0.140936
Niben101Scf03817g02001	Aluminum-activated malate transporter 2	12.3518	10.085	2.4928e-09	0.000103591	6.72402	3.32643	0.0120686	0.443634	12.3518	2.58812	0.036268	0.593035	0.42596	-4.17043	0.0176655	0.999995	sp|Q9SJE8|ALMT2_ARATH	****	Aluminum-activated malate transporter 2	IPR020966 (Aluminum-activated malate transporter)	GO:0015743 (malate transport)	0	0	0	0	0	0	7	0.135111	0.0545563	2	0.471741	0.222978	0	0	0	154	2.94591	1.0549	163	44.9646	16.3647	166	67.037	20.4336	31	0.693514	0.25708
Niben101Scf01013g07004	Protein of unknown function (DUF810) LENGTH=1039	7.25303	10.0849	2.64517e-07	0.000958836	0.735862	2.63247	0.0917766	0.842679	7.25303	3.38204	0.0213249	0.495019	0.113757	-4.0704	0.0448855	0.999995	AT2G33420.1	***-	Protein of unknown function (DUF810) LENGTH=1039	IPR008528 (Protein of unknown function DUF810)		0	0	0	0	0	0	7	0.0891174	0.0359847	1	0.155578	0.0735368	4	0.85458	0.258698	2	0.0252349	0.00903639	149	27.1108	9.86687	146	38.8895	11.8539	7	0.103291	0.0382893
Niben101Scf04727g01003	Pyruvate kinase	27.132	9.79548	1.53105e-05	0.00859788	3.12216	7.19778	0.00308784	0.213678	27.132	3.21384	0.0413227	0.61808	0.0403465	0.616146	0.83328	0.999995	sp|Q4L739|KPYK_STAHJ	--**	Pyruvate kinase	IPR001697 (Pyruvate kinase)	GO:0000287 (magnesium ion binding), GO:0003824 (catalytic activity), GO:0004743 (pyruvate kinase activity), GO:0006096 (glycolytic process), GO:0030955 (potassium ion binding)	0	0	0	0	0	0	2	0.299759	0.121039	0	0	0	0	0	0	1	0.148542	0.0531915	44	94.2509	34.3023	49	153.657	46.8363	4	0.694869	0.257583
Niben101Scf03142g04007	Unknown protein	5.36903	9.63791	0.00502274	0.858951	3.30579	8.65677	0.011109	#N/A	5.36903	0.857221	0.661393	#N/A	0	-0.12392	0.977666	0.999995			Unknown protein			0	0	0	0	0	0	0	0	0	0	0	0	0	0	0	0	0	0	12	31.417	11.4341	4	15.3309	4.67301	0	0	0
Niben101Scf02354g13007	Unknown protein	5.9771	9.61322	0.00476842	0.829106	6.43568	4.56592	0.0402455	#N/A	6.43568	-0.0504852	0.978953	#N/A	0.323685	-5.09779	0.15572	0.999995			Unknown protein			0	0	0	0	0	0	0	0	0	0	0	0	1	3.20777	0.971054	0	0	0	7	19.1234	6.95988	9	35.9942	10.9714	0	0	0
Niben101Scf00558g00004	acetyl-CoA carboxylase beta subunit (chloroplast) [Hesperelaea palmeri]	19.4703	9.37442	5.26146e-05	0.0218645	9.68842	4.65648	0.0116769	0.439031	19.4703	1.12343	0.497265	0.999732	0.401989	-3.59451	0.143745	0.999995	emb|CED79771.1|	*-*-	acetyl-CoA carboxylase beta subunit (chloroplast) [Hesperelaea palmeri]			0	0	0	0	0	0	3	0.344071	0.138932	0	0	0	2	3.84933	1.16526	1	0.113667	0.040703	55	90.153	32.8109	35	83.9865	25.6	0	0	0
Niben101Scf03266g05013	BnaC08g00870D [Brassica napus]	10.2649	9.27474	1.37353e-06	0.00244313	2.14859	8.92438	9.68017e-05	0.0249021	10.2649	2.35675	0.100049	0.810862	0.029848	2.00639	0.444182	0.999995	emb|CDX86616.1|	*-*-	BnaC08g00870D [Brassica napus]	IPR027902 (Protein of unknown function DUF4487)		0	0	0	0	0	0	7	0.221759	0.089544	0	0	0	0	0	0	1	0.0313972	0.011243	91	41.2017	14.9952	78	51.7003	15.7588	3	0.110155	0.0408338
Niben101Scf13777g00006	APOLLO [Boechera sp. IPK 1]	27.9412	9.13141	1.44088e-07	0.000958836	2.78828	6.0461	0.000731707	0.0858283	27.9412	3.39444	0.0184278	0.469642	0.114885	0.309136	0.879302	0.999995	gb|AGZ19454.1|	*-*-	APOLLO [Boechera sp. IPK 1]	IPR012337 (Ribonuclease H-like domain)	GO:0003676 (nucleic acid binding), GO:0004527 (exonuclease activity)	0	0	0	0	0	0	28	0.85355	0.344655	0	0	0	0	0	0	20	0.604238	0.216372	177	77.1144	28.0655	286	182.411	55.6009	12	0.423988	0.157169
Niben101Scf07648g00003	Nucleobase-ascorbate transporter 7	28.6924	8.99199	4.30803e-06	0.00428802	4.40279	7.22269	0.000508797	0.0693071	28.6924	2.7478	0.123925	0.855209	0.0621703	0.978487	0.660258	0.999995	sp|Q0WPE9|NAT7_ARATH	*-**	Nucleobase-ascorbate transporter 7	IPR006043 (Xanthine/uracil/vitamin C permease)	GO:0005215 (transporter activity), GO:0006810 (transport), GO:0016020 (membrane), GO:0055085 (transmembrane transport)	1	0.226808	0.0960457	1	0.50992	0.0904653	0	0	0	1	0.19989	0.0944821	0	0	0	0	0	0	347	81.1204	29.5235	542	185.491	56.5397	2	0.0379176	0.0140558
Niben101Scf03015g09003	conserved hypothetical protein [Ricinus communis] gb|EEF29421.1| conserved hypothetical protein [Ricinus communis]	29.976	8.90184	4.41966e-06	0.00428802	8.73459	8.90409	9.73026e-05	0.0249021	29.976	1.84251	0.197981	0.925796	0.104426	1.84476	0.483505	0.999995	ref|XP_002532970.1|	***-	conserved hypothetical protein [Ricinus communis] gb|EEF29421.1| conserved hypothetical protein [Ricinus communis]			0	0	0	0	0	0	6	0.775846	0.313278	0	0	0	0	0	0	1	0.128154	0.0458907	50	92.4028	33.6297	68	183.97	56.0761	4	0.599495	0.222228
Niben101Scf13644g00002	transferase (transferring glycosyl group) [Oryza sativa Indica Group]	39.5203	8.89921	1.76591e-07	0.000958836	11.9895	6.82797	5.19365e-05	0.0157107	39.5203	1.74554	0.262745	0.950384	0.243661	-0.325703	0.85816	0.999995	gb|ABR25403.1|	****	transferase (transferring glycosyl group) [Oryza sativa Indica Group]	IPR002495 (Glycosyl transferase, family 8), IPR029044 (Nucleotide-diphospho-sugar transferases)	GO:0016757 (transferase activity, transferring glycosyl groups), GO:0047262 (polygalacturonate 4-alpha-galacturonosyltransferase activity)	0	0	0	0	0	0	105	1.81031	0.730983	0	0	0	1	0.289328	0.0875852	95	1.62328	0.581282	387	95.3597	34.7058	752	271.266	82.6847	158	3.15734	1.1704
Niben101Scf00338g06003	Alpha-1,4-glucan-protein synthase [UDP-forming]	20.4034	8.88407	5.63265e-06	0.00498022	4.54422	11.6146	0.000190145	0.0367055	20.4034	2.22748	0.171246	0.907121	0.0598893	4.95804	0.132558	0.999995	sp|O04300|UPTG_PEA	***-	Alpha-1,4-glucan-protein synthase [UDP-forming]	IPR004901 (Reversibly glycosylated polypeptide family)	GO:0016866 (intramolecular transferase activity), GO:0030244 (cellulose biosynthetic process)	0	0	0	1	1.01272	0.179668	0	0	0	0	0	0	0	0	0	0	0	0	144	66.8578	24.3327	178	120.985	36.8776	0	0	0
Niben101Scf15645g02010	U-box domain-containing protein 36	33.4795	8.71797	1.33054e-05	0.00778759	12.5961	6.12154	0.00116855	0.118904	33.4795	1.43395	0.402015	0.993406	0.17356	-1.16248	0.589224	0.999995	sp|Q8GZ84|PUB36_ARATH	--*-	U-box domain-containing protein 36	IPR014729 (Rossmann-like alpha/beta/alpha sandwich fold)	GO:0006950 (response to stress)	1	0.665028	0.281618	0	0	0	0	0	0	1	0.586103	0.277033	1	0.804859	0.243646	0	0	0	139	95.2791	34.6765	215	215.747	65.762	0	0	0
Niben101Scf00897g03003	Protein trichome birefringence-like 43	18.6757	8.5189	2.05206e-05	0.0106594	1.23102	1.80231	0.310097	0.999226	18.6757	3.99038	0.0184227	0.469642	0.289398	-2.72621	0.187959	0.999995	sp|Q6DR10|TBL43_ARATH	***-	Protein trichome birefringence-like 43	IPR025846 (PMR5 N-terminal domain), IPR026057 (PC-Esterase)		0	0	0	1	1.17141	0.207821	0	0	0	4	1.83679	0.868195	0	0	0	0	0	0	115	61.7598	22.4773	140	110.068	33.5498	0	0	0
Niben101Scf01472g03007	Programmed cell death protein 2-like	18.5227	8.49464	1.45992e-07	0.000958836	2.99413	5.77983	0.000380429	0.0568657	18.5227	2.68859	0.0534841	0.6816	0.125904	-0.026219	0.988515	0.999995	sp|Q8C5N5|PDD2L_MOUSE	--*-	Programmed cell death protein 2-like			0	0	0	0	0	0	50	0.935417	0.377712	0	0	0	1	0.313952	0.0950393	24	0.444994	0.159348	160	42.7805	15.5698	331	129.562	39.4919	63	1.36608	0.506396
Niben101Scf05552g10027	NADH-ubiquinone oxidoreductase chain 4L	190.8	8.48373	1.08488e-05	0.00693588	24.5553	6.80553	0.00109843	0.113826	190.8	2.97955	0.0932005	0.793994	0.526836	1.30135	0.557234	0.999995	sp|Q04614|NU4LM_ARATH	--*-	NADH-ubiquinone oxidoreductase chain 4L			2	3.7323	1.58051	0	0	0	0	0	0	0	0	0	1	2.25853	0.683701	2	0.266769	0.0955275	245	471.254	171.511	467	1315.01	400.83	1	0.155991	0.0578247
Niben101Scf00398g06028	U-box domain-containing protein 43	13.0805	8.32006	1.24195e-07	0.000958836	1.56779	3.19265	0.0255357	0.582913	13.0805	3.19147	0.0159225	0.445388	0.210156	-1.93595	0.244532	0.999995	sp|Q9SFX2|PUB43_ARATH	*-*-	U-box domain-containing protein 43	IPR011989 (Armadillo-like helical)		0	0	0	0	0	0	38	0.73203	0.295586	1	0.235411	0.111272	3	0.969828	0.293585	33	0.630038	0.22561	187	51.4847	18.7377	164	66.1004	20.1481	43	0.960097	0.3559
Niben101Scf00471g02004	conserved hypothetical protein [Ricinus communis] gb|EEF38349.1| conserved hypothetical protein [Ricinus communis]	14.4642	8.21126	5.97591e-07	0.00146079	6.24067	5.50596	0.000275929	0.045943	14.4642	1.22522	0.367685	0.984401	0.213718	-1.48008	0.404145	0.999995	ref|XP_002523981.1|	*-*-	conserved hypothetical protein [Ricinus communis] gb|EEF38349.1| conserved hypothetical protein [Ricinus communis]			0	0	0	0	0	0	31	0.804336	0.324782	0	0	0	2	0.870831	0.263617	41	1.05431	0.377537	82	30.4075	11.0667	193	104.773	31.9358	35	1.05256	0.390174
Niben101Scf03213g03016	HXXXD-type acyl-transferase family protein LENGTH=435	60.4948	8.19723	2.7688e-07	0.000958836	5.15021	4.84216	0.00307334	0.21319	60.4948	3.75085	0.0115158	0.393972	0.629789	0.395781	0.819741	0.999995	AT1G24430.1	****	HXXXD-type acyl-transferase family protein LENGTH=435	IPR003480 (Transferase), IPR023213 (Chloramphenicol acetyltransferase-like domain)	GO:0016747 (transferase activity, transferring acyl groups other than amino-acyl groups)	0	0	0	0	0	0	149	4.67909	1.88937	1	0.383758	0.181391	0	0	0	64	1.99188	0.713272	393	176.384	64.1943	574	377.139	114.956	173	6.29684	2.33419
Niben101Scf06275g03010	Defensin-like protein	142.42	7.94521	9.81016e-06	0.00647097	0.241685	-6.64674	0.058853	0.763157	142.42	13.9102	4.43267e-05	0.0149669	0.291178	-0.681713	0.733327	0.999995	sp|P32026|DEF_TOBAC	***-	Defensin-like protein	IPR008176 (Gamma thionin)	GO:0006952 (defense response)	0	0	0	0	0	0	31	2.16334	0.873533	1	0.852795	0.40309	0	0	0	13	0.899111	0.321963	0	0	0	0	0	0	14250	1152.6	427.26
Niben101Scf06189g03010	Laccase-4	5.8863	7.92231	3.28973e-05	0.0153604	1.17365	8.09974	0.000438642	0.0620008	5.8863	2.39132	0.12871	0.862594	0.0362371	2.56876	0.312561	0.999995	sp|O80434|LAC4_ARATH	*-*-	Laccase-4	IPR008972 (Cupredoxin)	GO:0005507 (copper ion binding), GO:0016491 (oxidoreductase activity), GO:0055114 (oxidation-reduction process)	0	0	0	1	0.612765	0.108711	0	0	0	0	0	0	0	0	0	2	0.0389618	0.0139519	77	21.6313	7.87266	78	32.0783	9.7778	1	0.0227826	0.00844533
Niben101Scf03277g01003	nodulin MtN21 /EamA-like transporter family protein LENGTH=380	29.655	7.72601	8.85838e-07	0.00169033	1.26882	1.51917	0.324607	0.999226	29.655	5.18249	0.00045156	0.0655251	0.636227	-1.02435	0.530459	0.999995	AT2G37460.1	****	nodulin MtN21 /EamA-like transporter family protein LENGTH=380	IPR000620 (EamA domain), IPR030184 (WAT1-related protein)	GO:0016020 (membrane), GO:0016021 (integral component of membrane), GO:0022857 (transmembrane transporter activity)	2	0.565908	0.239644	0	0	0	69	1.40805	0.568554	2	0.498747	0.235742	0	0	0	231	4.67183	1.67294	242	70.5788	25.6869	477	203.658	62.077	137	3.24033	1.20117
Niben101Scf06848g05003	HXXXD-type acyl-transferase family protein LENGTH=442	16.4724	7.72586	8.94868e-07	0.00169033	2.23933	5.23567	0.00129788	0.128202	16.4724	2.91298	0.0369016	0.596717	0.217377	0.422791	0.812402	0.999995	AT3G26040.1	****	HXXXD-type acyl-transferase family protein LENGTH=442	IPR003480 (Transferase), IPR023213 (Chloramphenicol acetyltransferase-like domain)	GO:0016747 (transferase activity, transferring acyl groups other than amino-acyl groups)	0	0	0	0	0	0	78	1.61503	0.652131	0	0	0	0	0	0	51	1.04656	0.374762	145	42.9086	15.6164	252	109.169	33.2759	59	1.41592	0.52487
Niben101Scf02802g00005	F-box/FBD/LRR-repeat protein [Medicago truncatula]	16.0982	7.6449	6.54376e-06	0.00534016	5.84276	6.16189	0.00030244	0.0495972	16.0982	1.47196	0.329822	0.976689	0.12042	-0.0110543	0.995287	0.999995	ref|XP_003588839.1|	*-*-	F-box/FBD/LRR-repeat protein [Medicago truncatula]			0	0	0	2	1.45288	0.257757	11	0.256331	0.103504	0	0	0	2	0.782107	0.236759	7	0.161664	0.0578903	130	43.2955	15.7572	218	106.287	32.3973	14	0.378127	0.140169
Niben101Scf01677g06010	Actin	13.6247	7.61286	0.000116779	0.0397776	1.21625	3.94189	0.0485756	0.731644	13.6247	3.56114	0.0325182	0.566357	0.100892	-0.109828	0.961304	0.999995	sp|O16808|ACT_MAYDE	***-	Actin	IPR004000 (Actin family)		0	0	0	1	1.70608	0.302677	0	0	0	0	0	0	1	0.918408	0.278019	0	0	0	54	42.2369	15.372	73	83.5882	25.4786	1	0.0634321	0.0235138
Niben101Scf18039g00002	Calcium-binding protein PBP1	44.1195	7.5861	5.42616e-07	0.00146079	6.50033	4.81756	0.00172724	0.152023	44.1195	2.93372	0.0349561	0.584823	0.496006	0.165183	0.920229	0.999995	sp|Q9LSQ6|PBP1_ARATH	*-**	Calcium-binding protein PBP1	IPR011992 (EF-hand domain pair)	GO:0005509 (calcium ion binding)	0	0	0	2	2.38357	0.422871	69	2.63788	1.06515	1	0.467184	0.220823	0	0	0	73	2.76589	0.99044	255	139.327	50.7077	332	265.557	80.9446	43	1.90535	0.706299
Niben101Scf09812g01018	Zinc finger FYVE domain-containing protein 21	82.2572	7.57037	4.55118e-07	0.00138806	13.0737	4.49222	0.00271384	0.20283	82.2572	2.83044	0.0530856	0.679961	1.13322	-0.247705	0.871782	0.999995	sp|Q05B78|ZFY21_BOVIN	*-*-	Zinc finger FYVE domain-containing protein 21	IPR013083 (Zinc finger, RING/FYVE/PHD-type)	GO:0046872 (metal ion binding)	0	0	0	5	2.80723	0.498033	399	7.18602	2.90164	2	0.440177	0.208059	4	1.20894	0.365968	412	7.35394	2.63338	569	146.46	53.3036	1651	622.125	189.63	496	10.3538	3.83806
Niben101Scf04395g00021	TPA: 3-5 exonuclease/ nucleic acid binding protein [Zea mays]	7.20307	7.53846	0.000144377	0.0469607	0.505765	8.51917	0.00685905	0.337281	7.20307	3.92028	0.0200387	0.489092	0.0553874	4.90098	0.13988	0.999995	tpg|DAA58261.1|	--**	TPA: 3-5 exonuclease/ nucleic acid binding protein [Zea mays]	IPR012337 (Ribonuclease H-like domain)	GO:0003676 (nucleic acid binding)	0	0	0	1	0.936596	0.166162	0	0	0	0	0	0	0	0	0	0	0	0	50	21.4694	7.81373	72	45.2592	13.7955	0	0	0
Niben101Scf06533g00012	sterol C4-methyl oxidase 1-2 LENGTH=299	101.498	7.4329	5.97091e-07	0.00146079	11.7329	4.34838	0.00373116	0.238723	101.498	3.30505	0.0228371	0.505091	1.37572	0.220527	0.885776	0.999995	AT4G22756.1	***-	sterol C4-methyl oxidase 1-2 LENGTH=299	IPR006694 (Fatty acid hydroxylase)	GO:0005506 (iron ion binding), GO:0006633 (fatty acid biosynthetic process), GO:0016491 (oxidoreductase activity), GO:0055114 (oxidation-reduction process)	3	1.05577	0.447084	3	2.37363	0.421108	318	8.07099	3.25898	0	0	0	5	2.1296	0.64467	281	7.06827	2.53108	808	293.091	106.669	1198	636.167	193.91	359	10.5608	3.91479
Niben101Scf01847g05004	Amidotransferase similar to bacterial Glutamyl-tRNA(Gln) amidotransferase subunit A	16.6355	7.34913	2.12955e-07	0.000958836	1.78938	3.47117	0.0132357	0.464701	16.6355	3.42854	0.00743782	0.322654	0.284937	-0.449428	0.768397	0.999995	sp|Q5FND3|GATA_GLUOX	***-	Amidotransferase similar to bacterial Glutamyl-tRNA(Gln) amidotransferase subunit A	IPR000120 (Amidase), IPR023631 (Amidase signature domain)	GO:0016884 (carbon-nitrogen ligase activity, with glutamine as amido-N-donor)	0	0	0	0	0	0	110	2.11697	0.854811	1	0.235182	0.111164	1	0.322961	0.0977666	82	1.56403	0.560063	236	64.9121	23.6245	201	80.9345	24.6697	195	4.34969	1.6124
Niben101Scf05506g06005	Heat shock 70 kDa protein	12.9	7.32734	4.67631e-07	0.00138806	17.0196	8.15055	5.51356e-07	0.000477588	17.0196	0.770528	0.533394	0.999949	0.160623	1.59374	0.375429	0.999995	sp|P02827|HSP70_XENLA	***-	Heat shock 70 kDa protein	IPR013126 (Heat shock protein 70 family), IPR029047 (Heat shock protein 70kD, peptide-binding domain), IPR029048 (Heat shock protein 70kD, C-terminal domain)		0	0	0	1	0.832319	0.147662	31	0.827674	0.334206	0	0	0	0	0	0	12	0.317531	0.113705	94	35.8688	13.0543	149	83.2336	25.3705	24	0.742694	0.275311
Niben101Scf01994g01007	pseudo-response regulator 7 LENGTH=727	11.5009	7.26863	1.46978e-06	0.00244313	1.2272	5.55058	0.0010283	0.110583	11.5009	3.31462	0.0140206	0.423722	0.120566	1.59658	0.380706	0.999995	AT5G02810.1	***-	pseudo-response regulator 7 LENGTH=727	IPR011006 (CheY-like superfamily)	GO:0000160 (phosphorelay signal transduction system)	1	0.252252	0.10682	1	0.567125	0.100614	21	0.382037	0.154263	0	0	0	0	0	0	20	0.360598	0.129127	135	35.1003	12.7746	186	70.7969	21.5796	19	0.400628	0.14851
Niben101Scf00465g03004	GDSL esterase/lipase	19.7267	7.21546	0.000188758	0.0589775	4.90174	10.3179	0.000954163	0.105338	19.7267	2.10985	0.199355	0.925796	0.168725	5.21231	0.112497	0.999995	sp|Q9LZB2|GDL74_ARATH	*-*-	GDSL esterase/lipase	IPR013830 (SGNH hydrolase-type esterase domain)		1	1.19531	0.506176	0	0	0	0	0	0	0	0	0	0	0	0	0	0	0	67	82.5465	30.0425	53	95.5925	29.1376	0	0	0
Niben101Scf00083g04018	UPF0434 protein YcaR	25.2076	7.05714	2.41546e-06	0.00323796	5.46421	4.88939	0.00121347	0.122735	25.2076	2.28089	0.104939	0.817655	0.413315	0.113143	0.943453	0.999995	sp|A7ZK06|YCAR_ECO24	-**-	UPF0434 protein YcaR	IPR005651 (Uncharacterised protein family UPF0434/Trm112)		2	0.571211	0.241889	0	0	0	120	2.47172	0.998055	1	0.25171	0.118976	1	0.345658	0.104637	102	2.08222	0.745622	187	55.0492	20.035	413	177.985	54.2516	151	3.60493	1.33632
Niben101Scf04674g03004	WD repeat-containing protein 61	9.25196	7.01134	1.41442e-06	0.00244313	2.19535	6.0107	0.000142884	0.0301682	9.25196	2.15501	0.0910718	0.790561	0.161229	1.15437	0.504022	0.999995	sp|Q6PBD6|WDR61_XENTR	*-*-	WD repeat-containing protein 61	IPR015943 (WD40/YVTN repeat-like-containing domain)	GO:0005515 (protein binding)	0	0	0	1	0.595604	0.105667	49	0.936185	0.378022	0	0	0	0	0	0	26	0.492319	0.176295	129	35.2246	12.8199	118	47.1696	14.3778	68	1.50583	0.558199
Niben101Scf08394g00001	Transcription factor AP-4	71.0932	6.94899	7.473e-07	0.00169033	3.49854	1.20501	0.39708	0.999226	71.0932	5.79579	2.73213e-05	0.0111853	1.55948	0.0518011	0.9714	0.999995	sp|Q01664|TFAP4_HUMAN	--*-	Transcription factor AP-4	IPR011598 (Myc-type, basic helix-loop-helix (bHLH) domain)	GO:0046983 (protein dimerization activity)	1	0.308576	0.130672	3	2.08126	0.369239	465	10.3482	4.17851	2	0.543909	0.257089	1	0.373458	0.113053	440	9.70452	3.4751	479	152.349	55.447	1072	499.141	152.143	595	15.3473	5.68913
Niben101Scf06996g02042	Calmodulin-binding protein LENGTH=601	10.0233	6.79712	2.08939e-07	0.000958836	4.02079	3.38668	0.00705923	0.342145	10.0233	2.37149	0.0425457	0.627591	0.354587	-1.03895	0.454254	0.999995	AT4G25800.1	***-	Calmodulin-binding protein LENGTH=601	IPR012416 (Calmodulin binding protein-like)		0	0	0	2	0.994354	0.176409	57	0.909063	0.36707	0	0	0	3	0.802913	0.243057	145	2.29189	0.820705	142	32.3667	11.7797	171	57.0598	17.3924	131	2.42154	0.897646
Niben101Scf00419g08008	Dehydrogenase/reductase SDR family member 7	23.2622	6.76694	2.32864e-06	0.00322563	3.12711	5.28475	0.00093956	0.104066	23.2622	3.00487	0.0192696	0.480681	0.382376	1.52268	0.375871	0.999995	sp|Q9Y394|DHRS7_HUMAN	****	Dehydrogenase/reductase SDR family member 7	IPR002347 (Glucose/ribitol dehydrogenase)	GO:0008152 (metabolic process), GO:0016491 (oxidoreductase activity)	1	0.653931	0.276918	1	1.4702	0.260829	32	1.50915	0.609381	0	0	0	0	0	0	24	1.12177	0.401694	132	88.971	32.3807	121	119.394	36.3926	50	2.7331	1.01314
Niben101Scf05772g00007	Pectinesterase 31	26.4131	6.66056	4.4192e-05	0.0189324	3.44215	12.2617	6.77624e-05	0.0192366	26.4131	2.94511	0.0629908	0.712734	0.268807	8.54624	0.0058683	0.999995	sp|Q9LVQ0|PME31_ARATH	****	Pectinesterase 31	IPR011050 (Pectin lyase fold/virulence factor)	GO:0005618 (cell wall), GO:0030599 (pectinesterase activity), GO:0042545 (cell wall modification)	5	1.08343	0.458797	3	1.46149	0.259284	14	0.218781	0.0883416	0	0	0	0	0	0	0	0	0	210	46.9021	17.0699	623	203.697	62.089	12	0.217353	0.0805709
Niben101Scf00381g04010	Solute carrier family 2, facilitated glucose transporter member 8	11.8308	6.60742	5.77557e-05	0.0233019	1.51527	3.46664	0.0356111	0.657192	11.8308	3.07198	0.0503962	0.665569	0.147343	-0.0687963	0.96808	0.999995	sp|Q9JIF3|GTR8_MOUSE	*-**	Solute carrier family 2, facilitated glucose transporter member 8	IPR005828 (General substrate transporter), IPR020846 (Major facilitator superfamily domain)	GO:0005215 (transporter activity), GO:0016020 (membrane), GO:0016021 (integral component of membrane), GO:0022857 (transmembrane transporter activity), GO:0022891 (substrate-specific transmembrane transporter activity), GO:0055085 (transmembrane transport)	0	0	0	6	2.37592	0.421513	4	0.0508098	0.0205165	3	0.465684	0.220115	2	0.42633	0.129058	4	0.0503564	0.0180322	230	41.7548	15.1965	250	66.442	20.2522	8	0.117782	0.0436609
Niben101Scf00653g00001	smr (Small MutS Related) domain-containing protein LENGTH=435	14.1697	6.59345	1.9173e-06	0.00301364	4.19067	4.23189	0.00192671	0.161911	14.1697	1.88177	0.137455	0.873465	0.289956	-0.479787	0.744884	0.999995	AT5G23520.1	***-	smr (Small MutS Related) domain-containing protein LENGTH=435	IPR002625 (Smr protein/MutS2 C-terminal)		2	0.585225	0.247824	0	0	0	73	1.54052	0.622046	2	0.515771	0.243789	2	0.708276	0.214409	53	1.10848	0.396936	132	39.8116	14.4893	202	89.1889	27.1857	92	2.25027	0.834156
Niben101Scf08684g02002	To encode a PR protein, Belongs to the plant thionin family with the following members:, putative [Theobroma cacao] gb|EOY26260.1| To encode a PR protein, Belongs to the plant thionin family with the following members:, putative [Theobroma cacao]	5.38989	6.56677	0.00176714	0.396948	1.47448	1.55575	0.390669	0.999226	5.38989	1.86449	0.28263	0.962963	0.418594	-3.14653	0.145981	0.999995	ref|XP_007023638.1|	-**-	To encode a PR protein, Belongs to the plant thionin family with the following members:, putative [Theobroma cacao] gb|EOY26260.1| To encode a PR protein, Belongs to the plant thionin family with the following members:, putative [Theobroma cacao]			0	0	0	0	0	0	16	0.86963	0.351147	4	2.65679	1.25578	0	0	0	0	0	0	15	11.6519	4.24067	33	37.5269	11.4386	21	1.32292	0.490398
Niben101Scf16812g01016	Mitochondrial substrate carrier family protein LENGTH=339	38.0932	6.5523	2.72667e-06	0.00343363	4.38581	1.73056	0.207599	0.974076	38.0932	3.52352	0.0089999	0.343735	1.2515	-1.29823	0.360738	0.999995	AT5G48970.1	*-*-	Mitochondrial substrate carrier family protein LENGTH=339	IPR018108 (Mitochondrial substrate/solute carrier), IPR023395 (Mitochondrial carrier domain)		1	0.325414	0.137802	3	2.19483	0.389387	260	6.10185	2.46386	5	1.43397	0.677795	14	5.51371	1.66911	169	3.93081	1.40759	351	117.73	42.8473	458	224.889	68.5485	286	7.77957	2.88383
Niben101Scf00082g07008	Anaphase-promoting complex subunit 7	16.0542	6.48425	4.43702e-06	0.00428802	2.95045	3.60787	0.0104306	0.41179	16.0542	2.5844	0.0360692	0.59162	0.365575	-0.291987	0.852318	0.999995	sp|Q8VY89|APC7_ARATH	*-*-	Anaphase-promoting complex subunit 7	IPR011990 (Tetratricopeptide-like helical domain)	GO:0005515 (protein binding)	1	0.703395	0.297865	0	0	0	39	1.97841	0.79886	0	0	0	2	1.70259	0.515405	28	1.40772	0.504091	83	60.1756	21.9007	77	81.7253	24.9107	62	3.64539	1.35132
Niben101Scf04046g01006	1-aminocyclopropane-1-carboxylate oxidase 1	8.56503	6.48309	7.0446e-06	0.00534016	2.26633	4.29753	0.00283789	0.20575	8.56503	1.97162	0.118686	0.84745	0.157697	-0.213949	0.893606	0.999995	sp|A2Z1W9|ACCO1_ORYSI	***-	1-aminocyclopropane-1-carboxylate oxidase 1	IPR026992 (Non-haem dioxygenase N-terminal domain), IPR027443 (Isopenicillin N synthase-like)		1	0.351472	0.148837	1	0.790196	0.140189	16	0.405567	0.163764	1	0.30976	0.146414	1	0.425374	0.128769	22	0.552679	0.197909	64	23.1854	8.43823	105	55.6861	16.9737	26	0.763867	0.283159
Niben101Scf02902g01009	CDK-activating kinase assembly factor MAT1, putative [Medicago truncatula]	36.888	6.42701	7.8479e-06	0.00552758	4.23714	4.62762	0.00290977	0.207818	36.888	3.21599	0.0179277	0.463797	0.686424	1.4166	0.38313	0.999995	gb|KEH24827.1|	***-	CDK-activating kinase assembly factor MAT1, putative [Medicago truncatula]			0	0	0	5	6.88335	1.22118	47	2.07556	0.83809	0	0	0	1	0.741081	0.224339	41	1.79444	0.642572	169	106.663	38.8198	252	232.838	70.9713	46	2.35449	0.872791
Niben101Scf02755g02003	Unknown protein	16.2302	6.38576	6.2306e-05	0.0246051	2.41277	3.5886	0.0256018	0.582913	16.2302	2.85425	0.0610243	0.705732	0.246955	0.0570867	0.972818	0.999995			Unknown protein			3	0.820511	0.347459	2	1.22981	0.218181	22	0.433948	0.175224	4	0.964177	0.455737	0	0	0	28	0.547369	0.196008	239	67.3757	24.5212	192	79.2375	24.1524	2	0.0457242	0.0169496
Niben101Scf01033g01004	NADH-quinone oxidoreductase subunit A	51.2826	6.37443	0.000315711	0.0923921	13.6373	2.56154	0.129186	0.899739	51.2826	1.98968	0.226167	0.937509	1.99299	-1.82322	0.314013	0.999995	sp|A6LXQ5|NUOA_CLOB8	--**	NADH-quinone oxidoreductase subunit A	IPR000440 (NADH:ubiquinone/plastoquinone oxidoreductase, chain 3)	GO:0008137 (NADH dehydrogenase (ubiquinone) activity), GO:0055114 (oxidation-reduction process)	1	1.70918	0.723784	2	7.68534	1.36346	0	0	0	4	6.02536	2.848	5	10.3428	3.13097	0	0	0	105	184.978	67.3222	110	283.693	86.4725	1	0.14287	0.0529609
Niben101Scf00494g05002	Protein disulfide-isomerase	33.0568	6.34049	3.73341e-06	0.00397809	4.63517	2.83368	0.0397353	0.681164	33.0568	3.46838	0.00902577	0.343735	0.817502	-0.0384333	0.978389	0.999995	sp|P17967|PDI_YEAST	*-*-	Protein disulfide-isomerase	IPR012336 (Thioredoxin-like fold)	GO:0045454 (cell redox homeostasis)	2	0.571806	0.242141	5	3.2139	0.570182	197	4.06197	1.64018	1	0.251972	0.1191	5	1.73009	0.523731	232	4.74096	1.69769	342	100.783	36.6797	460	198.446	60.4885	226	5.40108	2.00214
Niben101Scf04763g00009	ERD (early-responsive to dehydration stress) family protein LENGTH=771	5.12125	6.31624	5.25358e-06	0.00481324	2.75053	5.27043	0.000195788	0.0375801	5.12125	1.24979	0.305105	0.970818	0.180818	0.203978	0.896121	0.999995	AT1G11960.1	***-	ERD (early-responsive to dehydration stress) family protein LENGTH=771	IPR003864 (Domain of unknown function DUF221)	GO:0016020 (membrane)	0	0	0	0	0	0	86	1.34341	0.542455	0	0	0	0	0	0	68	1.05275	0.376981	117	26.1208	9.50659	53	17.3221	5.27996	86	1.55708	0.577197
Niben101Scf01615g01017	Solute carrier family 35 member F1	5.58061	6.30377	0.00281218	0.57568	1.34479	9.04102	0.00561727	0.306256	5.58061	2.14145	0.233726	#N/A	0.103911	4.87871	0.156873	0.999995	sp|Q5T1Q4|S35F1_HUMAN	*-*-	Solute carrier family 35 member F1	IPR009262 (Solute carrier family 35 member SLC35F1/F2/F6)	GO:0006810 (transport), GO:0016021 (integral component of membrane)	0	0	0	1	1.75712	0.311732	0	0	0	0	0	0	0	0	0	0	0	0	24	19.3335	7.03637	27	31.841	9.70548	0	0	0
Niben101Scf00094g00007	Condensin-2 complex subunit H2	11.9297	6.29161	4.60225e-06	0.00434661	3.36067	4.45264	0.00126709	0.126268	11.9297	1.84122	0.150962	0.88307	0.364855	0.00224193	0.99878	0.999995	sp|Q9LUR0|CNDH2_ARATH	***-	Condensin-2 complex subunit H2	IPR009378 (Non-SMC condensin II complex, subunit H2-like)		0	0	0	2	0.974711	0.172924	146	2.28248	0.92164	1	0.191045	0.0903012	2	0.524701	0.158837	91	1.40995	0.504888	132	29.493	10.7339	235	76.8664	23.4297	242	4.38501	1.62549
Niben101Scf01061g08039	Receptor-like protein kinase	17.9297	6.24733	2.00771e-06	0.00301364	2.88627	2.01372	0.119988	0.888327	17.9297	3.29607	0.00880476	0.340063	1.00659	-0.937535	0.487337	0.999995	sp|Q9LIG2|RLK6_ARATH	*-**	Receptor-like protein kinase	IPR011009 (Protein kinase-like domain), IPR013320 (Concanavalin A-like lectin/glucanase domain), IPR024788 (Malectin-like carbohydrate-binding domain)	GO:0004672 (protein kinase activity), GO:0004674 (protein serine/threonine kinase activity), GO:0005524 (ATP binding), GO:0006468 (protein phosphorylation), GO:0016772 (transferase activity, transferring phosphorus-containing groups)	1	0.216943	0.0918682	2	0.975482	0.173061	241	3.77063	1.52254	1	0.191196	0.0903726	5	1.31279	0.397406	456	7.07081	2.53199	287	64.1756	23.3565	286	93.622	28.5369	282	5.11384	1.89566
Niben101Scf01977g02002	Pentatricopeptide repeat-containing protein	31.6097	6.24479	3.15929e-06	0.00364688	2.71183	2.18924	0.10224	0.860725	31.6097	3.69469	0.00406394	0.238228	1.09671	-0.360866	0.79541	0.999995	sp|Q9LR69|PPR8_ARATH	***-	Pentatricopeptide repeat-containing protein	IPR002885 (Pentatricopeptide repeat)		1	0.394144	0.166907	3	2.6584	0.471629	199	5.65665	2.2841	3	1.0421	0.49257	1	0.477018	0.144402	263	7.40917	2.65315	281	114.157	41.5472	276	164.146	50.0334	266	8.76374	3.24865
Niben101Scf06275g03011	Defensin-like protein	138.679	6.24332	8.63655e-05	0.0320447	0.467483	-7.47583	0.0300463	0.617786	138.679	13.8507	4.01446e-05	0.0142119	0.682626	0.131545	0.939738	0.999995	sp|P32026|DEF_TOBAC	***-	Defensin-like protein	IPR008176 (Gamma thionin)	GO:0006952 (defense response)	0	0	0	2	4.42907	0.785765	44	3.12567	1.26211	0	0	0	2	2.38423	0.721753	27	1.90091	0.680698	0	0	0	0	0	0	13631	1122.33	416.038
Niben101Scf00428g08019	protein kinase-related LENGTH=332	7.14617	6.16418	5.32797e-06	0.00481324	2.25017	4.43795	0.00114295	0.117328	7.14617	1.72365	0.16323	0.898884	0.194654	-0.00258119	0.998601	0.999995	AT1G66940.1	***-	protein kinase-related LENGTH=332			2	0.392874	0.166369	0	0	0	73	1.03418	0.417592	1	0.173124	0.0818304	1	0.23774	0.0719685	72	1.01091	0.361999	95	19.2349	7.00047	153	45.3504	13.8233	101	1.65843	0.614768
Niben101Scf01243g03015	Zinc finger MYND domain-containing protein 15	18.1544	6.14039	1.38676e-05	0.00800391	4.23539	5.56074	0.000319868	0.0505881	18.1544	2.18198	0.0998245	0.810781	0.385509	1.60233	0.322776	0.999995	sp|Q8C0R7|ZMY15_MOUSE	***-	Zinc finger MYND domain-containing protein 15	IPR002893 (Zinc finger, MYND-type)		3	1.13123	0.47904	1	0.847764	0.150403	48	1.30534	0.527083	0	0	0	0	0	0	55	1.48236	0.530818	124	48.1943	17.5401	210	119.486	36.4205	43	1.35535	0.502419
Niben101Scf00047g02014	Phosphoglucan, water dikinase, chloroplastic	29.434	6.04373	1.25729e-05	0.00746399	2.74813	2.05421	0.137635	0.910793	29.434	3.63199	0.00779187	0.325121	1.11536	-0.35752	0.798757	0.999995	sp|Q6ZY51|PWD_ARATH	***-	Phosphoglucan, water dikinase, chloroplastic			5	0.694843	0.294243	7	2.18705	0.388007	577	5.78288	2.33507	9	1.10228	0.521016	4	0.672755	0.203656	737	7.32054	2.62142	551	78.9244	28.7243	876	183.691	55.9909	833	9.67643	3.58698
Niben101Scf07001g01018	conserved hypothetical protein [Ricinus communis] gb|EEF39712.1| conserved hypothetical protein [Ricinus communis]	51.0021	6.04106	8.88587e-05	0.0326519	6.23437	2.85145	0.0674626	0.784247	51.0021	3.56678	0.0182851	0.46897	2.41111	0.377163	0.812311	0.999995	ref|XP_002522625.1|	***-	conserved hypothetical protein [Ricinus communis] gb|EEF39712.1| conserved hypothetical protein [Ricinus communis]			2	0.898686	0.380564	1	1.01023	0.179227	510	16.5272	6.67352	0	0	0	1	0.543824	0.164626	442	14.1958	5.08338	454	210.27	76.527	339	229.85	70.0607	461	17.3154	6.41868
Niben101Scf00487g01009	Glucan endo-1,3-beta-glucosidase 4	17.2794	6.02991	7.10844e-06	0.00534016	7.08307	3.78016	0.00406284	0.252764	17.2794	1.45556	0.248434	0.947697	0.932929	-0.7942	0.568905	0.999995	sp|Q94CD8|E134_ARATH	***-	Glucan endo-1,3-beta-glucosidase 4	IPR000490 (Glycoside hydrolase, family 17), IPR012946 (X8 domain), IPR017853 (Glycoside hydrolase superfamily)	GO:0004553 (hydrolase activity, hydrolyzing O-glycosyl compounds), GO:0005975 (carbohydrate metabolic process)	0	0	0	0	0	0	251	5.81816	2.34931	1	0.283266	0.133891	3	1.16698	0.353266	281	6.45544	2.31163	170	56.3186	20.497	179	86.8121	26.4612	490	13.1647	4.88004
Niben101Scf01487g04011	Signal peptidase I	61.8062	5.96751	1.24389e-05	0.00746399	18.5886	3.78983	0.00556804	0.304368	61.8062	2.13728	0.113189	0.834945	2.45571	-0.0403932	0.976704	0.999995	sp|Q51876|LEP_PHOLA	*-**	Signal peptidase I	IPR000223 (Peptidase S26A, signal peptidase I), IPR015927 (Peptidase S24/S26A/S26B/S26C), IPR028360 (Peptidase S24/S26, beta-ribbon domain)	GO:0006508 (proteolysis), GO:0008236 (serine-type peptidase activity), GO:0016020 (membrane), GO:0016021 (integral component of membrane)	5	1.17232	0.496441	9	4.74422	0.841676	883	14.9311	6.029	6	1.23983	0.586032	6	1.70259	0.515405	924	15.4849	5.545	832	201.069	73.1782	956	338.223	103.094	1259	24.675	9.14683
Niben101Scf01489g01032	BnaA03g42930D [Brassica napus]	25.1793	5.96217	3.54663e-05	0.01602	3.93605	5.96206	0.000400329	0.0587795	25.1793	2.76943	0.043608	0.632808	0.469386	2.76932	0.111736	0.999995	emb|CDX90488.1|	-**-	BnaA03g42930D [Brassica napus]			3	1.5156	0.641808	3	3.40745	0.604518	11	0.400782	0.161832	0	0	0	1	0.611426	0.18509	7	0.252768	0.0905136	163	84.8779	30.891	191	145.601	44.3807	17	0.717904	0.266121
Niben101Scf02470g00003	Transmembrane protein 184A	19.4026	5.92376	7.4533e-06	0.00534016	2.97857	2.53168	0.0549039	0.756347	19.4026	3.00209	0.0187467	0.472944	0.746337	-0.389993	0.774689	0.999995	sp|Q4QQS1|T184A_RAT	*-*-	Transmembrane protein 184A	IPR005178 (Organic solute transporter subunit alpha/Transmembrane protein 184)		4	0.899423	0.380876	1	0.505531	0.0896867	241	3.90817	1.57808	4	0.79268	0.374676	3	0.816404	0.247141	281	4.51616	1.61719	228	52.8423	19.2318	357	121.126	36.9206	295	5.54472	2.05538
Niben101Scf02869g07004	HXXXD-type acyl-transferase family protein LENGTH=465	13.1898	5.91781	0.00035813	0.102638	4.53676	6.88891	0.000305709	0.049807	13.1898	1.60583	0.307303	0.971381	0.24517	2.57693	0.192824	0.999995	AT1G03495.1	****	HXXXD-type acyl-transferase family protein LENGTH=465	IPR003480 (Transferase), IPR023213 (Chloramphenicol acetyltransferase-like domain)	GO:0016747 (transferase activity, transferring acyl groups other than amino-acyl groups)	1	0.364308	0.154273	4	3.27622	0.581237	0	0	0	0	0	0	1	0.440909	0.133472	1	0.0260392	0.0093244	125	46.9377	17.0828	134	73.6615	22.4528	3	0.0913573	0.0338654
Niben101Scf13525g00018	Poly(A) RNA polymerase protein 2	10.2992	5.90009	2.92945e-06	0.00358047	3.25712	3.11413	0.0119801	0.442468	10.2992	2.21127	0.0481859	0.656577	0.39306	-0.574694	0.674756	0.999995	sp|P53632|PAP2_YEAST	*-*-	Poly(A) RNA polymerase protein 2			2	0.895752	0.379322	0	0	0	43	1.38892	0.560832	2	0.789445	0.373147	1	0.542048	0.164088	56	1.79269	0.641945	69	31.8529	11.5928	89	60.1471	18.3334	70	2.62065	0.971454
Niben101Scf02653g04021	Ras-related protein Rab-25	6.50059	5.81547	0.0031665	0.620693	1.4669	4.40547	0.034418	0.650634	6.50059	2.19838	0.221453	0.936026	0.139341	0.788377	0.724108	0.999995	sp|Q9WTL2|RAB25_MOUSE	***-	Ras-related protein Rab-25	IPR001806 (Small GTPase superfamily), IPR002041 (Ran GTPase), IPR005225 (Small GTP-binding protein domain), IPR027417 (P-loop containing nucleoside triphosphate hydrolase)	GO:0003924 (GTPase activity), GO:0005525 (GTP binding), GO:0005622 (intracellular), GO:0006184 (GTP catabolic process), GO:0006886 (intracellular protein transport), GO:0006913 (nucleocytoplasmic transport), GO:0007165 (signal transduction), GO:0007264 (small GTPase mediated signal transduction), GO:0015031 (protein transport), GO:0016020 (membrane)	0	0	0	2	2.35625	0.418024	0	0	0	1	0.461829	0.218293	0	0	0	0	0	0	33	17.8239	6.48696	54	42.698	13.0148	0	0	0
Niben101Scf03913g01049	L-ascorbate oxidase homolog	7.36718	5.80605	0.000842452	0.207154	1.95585	5.84416	0.00286956	0.207135	7.36718	1.97601	0.223924	0.936109	0.139534	2.01412	0.327268	0.999995	sp|P29162|ASOL_TOBAC	*-*-	L-ascorbate oxidase homolog	IPR008972 (Cupredoxin)	GO:0005507 (copper ion binding), GO:0016491 (oxidoreductase activity), GO:0055114 (oxidation-reduction process)	2	0.65667	0.278078	1	0.738179	0.130961	1	0.0236793	0.00956146	0	0	0	1	0.397372	0.120292	0	0	0	74	25.0433	9.11443	86	42.6072	12.9871	0	0	0
Niben101Scf02307g01004	U-box domain-containing protein 44	13.5355	5.79659	3.15515e-06	0.00364688	2.42332	1.6167	0.186488	0.96002	13.5355	3.10983	0.0091041	0.345913	0.852179	-1.07006	0.400936	0.999995	sp|Q9LM76|PUB44_ARATH	***-	U-box domain-containing protein 44	IPR013083 (Zinc finger, RING/FYVE/PHD-type), IPR016024 (Armadillo-type fold)	GO:0004842 (ubiquitin-protein transferase activity), GO:0005488 (binding), GO:0005515 (protein binding), GO:0016567 (protein ubiquitination)	0	0	0	3	1.29751	0.230192	289	4.00954	1.61901	6	1.01725	0.480825	5	1.16411	0.352398	350	4.81251	1.72331	230	45.6053	16.5979	238	69.0857	21.058	495	7.95981	2.95064
Niben101Scf00797g17003	Signal recognition particle subunit SRP72	6.36368	5.77479	3.99013e-05	0.0172723	0.640567	2.37891	0.114072	0.879569	6.36368	3.90606	0.00234547	0.177821	0.294615	0.510179	0.751442	0.999995	sp|O76094|SRP72_HUMAN	*-*-	Signal recognition particle subunit SRP72	IPR026270 (Signal recognition particle, SRP72 subunit)	GO:0006614 (SRP-dependent cotranslational protein targeting to membrane)	0	0	0	0	0	0	78	2.18888	0.883845	0	0	0	0	0	0	47	1.30717	0.468085	53	21.2566	7.73626	59	34.6412	10.559	66	2.1467	0.795766
Niben101Scf00286g01008	Auxin-responsive protein IAA4	62.6946	5.7701	3.49236e-05	0.0159482	24.3959	6.09382	5.10603e-05	0.0157035	62.6946	1.42121	0.287746	0.964858	1.64743	1.74493	0.26196	0.999995	sp|P33077|IAA4_ARATH	***-	Auxin-responsive protein IAA4	IPR003311 (AUX/IAA protein)	GO:0005634 (nucleus), GO:0006355 (regulation of transcription, DNA-templated), GO:0046983 (protein dimerization activity)	4	4.13294	1.75017	3	6.96891	1.23636	65	4.84356	1.95578	0	0	0	1	1.25049	0.378546	60	4.43108	1.58673	190	202.347	73.6433	233	363.264	110.727	116	10.0187	3.71385
Niben101Scf00654g00001	BSD domain (BTF2-like transcription factors, Synapse-associated proteins and D s) isoform 6 [Theobroma cacao]	5.57175	5.76276	0.000295749	0.0884183	0.575578	1.58379	0.314157	0.999226	5.57175	3.41311	0.0184968	0.469872	0.189361	-0.765856	0.653577	0.999995	ref|XP_007015597.1|	*-*-	BSD domain (BTF2-like transcription factors, Synapse-associated proteins and D s) isoform 6 [Theobroma cacao]			1	0.397571	0.168358	1	0.893838	0.158577	12	0.344071	0.138932	3	1.05116	0.496853	0	0	0	7	0.198917	0.0712303	47	19.26	7.0096	52	31.195	9.50855	16	0.531726	0.197107
Niben101Scf02790g03009	WD repeat-containing protein 5	12.5999	5.67746	9.25694e-06	0.00620454	2.73878	3.45614	0.00800671	0.366913	12.5999	2.39153	0.0451273	0.640941	0.457957	0.170214	0.902065	0.999995	sp|Q2KIG2|WDR5_BOVIN	***-	WD repeat-containing protein 5	IPR015943 (WD40/YVTN repeat-like-containing domain), IPR020472 (G-protein beta WD-40 repeat)	GO:0005515 (protein binding)	0	0	0	4	3.05699	0.542344	84	2.05931	0.831527	2	0.599176	0.283212	0	0	0	102	2.47828	0.887447	90	31.5337	11.4766	159	81.5557	24.859	139	3.94965	1.4641
Niben101Scf01395g00006	Pentatricopeptide repeat-containing protein	5.24077	5.5977	7.91268e-05	0.0298927	0.863016	2.44954	0.086467	0.831018	5.24077	2.87077	0.023828	0.509742	0.195995	-0.277396	0.859028	0.999995	sp|Q5XET4|PP142_ARATH	***-	Pentatricopeptide repeat-containing protein	IPR002885 (Pentatricopeptide repeat)		1	0.37323	0.158051	1	0.839113	0.148868	23	0.619093	0.249983	2	0.657871	0.310956	0	0	0	29	0.773631	0.27703	45	17.3114	6.30042	53	29.8483	9.09806	28	0.87355	0.323818
Niben101Scf00158g00001	BnaC07g48120D [Brassica napus]	32.1167	5.57162	8.95735e-05	0.0326519	8.01303	4.1462	0.00450835	0.26956	32.1167	2.44764	0.0786939	0.757113	1.34915	1.02222	0.492312	0.999995	emb|CDY56587.1|	***-	BnaC07g48120D [Brassica napus]			5	1.66056	0.703192	4	2.98667	0.529868	291	6.96993	2.81439	0	0	0	0	0	0	318	7.54866	2.7031	295	100.983	36.7524	368	184.416	56.2119	329	9.13341	3.38568
Niben101Scf05044g03002	Protein SYS1 homolog	5.02958	5.53897	0.000132386	0.0443663	4.09563	4.28406	0.00216231	0.173922	5.02958	0.543695	0.657697	0.999949	0.278327	-0.711211	0.655782	0.999995	sp|Q55E69|SYS1_DICDI	***-	Protein SYS1 homolog	IPR019185 (Integral membrane protein SYS1-related)		0	0	0	0	0	0	45	1.80585	0.729183	0	0	0	2	1.34687	0.407724	30	1.19316	0.427258	38	21.7943	7.93197	25	20.9905	6.39813	44	2.04655	0.758641
Niben101Scf14872g00008	Ubiquitin carboxyl-terminal hydrolase 17-like protein 24	6.72649	5.53842	7.36595e-06	0.00534016	1.4341	1.76309	0.145676	0.923717	6.72649	2.88051	0.0122796	0.402538	0.312156	-0.894819	0.488855	0.999995	sp|Q0WX57|U17LO_HUMAN	*-**	Ubiquitin carboxyl-terminal hydrolase 17-like protein 24	IPR028889 (Ubiquitin specific protease domain)	GO:0006511 (ubiquitin-dependent protein catabolic process), GO:0036459 (ubiquitinyl hydrolase activity)	0	0	0	4	1.86118	0.330193	77	1.14928	0.464068	1	0.182397	0.0862136	8	2.0038	0.606588	46	0.680458	0.243665	80	17.0654	6.2109	139	43.4076	13.2311	115	1.98946	0.737477
Niben101Scf03638g03003	BnaC05g24410D [Brassica napus]	8.42534	5.52541	7.39833e-06	0.00534016	5.11847	4.92762	0.000152826	0.0312962	8.42534	1.31544	0.227954	0.938485	0.3937	0.717644	0.613875	0.999995	emb|CDY01291.1|	***-	BnaC05g24410D [Brassica napus]			0	0	0	1	0.962917	0.170832	81	2.50197	1.01027	0	0	0	1	0.518352	0.156915	35	1.07145	0.383676	46	20.307	7.39066	85	54.9326	16.744	86	3.07891	1.14133
Niben101Scf09628g02004	inactive poly [ADP-rib [Arabidopsis thaliana] gb|AEE31453.1| inactive poly [ADP-ribose] polymerase RCD1 [Arabidopsis thaliana]	19.6568	5.42628	5.42463e-05	0.0223194	5.83861	2.48525	0.0641967	0.778049	19.6568	2.59279	0.0492955	0.661692	1.29655	-0.348238	0.79904	0.999995	ref|NP_849739.1|	****	inactive poly [ADP-rib [Arabidopsis thaliana] gb|AEE31453.1| inactive poly [ADP-ribose] polymerase RCD1 [Arabidopsis thaliana]	IPR004170 (WWE domain), IPR012317 (Poly(ADP-ribose) polymerase, catalytic domain), IPR022003 (RST domain of plant C-terminal)	GO:0003950 (NAD+ ADP-ribosyltransferase activity)	1	0.172206	0.0729236	3	1.16148	0.20606	720	8.94195	3.61067	4	0.607075	0.286946	3	0.625244	0.189273	761	9.36682	3.35417	268	47.5692	17.3126	466	121.088	36.9088	890	12.8112	4.74903
Niben101Scf27837g00005	Mitochondrial import inner membrane translocase subunit Tim17/Tim22/Tim23 family protein LENGTH=531	9.31508	5.42433	6.8854e-06	0.00534016	0.778971	1.50977	0.246902	0.990983	9.31508	4.49453	9.51461e-05	0.0253352	0.40624	0.579968	0.668003	0.999995	AT5G51150.1	***-	Mitochondrial import inner membrane translocase subunit Tim17/Tim22/Tim23 family protein LENGTH=531			1	0.357892	0.151555	2	1.60926	0.2855	75	1.93582	0.781664	0	0	0	0	0	0	95	2.43016	0.870216	66	24.3466	8.86086	109	58.8633	17.9422	103	3.08136	1.14224
Niben101Scf03128g07024	Expansin-A1	6.88034	5.42196	5.25523e-05	0.0218645	0.42015	2.4922	0.0952432	0.849762	6.88034	4.15221	0.00104697	0.112732	0.332522	1.22245	0.432366	0.999995	sp|Q7XWU8|EXPA1_ORYSJ	***-	Expansin-A1	IPR007118 (Expansin/Lol pI)	GO:0005576 (extracellular region), GO:0009664 (plant-type cell wall organization)	0	0	0	2	1.46149	0.259284	78	1.82839	0.738283	0	0	0	0	0	0	46	1.06866	0.382676	51	17.0858	6.2183	89	43.6494	13.3048	111	3.01577	1.11792
Niben101Scf09993g00001	thionin-like protein [Nicotiana tabacum]	201.985	5.37626	0.000714811	0.186822	0.185906	-0.640193	0.766891	0.999226	201.985	9.3542	8.4192e-07	0.000744556	1.8347	3.33778	0.077768	0.999995	gb|AEM24937.1|	***-	thionin-like protein [Nicotiana tabacum]			2	1.55645	0.659105	4	6.99856	1.24162	159	8.92388	3.60337	0	0	0	0	0	0	28	1.55748	0.557718	0	0	0	2	2.34856	0.715865	25099	1632.73	605.24
Niben101Scf08517g00009	BnaA02g08800D [Brassica napus], homolog of HAPLESS8 (AT5G6250)	16.5195	5.36437	0.000107656	0.0372813	1.43168	0.361231	0.795545	0.999226	16.5195	4.71051	0.00061738	0.0801835	1.01639	-0.292629	0.834823	0.999995	emb|CDY20740.1|	*-*-	BnaA02g08800D [Brassica napus]			3	0.349606	0.148047	7	1.834	0.325372	759	6.37898	2.57576	6	0.61623	0.291273	10	1.41038	0.42695	648	5.39749	1.93279	349	41.9204	15.2568	585	102.868	31.3552	816	7.94879	2.94655
Niben101Scf05912g01009	Transcription factor EB	37.4883	5.2992	9.9213e-05	0.0355422	10.979	3.3791	0.0133145	0.464701	37.4883	2.00921	0.134877	0.868304	2.17854	0.0891044	0.948609	0.999995	sp|P19484|TFEB_HUMAN	--*-	Transcription factor EB	IPR011598 (Myc-type, basic helix-loop-helix (bHLH) domain)	GO:0046983 (protein dimerization activity)	7	1.69112	0.716135	6	3.25891	0.578166	745	12.9803	5.24131	3	0.638752	0.301919	7	2.0467	0.619576	783	13.5207	4.84162	350	87.154	31.7194	674	245.699	74.8916	782	15.792	5.85397
Niben101Scf12277g02009	MORN-motif repeat protein similar to AT1G21920.1 MORN3 (MRF1) protein	7.42122	5.29744	8.43139e-06	0.00574385	3.30656	2.88549	0.0149338	0.483361	7.42122	2.08684	0.0566481	0.694214	0.481578	-0.325101	0.798476	0.999995	AT1G21920.1	***-	MORN-motif repeat protein similar to AT1G21920.1 MORN3 (MRF1) protein	IPR003409 (MORN motif)		0	0	0	2	1.19006	0.211129	130	2.48136	1.00195	1	0.233254	0.110252	0	0	0	197	3.72666	1.33448	57	15.5493	5.65913	123	49.1209	14.9726	199	4.40252	1.63198
Niben101Scf00704g04002	Vacuolar protein sorting-associated protein 45 homolog	6.11365	5.28039	1.06188e-05	0.00689489	2.43898	2.42259	0.0466703	0.723218	6.11365	2.77056	0.011804	0.396336	0.357376	-0.0872396	0.946808	0.999995	sp|O49048|VPS45_ARATH	***-	Vacuolar protein sorting-associated protein 45 homolog	IPR001619 (Sec1-like protein), IPR027482 (Sec1-like, domain 2)	GO:0006904 (vesicle docking involved in exocytosis), GO:0016192 (vesicle-mediated transport)	0	0	0	1	0.601119	0.106645	124	2.39106	0.965484	0	0	0	0	0	0	154	2.94304	1.05388	57	15.7085	5.71705	91	36.7134	11.1906	173	3.86648	1.43327
Niben101Scf08127g08005	Phosphoribulokinase / Uridine kinase family LENGTH=674	7.85932	5.24861	1.22974e-05	0.00746399	2.44111	3.0209	0.0137562	0.469882	7.85932	2.59634	0.0240098	0.51094	0.344273	0.368631	0.772196	0.999995	AT1G26190.1	*-*-	Phosphoribulokinase / Uridine kinase family LENGTH=674			6	0.971919	0.411576	1	0.364186	0.0646105	118	1.37852	0.556631	1	0.142762	0.0674793	4	0.784185	0.237388	122	1.41253	0.505813	189	31.5561	11.4847	151	36.9082	11.25	168	2.27479	0.843247
Niben101Scf01175g00001	Fatty acid oxidation complex subunit alpha	39.4648	5.24241	0.000304683	0.0897972	12.2753	4.21369	0.0042493	0.260526	39.4648	1.80208	0.206535	0.928604	1.35089	0.773353	0.605686	0.999995	sp|Q4KFC4|FADB_PSEF5	*-**	Fatty acid oxidation complex subunit alpha	IPR022694 (3-hydroxyacyl-CoA dehydrogenase)	GO:0003857 (3-hydroxyacyl-CoA dehydrogenase activity), GO:0006631 (fatty acid metabolic process), GO:0016491 (oxidoreductase activity), GO:0016616 (oxidoreductase activity, acting on the CH-OH group of donors, NAD or NADP as acceptor), GO:0050662 (coenzyme binding), GO:0055114 (oxidation-reduction process), GO:0070403 (NAD+ binding)	3	1.24598	0.527633	15	14.0064	2.48489	86	2.57597	1.04015	2	0.732074	0.346029	7	3.51859	1.06515	89	2.64205	0.946091	225	96.32	35.0553	429	268.853	81.9492	108	3.74945	1.38989
Niben101Scf10763g00011	nucleic acid binding protein, putative [Ricinus communis] gb|EEF34783.1| nucleic acid binding protein, putative [Ricinus communis]	14.5378	5.20242	3.3448e-05	0.015444	5.93945	3.08308	0.0137226	0.469882	14.5378	1.83831	0.122497	0.853717	1.17814	-0.28103	0.830361	0.999995	ref|XP_002527602.1|	*-*-	nucleic acid binding protein, putative [Ricinus communis] gb|EEF34783.1| nucleic acid binding protein, putative [Ricinus communis]			0	0	0	0	0	0	342	8.75311	3.53441	0	0	0	5	2.14751	0.650091	212	5.37749	1.92563	113	41.3338	15.0433	146	78.1815	23.8305	431	12.7854	4.73945
Niben101Scf06825g00003	UPF0415 protein C7orf25 homolog	13.0416	5.14631	1.49617e-05	0.00851709	2.59631	2.1005	0.089787	0.840657	13.0416	3.65176	0.00146142	0.138002	0.871398	0.605948	0.634975	0.999995	sp|Q5M888|CG025_RAT	***-	UPF0415 protein C7orf25 homolog	IPR010733 (Protein of unknown function DUF1308)		0	0	0	4	2.55647	0.453545	261	5.35093	2.16065	0	0	0	1	0.344046	0.104149	201	4.08406	1.46246	118	34.5749	12.5834	184	78.9262	24.0575	282	6.70099	2.484
Niben101Scf36191g00003	mitogen-activated protein kinase 3 LENGTH=370	7.38686	5.12228	0.00138235	0.315631	0.62839	4.02251	0.0304561	0.620879	7.38686	3.67172	0.0176477	0.46155	0.208618	2.57196	0.17678	0.999995	AT3G45640.1	****	mitogen-activated protein kinase 3 LENGTH=370	IPR011009 (Protein kinase-like domain)	GO:0004672 (protein kinase activity), GO:0004674 (protein serine/threonine kinase activity), GO:0004707 (MAP kinase activity), GO:0005524 (ATP binding), GO:0006468 (protein phosphorylation), GO:0016772 (transferase activity, transferring phosphorus-containing groups)	3	0.907857	0.384448	2	1.36072	0.241407	0	0	0	1	0.266704	0.126063	0	0	0	1	0.0216299	0.00774547	48	14.972	5.44901	120	54.7954	16.7022	1	0.0252959	0.00937697
Niben101Scf01594g06004	Protein trichome birefringence-like 16	8.15502	5.11606	3.25773e-05	0.0153604	3.22819	3.39633	0.00573702	0.309103	8.15502	1.49709	0.197936	0.925796	0.580769	-0.222643	0.863446	0.999995	sp|F4K5L5|TBL16_ARATH	***-	Protein trichome birefringence-like 16	IPR026057 (PC-Esterase)		2	0.460082	0.19483	0	0	0	231	3.83239	1.54748	2	0.40548	0.191658	2	0.556821	0.16856	195	3.20626	1.14813	106	25.1336	9.14728	128	44.4306	13.5429	249	4.78804	1.77489
Niben101Scf01005g01014	conserved hypothetical protein [Ricinus communis] gb|EEF39712.1| conserved hypothetical protein [Ricinus communis]	25.7821	5.09159	0.000416222	0.118469	17.1956	4.74221	0.00108127	0.113088	25.7821	0.509579	0.715586	0.999949	1.71205	0.160195	0.914573	0.999995	ref|XP_002522625.1|	***-	conserved hypothetical protein [Ricinus communis] gb|EEF39712.1| conserved hypothetical protein [Ricinus communis]			2	0.896484	0.379632	2	2.01552	0.357575	337	10.8942	4.39895	0	0	0	2	1.08498	0.328445	366	11.7261	4.199	5	2.31007	0.840742	343	231.992	70.7136	417	15.6243	5.79182
Niben101Scf09338g04002	Photosystem II CP43 reaction center protein	51.4758	5.06693	0.00297161	0.596562	17.6357	11.1148	0.000350676	0.0533628	51.4758	1.58005	0.331324	0.97681	1.66318	7.62795	0.0155017	0.999995	sp|Q6ENJ0|PSBC_ORYNI	*-**	Photosystem II CP43 reaction center protein	IPR000932 (Photosystem antenna protein-like)	GO:0009521 (photosystem), GO:0009767 (photosynthetic electron transport chain), GO:0016020 (membrane), GO:0016168 (chlorophyll binding), GO:0019684 (photosynthesis, light reaction)	1	2.47139	1.04655	4	22.2252	3.94298	0	0	0	0	0	0	0	0	0	0	0	0	55	140.103	50.9899	91	339.351	103.438	0	0	0
Niben101Scf05612g01006	basic helix-loop-helix (bHLH) DNA-binding superfamily protein LENGTH=1322	5.47104	5.0669	1.16379e-05	0.0072183	0.711772	0.324407	0.77878	0.999226	5.47104	3.8269	0.000533099	0.0736712	0.568769	-0.915587	0.446808	0.999995	AT1G06150.1	***-	basic helix-loop-helix (bHLH) DNA-binding superfamily protein LENGTH=1322	IPR011598 (Myc-type, basic helix-loop-helix (bHLH) domain), IPR025610 (Transcription factor MYC/MYB N-terminal)	GO:0046983 (protein dimerization activity)	0	0	0	0	0	0	255	3.13935	1.26764	1	0.150446	0.0711115	4	0.826395	0.250166	317	3.86782	1.38503	71	12.4925	4.5466	125	32.1977	9.81419	388	5.53647	2.05233
Niben101Scf05764g00014	D-inositol 3-phosphate glycosyltransferase	16.5026	5.06637	7.25553e-05	0.0276615	3.56457	2.85995	0.0272052	0.593431	16.5026	2.61472	0.0360816	0.59162	1.27505	0.408298	0.757667	0.999995	sp|D2Q1C4|MSHA_KRIFD	*-*-	D-inositol 3-phosphate glycosyltransferase	IPR001296 (Glycosyl transferase, family 1)	GO:0009058 (biosynthetic process)	1	0.221497	0.0937968	5	2.4899	0.441735	510	8.14685	3.28961	0	0	0	3	0.804209	0.243449	414	6.55432	2.34704	239	54.5643	19.8585	249	83.2212	25.3667	624	11.5533	4.28271
Niben101Scf03628g01009	Mitochondrial transcription termination factor family protein LENGTH=212	16.7249	5.01535	3.74536e-05	0.0167357	3.77671	2.88505	0.0200652	0.542486	16.7249	2.29668	0.0439596	0.634635	1.00409	0.166382	0.89904	0.999995	AT4G09620.1	****	Mitochondrial transcription termination factor family protein LENGTH=212	IPR003690 (Mitochodrial transcription termination factor)	GO:0003690 (double-stranded DNA binding), GO:0005739 (mitochondrion), GO:0006355 (regulation of transcription, DNA-templated)	1	0.643953	0.272693	3	4.3433	0.770548	105	4.87636	1.96902	2	1.13506	0.536508	1	0.779353	0.235925	93	4.28052	1.53281	81	53.7628	19.5668	96	93.2808	28.4329	109	5.86724	2.17494
Niben101Scf08670g00033	IQ-domain 10 LENGTH=259	15.1263	5.00817	3.84293e-05	0.0169662	7.76496	4.1606	0.000808918	0.0923205	15.1263	1.36776	0.241722	0.946484	1.1237	0.520186	0.686197	0.999995	AT3G15050.1	***-	IQ-domain 10 LENGTH=259	IPR000048 (IQ motif, EF-hand binding site)	GO:0005515 (protein binding)	2	0.606912	0.257007	2	1.36449	0.242075	325	7.11264	2.87201	1	0.267442	0.126412	1	0.367261	0.111177	230	4.98864	1.78639	159	49.7319	18.0998	165	75.552	23.029	452	11.4653	4.25011
Niben101Scf02805g07011	Nucleotidylyl transferase superfamily protein LENGTH=388	8.49983	4.93245	2.68753e-05	0.0132956	1.46523	1.50918	0.199078	0.9699	8.49983	2.96809	0.00862198	0.336368	0.698438	-0.455174	0.708713	0.999995	AT2G01220.2	***-	Nucleotidylyl transferase superfamily protein LENGTH=388	IPR008136 (CinA, C-terminal), IPR014729 (Rossmann-like alpha/beta/alpha sandwich fold)	GO:0003824 (catalytic activity), GO:0009058 (biosynthetic process)	1	0.209328	0.0886435	5	2.3531	0.417466	206	3.1099	1.25574	3	0.553455	0.261601	4	1.01337	0.306766	285	4.26413	1.52695	125	26.9699	9.81561	153	48.3265	14.7304	147	2.57216	0.953478
Niben101Scf04319g00001	WRKY transcription factor 6	7.70557	4.75892	2.95325e-05	0.0142704	5.66924	2.6713	0.0168292	0.505355	7.70557	1.33453	0.210767	0.930609	0.934499	-0.753087	0.525891	0.999995	sp|Q9C519|WRKY6_ARATH	****	WRKY transcription factor 6	IPR003657 (DNA-binding WRKY)	GO:0003700 (sequence-specific DNA binding transcription factor activity), GO:0006355 (regulation of transcription, DNA-templated), GO:0043565 (sequence-specific DNA binding)	2	0.561564	0.237804	2	1.26253	0.223987	149	3.01722	1.21832	4	0.989836	0.467866	0	0	0	325	6.52247	2.33563	87	25.1786	9.16366	91	38.5547	11.7519	253	5.93804	2.20118
Niben101Scf02290g04003	Vesicle transport protein SFT2B	10.0724	4.74375	0.000112489	0.038633	3.78476	2.59166	0.0345059	0.650634	10.0724	1.80781	0.13102	0.865021	1.08264	-0.344285	0.784059	0.999995	sp|O95562|SFT2B_HUMAN	*-**	Vesicle transport protein SFT2B	IPR007305 (Vesicle transport protein, Got1/SFT2-like)	GO:0006810 (transport), GO:0016021 (integral component of membrane), GO:0016192 (vesicle-mediated transport)	4	0.662019	0.280343	3	1.11629	0.198041	454	5.41899	2.18813	4	0.583451	0.27578	2	0.400609	0.121272	673	7.96131	2.85087	218	37.1886	13.5347	185	46.2007	14.0825	507	7.01409	2.60007
Niben101Scf00069g00001	LYR motif-containing protein 7 isoform 1 [Theobroma cacao] gb|EOX95076.1| LYR motif-containing protein 7 isoform 1 [Theobroma cacao]	19.7552	4.7132	0.000144474	0.0469607	9.03635	3.5666	0.00471409	0.275423	19.7552	1.6831	0.162555	0.898564	2.05166	0.536497	0.678795	0.999995	ref|XP_007050919.1|	***-	LYR motif-containing protein 7 isoform 1 [Theobroma cacao] gb|EOX95076.1| LYR motif-containing protein 7 isoform 1 [Theobroma cacao]			0	0	0	4	3.25032	0.576642	530	13.815	5.57834	2	0.637068	0.301123	2	0.874847	0.264833	259	6.69085	2.39593	141	52.5272	19.1171	211	115.072	35.0753	453	13.6859	5.07326
Niben101Scf02829g06014	Ulp1 protease family, C-terminal catalytic domain containing protein [Solanum demissum]	9.17302	4.71172	0.0108364	0.999998	1.36621	2.45552	0.191394	0.96576	9.17302	2.66907	0.139665	0.873465	0.356265	0.412861	0.829752	0.999995	gb|AAU90302.2|	--*-	Ulp1 protease family, C-terminal catalytic domain containing protein [Solanum demissum]			0	0	0	8	6.0244	1.06879	0	0	0	2	0.590397	0.279063	3	1.21613	0.368147	0	0	0	2	0.690483	0.251299	177	89.4582	27.2678	0	0	0
Niben101Scf00262g03001	RNA-binding KH domain-containing protein LENGTH=283	6.70425	4.65014	0.000267427	0.0817148	1.1361	2.45369	0.0749431	0.802624	6.70425	3.01774	0.0113693	0.39088	0.493865	0.821286	0.571311	0.999995	AT3G08620.1	****	RNA-binding KH domain-containing protein LENGTH=283	IPR004087 (K Homology domain)	GO:0003676 (nucleic acid binding), GO:0003723 (RNA binding)	0	0	0	3	3.53437	0.627036	56	2.11635	0.854559	1	0.461829	0.218293	0	0	0	41	1.53564	0.549899	50	27.006	9.82873	36	28.4653	8.67653	99	4.33646	1.60749
Niben101Scf04473g00001	Lipoprotein NlpI	36.1773	4.63689	0.000167861	0.0532491	5.48798	1.61022	0.194732	0.967776	36.1773	3.01701	0.0126744	0.408741	3.46368	-0.00966341	0.993896	0.999995	sp|Q1C3L9|NLPI_YERPA	--*-	Lipoprotein NlpI	IPR011990 (Tetratricopeptide-like helical domain)	GO:0005515 (protein binding)	2	1.11514	0.472225	7	8.77487	1.55676	515	20.7089	8.36205	2	0.982795	0.464537	6	4.04883	1.22566	516	20.564	7.36377	167	95.975	34.9298	267	224.635	68.4709	297	13.8423	5.13123
Niben101Scf06909g04006	WRKY transcription factor 55	5.50633	4.63436	0.00028832	0.0874557	30.967	8.55685	9.10679e-10	5.11659e-06	30.967	-2.52135	0.0144681	0.431566	0.109117	1.40115	0.377714	0.999995	sp|Q9SHB5|WRK55_ARATH	*-**	WRKY transcription factor 55	IPR003657 (DNA-binding WRKY)	GO:0003700 (sequence-specific DNA binding transcription factor activity), GO:0006355 (regulation of transcription, DNA-templated), GO:0043565 (sequence-specific DNA binding)	0	0	0	0	0	0	26	0.810695	0.32735	1	0.381036	0.180104	0	0	0	7	0.216316	0.0774608	5	2.22815	0.810929	3	1.95713	0.596554	1128	40.7657	15.1115
Niben101Scf15694g00009	RNA-binding protein 38	6.32582	4.59621	0.000101389	0.035706	2.60072	1.26732	0.285957	0.998843	6.32582	2.78637	0.01074	0.383343	0.580717	-0.542528	0.66951	0.999995	sp|Q62176|RBM38_MOUSE	*-**	RNA-binding protein 38	IPR012677 (Nucleotide-binding alpha-beta plait domain)	GO:0000166 (nucleotide binding), GO:0003676 (nucleic acid binding)	1	0.52302	0.221482	2	2.35176	0.417227	54	2.03687	0.822468	3	1.38285	0.653629	1	0.632992	0.191619	67	2.50468	0.896902	50	26.9545	9.81	34	26.8327	8.17888	61	2.66687	0.988587
Niben101Scf01616g07015	Transcription factor GTE4	11.6945	4.59412	6.42864e-05	0.0249671	2.78978	1.0452	0.382984	0.999226	11.6945	3.74542	0.000770651	0.0928888	1.27825	0.196508	0.873218	0.999995	sp|Q9LNC4|GTE4_ARATH	*-*-	Transcription factor GTE4	IPR001487 (Bromodomain), IPR027353 (NET domain)	GO:0005515 (protein binding)	0	0	0	1	1.00121	0.177626	282	9.05699	3.65712	1	0.39248	0.185513	0	0	0	215	6.84354	2.45061	81	37.1801	13.5316	84	56.4455	17.2052	315	11.7259	4.34671
Niben101Scf00057g00033	Mechanosensitive ion channel protein 5	6.03524	4.5807	6.50019e-05	0.0250113	1.96074	1.95885	0.0919623	0.843425	6.03524	2.65101	0.0164208	0.445991	0.643318	0.0291653	0.98065	0.999995	sp|Q9LH74|MSL5_ARATH	***-	Mechanosensitive ion channel protein 5	IPR006685 (Mechanosensitive ion channel MscS)	GO:0016020 (membrane), GO:0055085 (transmembrane transport)	0	0	0	3	1.10893	0.196736	362	4.29238	1.73322	1	0.144901	0.0684904	2	0.397968	0.120472	319	3.74876	1.34239	91	15.4213	5.61254	145	35.9726	10.9648	300	4.12299	1.52836
Niben101Scf07417g01006	RING finger protein 44	43.6859	4.50307	0.000433436	0.12253	12.4182	1.84306	0.152242	0.930026	43.6859	2.77584	0.0281764	0.539968	5.00175	0.115832	0.929114	0.999995	sp|Q4V7B8|RNF44_RAT	*-*-	RING finger protein 44	IPR013083 (Zinc finger, RING/FYVE/PHD-type)	GO:0005515 (protein binding), GO:0008270 (zinc ion binding)	4	1.92508	0.815209	5	5.41007	0.959806	944	32.7652	13.2302	5	2.12077	1.00242	3	1.74739	0.528969	800	27.5194	9.85442	255	126.495	46.0373	324	235.289	71.7184	892	35.8845	13.3021
Niben101Scf13118g00006	Mitochondrial import inner membrane translocase subunit Tim17/Tim22/Tim23 family protein LENGTH=136	5.79323	4.32001	0.00209864	0.456602	1.54133	4.60138	0.00493282	0.283978	5.79323	2.11021	0.110627	0.8298	0.396404	2.39158	0.16033	0.999995	AT3G62880.1	***-	Mitochondrial import inner membrane translocase subunit Tim17/Tim22/Tim23 family protein LENGTH=136	IPR003397 (Mitochondrial inner membrane translocase subunit Tim17/Tim22/Tim23/peroxisomal protein PMP24)		3	1.4882	0.630202	1	1.11528	0.197862	25	0.894398	0.361148	0	0	0	0	0	0	22	0.780047	0.279327	40	20.4523	7.44353	42	31.438	9.58262	23	0.953718	0.353536
Niben101Scf02171g00008	mitogen-activated protein kinase 3 LENGTH=370	9.23388	4.30911	0.000121823	0.0411583	7.91059	2.41945	0.0286558	0.608454	9.23388	1.11192	0.300657	0.970002	1.48089	-0.777738	0.499437	0.999995	AT3G45640.1	****	mitogen-activated protein kinase 3 LENGTH=370	IPR008352 (Mitogen-activated protein (MAP) kinase, p38), IPR011009 (Protein kinase-like domain)	GO:0004672 (protein kinase activity), GO:0004674 (protein serine/threonine kinase activity), GO:0004707 (MAP kinase activity), GO:0005524 (ATP binding), GO:0006468 (protein phosphorylation), GO:0016772 (transferase activity, transferring phosphorus-containing groups)	7	1.98992	0.842664	3	1.91735	0.340159	97	1.98866	0.802999	6	1.50322	0.710525	3	1.03214	0.312448	470	9.54979	3.41969	136	39.8491	14.5029	74	31.742	9.6753	400	9.50495	3.52341
Niben101Scf01958g02009	Rho GDP-dissociation inhibitor 1	6.08604	4.22665	0.000343236	0.0990522	3.06522	3.62326	0.00274722	0.20397	6.08604	1.03856	0.351297	0.982193	0.543481	0.435176	0.7321	0.999995	sp|Q9SFC6|GDIR_ARATH	****	Rho GDP-dissociation inhibitor 1	IPR000406 (RHO protein GDP dissociation inhibitor), IPR014756 (Immunoglobulin E-set)	GO:0005094 (Rho GDP-dissociation inhibitor activity), GO:0005737 (cytoplasm)	2	0.61233	0.259302	4	2.75334	0.488472	99	2.18596	0.882669	1	0.26983	0.12754	3	1.11162	0.336509	81	1.77256	0.634736	65	20.5122	7.46534	66	30.4906	9.29386	158	4.04358	1.49892
Niben101Scf05767g07005	22.0 kDa heat shock protein	6.09381	4.19484	0.00055694	0.152264	2.00412	2.02807	0.094254	0.84909	6.09381	1.76783	0.118964	0.848182	0.674154	-0.398936	0.756848	0.999995	sp|Q38806|HSP22_ARATH	*-*-	22.0 kDa heat shock protein	IPR008978 (HSP20-like chaperone)		0	0	0	3	3.02575	0.5368	113	3.65593	1.47623	3	1.1861	0.560635	1	0.542934	0.164357	113	3.62331	1.29747	34	15.7213	5.72172	54	36.5534	11.1419	102	3.82491	1.41786
Niben101Scf03161g00006	Chorismate mutase 2	15.4689	4.14847	8.15729e-05	0.0305391	16.9785	2.35865	0.024693	0.57394	16.9785	1.45778	0.142878	0.876194	1.89252	-0.33204	0.763847	0.999995	sp|Q9S7H4|CM2_ARATH	*-**	Chorismate mutase 2	IPR008238 (Chorismate mutase, AroQ class, eukaryotic type)	GO:0004106 (chorismate mutase activity), GO:0009073 (aromatic amino acid family biosynthetic process), GO:0046417 (chorismate metabolic process)	3	1.92059	0.813307	1	1.43932	0.255351	220	10.1575	4.1015	2	1.12844	0.533378	3	2.32442	0.703646	271	12.4006	4.44052	82	54.109	19.6928	66	63.7564	19.4336	367	19.6396	7.28024
Niben101Scf08762g00013	Protein kinase 3	12.8171	4.07777	0.000147666	0.0475691	1.85621	1.02203	0.381929	0.999226	12.8171	3.7606	0.000358	0.0574616	1.59797	0.704863	0.552898	0.999995	sp|P34102|PK3_DICDI	*-**	Protein kinase 3	IPR020636 (Calcium/calmodulin-dependent/calcium-dependent protein kinase)	GO:0004672 (protein kinase activity), GO:0005524 (ATP binding), GO:0006468 (protein phosphorylation), GO:0016772 (transferase activity, transferring phosphorus-containing groups)	1	0.728616	0.308545	2	3.27622	0.581237	184	9.66871	3.90412	1	0.642145	0.303522	1	0.881818	0.266943	93	4.8433	1.73434	52	39.0522	14.2129	60	65.9655	20.107	183	11.1456	4.13158
Niben101Scf09596g00002	nodulin MtN21 /EamA-like transporter family protein LENGTH=380	12.9689	3.9336	0.0032362	0.629413	4.51284	1.27778	0.336482	0.999226	12.9689	1.72471	0.190887	0.922931	1.78904	-0.931116	0.489295	0.999995	AT2G37460.1	****	nodulin MtN21 /EamA-like transporter family protein LENGTH=380	IPR000620 (EamA domain), IPR030184 (WAT1-related protein)	GO:0016020 (membrane), GO:0016021 (integral component of membrane), GO:0022857 (transmembrane transporter activity)	9	2.23735	0.947445	16	8.94243	1.58648	28	0.501997	0.202701	19	4.16274	1.9676	20	6.0173	1.82155	248	4.40659	1.57796	155	39.716	14.4545	208	78.0228	23.7822	87	1.80786	0.670158
Niben101Scf03766g09001	Carbonic anhydrase	14.4246	3.89108	0.0044526	0.797553	0.145652	-1.20553	0.483083	0.999226	14.4246	6.04618	9.24828e-05	0.025033	0.277333	0.949578	0.542785	0.999995	sp|P46510|CAHX_FLABI	***-	Carbonic anhydrase	IPR001765 (Carbonic anhydrase)	GO:0004089 (carbonate dehydratase activity), GO:0008270 (zinc ion binding), GO:0015976 (carbon utilization)	3	1.43751	0.608737	0	0	0	16	0.552917	0.223262	0	0	0	2	1.15984	0.351106	7	0.239743	0.0858496	5	2.46946	0.89875	0	0	0	2854	114.313	42.3749
Niben101Scf04654g04007	Pyridoxine/pyridoxamine 5'-phosphate oxidase	7.7605	3.87492	0.000777433	0.1992	2.25427	1.23307	0.287616	0.999226	7.7605	2.56006	0.0245734	0.512337	1.23324	-0.081787	0.944439	0.999995	sp|A4SWL7|PDXH_POLSQ	*-**	Pyridoxine/pyridoxamine 5'-phosphate oxidase	IPR000659 (Pyridoxamine 5'-phosphate oxidase), IPR021198 (Pyridoxamine 5'-phosphate oxidase, plant)	GO:0004733 (pyridoxamine-phosphate oxidase activity), GO:0008615 (pyridoxine biosynthetic process), GO:0010181 (FMN binding), GO:0016491 (oxidoreductase activity), GO:0016638 (oxidoreductase activity, acting on the CH-NH2 group of donors), GO:0055114 (oxidation-reduction process)	5	0.608932	0.257863	5	1.36903	0.242881	902	7.92241	3.19899	6	0.643998	0.304398	4	0.589575	0.178476	902	7.85172	2.81163	140	17.574	6.39599	239	43.9201	13.3873	927	9.43696	3.49821
Niben101Scf02426g02026	unknown protein; FUNCTIONS IN: molecular_function unknown; INVOLVED IN: biological_process unknown; LOCATED IN: chloroplast; EXPRESSED IN: 22 plant structures; EXPRESSED DURING: 14 growth stages; BEST Arabidopsis thaliana protein match is: unknown protein . LENGTH=149	48.3654	3.82638	0.00561637	0.916364	8.45638	0.726217	0.601185	0.999226	48.3654	3.18358	0.0207115	0.489747	10.2281	0.0834237	0.952304	0.999995	AT3G24506.1	*-*-	unknown protein; FUNCTIONS IN: molecular_function unknown; INVOLVED IN: biological_process unknown; LOCATED IN: chloroplast; EXPRESSED IN: 22 plant structures; EXPRESSED DURING: 14 growth stages; BEST Arabidopsis thaliana protein match is: unknown protein . LENGTH=149			0	0	0	8	9.29187	1.64848	1930	71.9082	29.0358	3	1.36592	0.645628	3	1.87573	0.567819	1746	64.4722	23.0869	216	115.018	41.8604	338	263.483	80.3124	1432	61.8395	22.9234
Niben101Scf01177g05009	Lactosylceramide 4-alpha-galactosyltransferase	9.53107	3.79258	0.00577468	0.926535	10.6829	0.814647	0.546115	0.999226	10.6829	0.0654074	0.961289	0.999949	4.49693	-2.91253	0.0342878	0.999995	sp|Q67BJ4|A4GAT_MOUSE	*-*-	Lactosylceramide 4-alpha-galactosyltransferase	IPR007577 (Glycosyltransferase, DXD sugar-binding motif), IPR007652 (Alpha 1,4-glycosyltransferase domain), IPR029044 (Nucleotide-diphospho-sugar transferases)		0	0	0	0	0	0	953	14.61	5.89937	61	11.428	5.40166	47	12.0916	3.66036	814	12.3677	4.42876	40	8.76413	3.18967	193	61.9056	18.8695	992	17.6267	6.53408
Niben101Scf00466g04027	Basic-leucine zipper (bZIP) transcription factor family protein LENGTH=553	7.89249	3.68813	0.000822028	0.205784	4.51751	1.49775	0.17595	0.950804	7.89249	1.97355	0.0669293	0.727575	1.30093	-0.216829	0.848015	0.999995	AT4G38900.1	****	Basic-leucine zipper (bZIP) transcription factor family protein LENGTH=553	IPR004827 (Basic-leucine zipper domain)	GO:0003700 (sequence-specific DNA binding transcription factor activity), GO:0006355 (regulation of transcription, DNA-templated), GO:0043565 (sequence-specific DNA binding)	3	0.582429	0.24664	3	1.30944	0.23231	577	8.07885	3.26215	4	0.684409	0.323499	1	0.234964	0.0711281	706	9.79683	3.50815	57	11.4062	4.15123	154	45.1138	13.7511	960	15.5792	5.7751
Niben101Scf00897g01007	Bystin	8.17384	3.57147	0.0022894	0.490405	5.94685	1.70595	0.146161	0.923949	8.17384	1.6212	0.153055	0.886325	1.88459	-0.244327	0.83986	0.999995	sp|Q5E9N0|BYST_BOVIN	*-*-	Bystin	IPR007955 (Bystin)		0	0	0	0	0	0	586	14.0018	5.65377	0	0	0	4	1.60389	0.485527	508	12.0297	4.30774	64	21.8553	7.95415	65	32.4948	9.90474	649	17.9735	6.66262
Niben101Scf05736g00001	myb-like transcription factor family protein LENGTH=365	7.66437	3.53921	0.00233715	0.495523	4.29027	1.99811	0.0854014	0.827842	7.66437	1.21322	0.288697	0.965033	1.21141	-0.327881	0.781227	0.999995	AT5G47390.1	***-	myb-like transcription factor family protein LENGTH=365	IPR009057 (Homeodomain-like)	GO:0003677 (DNA binding), GO:0003682 (chromatin binding)	12	2.11901	0.897333	9	3.57305	0.633898	249	3.17106	1.28044	13	2.02316	0.956286	8	1.70971	0.517562	478	6.03309	2.16039	139	25.2994	9.20763	144	38.3691	11.6953	382	5.63857	2.09017
Niben101Scf12941g00007	GRF zinc finger containing protein [Medicago truncatula]	6.36207	3.48466	0.0386729	0.999998	1.57438	4.28842	0.0310885	0.624084	6.36207	2.05956	0.20594	0.927765	0.653995	2.86333	0.159624	0.999995	ref|XP_003629442.1|	--**	GRF zinc finger containing protein [Medicago truncatula]	IPR010666 (Zinc finger, GRF-type)	GO:0008270 (zinc ion binding)	1	0.931491	0.394456	4	8.37689	1.48615	3	0.201536	0.0813779	0	0	0	1	1.12735	0.34127	0	0	0	29	27.8432	10.1334	18	25.2998	7.71165	43	3.34811	1.24112
Niben101Scf09186g00006	trypsin proteinase inhibitor precursor [Nicotiana tabacum]	301.138	3.45936	0.0156589	0.999998	2.58739	-0.478749	0.747231	0.999226	301.138	6.08836	2.96184e-05	0.0116875	11.0023	2.15026	0.140684	0.999995	gb|ABA42899.1|	--*-	trypsin proteinase inhibitor precursor [Nicotiana tabacum]			25	12.4354	5.26597	26	29.0761	5.15841	1559	55.9263	22.5825	0	0	0	11	6.62203	2.00461	402	14.2923	5.11795	43	22.046	8.02356	3	2.25168	0.686335	58049	2413.61	894.705
Niben101Scf02041g00002	Chitinase 8	12.2632	3.36752	0.00492904	0.84641	37.9348	5.60531	3.84656e-06	0.00225981	37.9348	-1.90768	0.0862379	0.779266	0.695707	0.330108	0.798401	0.999995	sp|Q7XCK6|CHI8_ORYSJ	****	Chitinase 8	IPR016283 (Glycoside hydrolase, family 19), IPR023346 (Lysozyme-like domain)	GO:0004568 (chitinase activity), GO:0005975 (carbohydrate metabolic process), GO:0006032 (chitin catabolic process), GO:0016998 (cell wall macromolecule catabolic process)	2	0.834446	0.353361	1	0.93802	0.166415	129	3.88159	1.56735	0	0	0	0	0	0	127	3.78731	1.3562	14	6.02059	2.19117	5	3.14778	0.959477	2602	90.7463	33.6389
Niben101Scf03107g00001	Syntaxin-51	7.11748	3.34036	0.00375417	0.693371	1.92669	1.71984	0.168452	0.943742	7.11748	2.48651	0.0249444	0.515606	1.19971	0.865986	0.501273	0.999995	sp|Q9SA23|SYP51_ARATH	***-	Syntaxin-51	IPR000727 (Target SNARE coiled-coil domain)	GO:0005484 (SNAP receptor activity), GO:0005515 (protein binding), GO:0006886 (intracellular protein transport), GO:0016020 (membrane)	1	0.804469	0.340667	3	5.42594	0.96262	98	5.68575	2.29584	0	0	0	0	0	0	93	5.34751	1.91489	30	24.8756	9.05339	23	27.9193	8.51008	152	10.2213	3.78896
Niben101Scf00578g07005	Chromodomain-helicase-DNA-binding protein 1	7.11579	3.29704	0.00745191	0.999998	2.25034	0.216887	0.861041	0.999226	7.11579	3.04753	0.0131829	0.416323	1.56684	-0.0326159	0.979043	0.999995	sp|Q7KU24|CHD1_DROME	*-**	Chromodomain-helicase-DNA-binding protein 1	IPR000330 (SNF2-related), IPR001487 (Bromodomain), IPR001650 (Helicase, C-terminal), IPR014978 (Glutamine-Leucine-Glutamine, QLQ), IPR027417 (P-loop containing nucleoside triphosphate hydrolase)	GO:0003677 (DNA binding), GO:0005515 (protein binding), GO:0005524 (ATP binding), GO:0005634 (nucleus), GO:0006355 (regulation of transcription, DNA-templated), GO:0016818 (hydrolase activity, acting on acid anhydrides, in phosphorus-containing anhydrides)	9	0.696843	0.29509	17	2.95928	0.525008	1721	9.61005	3.88044	10	0.682381	0.322541	9	0.843364	0.255302	1944	10.7584	3.85248	232	18.515	6.73847	286	33.4138	10.1849	1844	11.9346	4.42405
Niben101Scf08026g02001	RING/U-box superfamily protein LENGTH=738	7.71037	3.2723	0.00334433	0.63751	4.22126	2.75245	0.015306	0.485251	7.71037	1.28995	0.239916	0.94495	1.34563	0.770094	0.503833	0.999995	AT2G35330.1	***-	RING/U-box superfamily protein LENGTH=738	IPR013083 (Zinc finger, RING/FYVE/PHD-type)	GO:0005515 (protein binding), GO:0008270 (zinc ion binding)	7	1.30453	0.552426	13	5.44682	0.966326	464	6.23628	2.51815	3	0.492733	0.2329	4	0.902186	0.273109	427	5.68778	2.03674	107	20.5533	7.48032	145	40.7747	12.4285	558	8.69248	3.22223
Niben101Scf05339g00005	Lysophosphatidylcholine acyltransferase 2	5.15043	3.27155	0.0011739	0.275608	3.79723	1.92444	0.0612481	0.771183	5.15043	1.57095	0.105695	0.818759	1.00139	0.223842	0.833266	0.999995	sp|Q8BYI6|PCAT2_MOUSE	***-	Lysophosphatidylcholine acyltransferase 2	IPR002123 (Phospholipid/glycerol acyltransferase), IPR011992 (EF-hand domain pair)	GO:0005509 (calcium ion binding), GO:0008152 (metabolic process), GO:0016746 (transferase activity, transferring acyl groups)	2	0.518571	0.219598	4	2.33175	0.413678	314	5.87164	2.37091	2	0.457027	0.216023	1	0.313804	0.0949944	303	5.61539	2.01082	56	14.9661	5.44687	56	21.9095	6.67825	414	8.97288	3.32618
Niben101Scf00215g00022	DNA polymerase delta catalytic subunit	5.38661	3.21274	0.00695003	0.999998	3.86925	2.52394	0.0341061	0.647562	5.38661	0.568412	0.619771	0.999949	0.919718	-0.120391	0.922294	0.999995	sp|O48901|DPOD1_SOYBN	*-**	DNA polymerase delta catalytic subunit	IPR012337 (Ribonuclease H-like domain)	GO:0003676 (nucleic acid binding), GO:0003887 (DNA-directed DNA polymerase activity)	0	0	0	10	8.28963	1.47067	120	3.19098	1.28848	6	1.94974	0.921582	3	1.33873	0.405258	104	2.74084	0.981468	50	19.0022	6.91578	44	24.4799	7.46174	156	4.80805	1.78231
Niben101Scf05649g07008	CCR4-NOT transcription complex subunit 11	5.85386	3.07899	0.00286476	0.583568	4.26353	2.21347	0.0347111	0.653265	5.85386	1.04461	0.290986	0.965786	1.18486	0.179094	0.869389	0.999995	sp|Q9UKZ1|CNO11_HUMAN	*-*-	CCR4-NOT transcription complex subunit 11	IPR019312 (Protein of unknown function DUF2363)		4	1.52933	0.647622	3	2.57874	0.457496	220	6.0662	2.44947	0	0	0	5	2.31362	0.700377	232	6.34	2.27029	43	16.9455	6.16724	46	26.5379	8.08902	279	8.9166	3.30531
Niben101Scf01888g04017	Nucleolar protein 14	5.20822	3.05808	0.00565134	0.917372	2.03789	1.76304	0.120372	0.888688	5.20822	2.1906	0.0450035	0.640293	1.20595	0.895568	0.434893	0.999995	sp|Q8R3N1|NOP14_MOUSE	*-*-	Nucleolar protein 14	IPR005343 (Nucleolar complex protein 2), IPR007276 (Nucleolar protein 14)	GO:0032040 (small-subunit processome)	5	0.691515	0.292834	8	2.48751	0.441312	716	7.14162	2.88371	0	0	0	1	0.167383	0.0506701	590	5.83234	2.08851	81	11.5467	4.2024	119	24.8339	7.56963	899	10.3931	3.85264
Niben101Scf06525g03013	mRNA inducible by salicylic acid or by TMV during Systemic Acquired Resistance response.' [Nicotiana tabacum]	47.4286	3.0286	0.0184148	0.999998	99.7584	4.06305	0.00149635	0.140807	99.7584	-1.28665	0.305896	0.97108	4.00701	-0.252195	0.847021	0.999995	gb|AAA34120.1|	*-*-	mRNA inducible by salicylic acid or by TMV during Systemic Acquired Resistance response.' [Nicotiana tabacum]	IPR004297 (Systemic acquired resistance protein SAR)		13	11.6543	4.93521	4	8.06207	1.4303	62	4.00854	1.61861	13	10.2712	4.85487	1	1.08498	0.328445	298	19.0949	6.83771	79	72.9982	26.5675	8	10.8218	3.29859	4047	303.27	112.42
Niben101Scf06187g01029	RING finger protein 10	7.07663	2.99882	0.0058841	0.940461	3.2875	0.882516	0.423322	0.999226	7.07663	2.13469	0.0467171	0.64779	1.90698	0.0183957	0.986864	0.999995	sp|Q08E13|RNF10_BOVIN	***-	RING finger protein 10	IPR013083 (Zinc finger, RING/FYVE/PHD-type)	GO:0005515 (protein binding), GO:0008270 (zinc ion binding)	5	1.18961	0.503761	0	0	0	753	12.9206	5.21719	3	0.629057	0.297336	2	0.575897	0.174335	714	12.142	4.34795	68	16.6758	6.06909	80	28.7204	8.75429	869	17.2825	6.4065
Niben101Scf00397g02007	CCR4-NOT transcription complex subunit 1	5.54878	2.9185	0.0138117	0.999998	2.71975	1.09937	0.355371	0.999226	5.54878	1.87387	0.112104	0.832924	1.44221	0.0547392	0.963476	0.999995	sp|A0JP85|CNOT1_XENTR	*-*-	CCR4-NOT transcription complex subunit 1	IPR007196 (CCR4-Not complex component, Not1, C-terminal), IPR024557 (CCR4-Not complex, Not1 subunit, domain of unknown function DUF3819)		11	0.750265	0.317713	12	1.84012	0.326458	1854	9.11976	3.68246	8	0.48089	0.227302	14	1.15566	0.34984	1676	8.17062	2.92582	175	12.3028	4.47755	218	22.436	6.83872	2522	14.3787	5.33008
Niben101Scf00934g01008	unknown protein; BEST Arabidopsis thaliana protein match is: unknown protein . LENGTH=419	5.90006	2.88723	0.00713451	0.999998	1.73109	1.45514	0.181739	0.956882	5.90006	1.91845	0.0707239	0.737925	1.42269	0.486352	0.658662	0.999995	AT4G02920.2	***-	unknown protein; BEST Arabidopsis thaliana protein match is: unknown protein . LENGTH=419			10	1.65106	0.699171	9	3.3408	0.592694	619	7.37065	2.97619	6	0.873069	0.412673	6	1.19893	0.36294	463	5.46391	1.95657	81	13.7845	5.01683	133	33.1346	10.0998	505	6.96961	2.58358
Niben101Scf06726g00037	SWI/SNF complex subunit SMARCC1	5.39238	2.87829	0.00746344	0.999998	2.74003	0.955407	0.376992	0.999226	5.39238	1.80601	0.089568	0.786469	1.55821	-0.116868	0.91487	0.999995	sp|Q92922|SMRC1_HUMAN	*-*-	SWI/SNF complex subunit SMARCC1	IPR009057 (Homeodomain-like), IPR011991 (Winged helix-turn-helix DNA-binding domain)	GO:0003677 (DNA binding), GO:0005515 (protein binding)	5	0.647143	0.274044	8	2.3279	0.412995	959	8.9516	3.61456	2	0.228136	0.107833	5	0.783214	0.237094	1307	12.0911	4.3297	88	11.7397	4.27261	119	23.2404	7.08392	1202	13.0043	4.82061
Niben101Scf02537g05004	Protein EXORDIUM	10.8345	2.87375	0.0244582	0.999998	15.1723	1.12686	0.349353	0.999226	15.1723	-0.232589	0.844842	0.999949	4.62771	-1.97948	0.125459	0.999995	sp|Q9ZPE7|EXO_ARATH	***-	Protein EXORDIUM	IPR006766 (Phosphate-induced protein 1)		1	0.5662	0.239767	0	0	0	167	6.81928	2.75355	0	0	0	0	0	0	958	38.7699	13.8831	4	2.33439	0.849592	5	4.27176	1.30208	1730	81.8784	30.3517
Niben101Scf00978g08004	Glycogen phosphorylase 1	11.0001	2.85299	0.0141523	0.999998	4.94217	0.136565	0.906672	0.999226	11.0001	2.20518	0.0568611	0.694777	2.58535	-0.511239	0.662078	0.999995	sp|Q00766|PHS1_DICDI	****	Glycogen phosphorylase 1	IPR000811 (Glycosyl transferase, family 35)	GO:0004645 (phosphorylase activity), GO:0005975 (carbohydrate metabolic process), GO:0008184 (glycogen phosphorylase activity), GO:0030170 (pyridoxal phosphate binding)	29	4.78376	2.02577	3	1.11259	0.197386	1020	12.1345	4.8998	34	4.94293	2.33637	18	3.59355	1.08784	1026	12.097	4.33182	159	27.0341	9.83896	202	50.2794	15.3257	1533	21.1382	7.83575
Niben101Scf07060g03008	Calcium-binding protein 2	14.2442	2.84463	0.022394	0.999998	18.6473	1.66136	0.18205	0.956882	18.6473	0.82781	0.504115	0.999732	5.13517	-0.355461	0.776373	0.999995	sp|Q9N1Q9|CABP2_BOVIN	--**	Calcium-binding protein 2	IPR004837 (Sodium/calcium exchanger membrane region), IPR011992 (EF-hand domain pair)	GO:0005509 (calcium ion binding), GO:0016021 (integral component of membrane), GO:0055085 (transmembrane transport)	21	3.42497	1.45036	14	5.13346	0.910731	1816	21.3602	8.62503	9	1.29364	0.611466	16	3.15819	0.956043	3315	38.6439	13.838	198	33.2848	12.1139	257	63.2467	19.2782	2244	30.5924	11.3404
Niben101Scf07278g02008	U-box domain-containing protein 25	6.06231	2.80341	0.00720151	0.999998	2.20597	0.17499	0.867745	0.999226	6.06231	2.08792	0.0409843	0.61733	1.4756	-0.540499	0.614053	0.999995	sp|Q9LT79|PUB25_ARATH	***-	U-box domain-containing protein 25	IPR013083 (Zinc finger, RING/FYVE/PHD-type), IPR016024 (Armadillo-type fold)	GO:0004842 (ubiquitin-protein transferase activity), GO:0005488 (binding), GO:0016567 (protein ubiquitination)	5	2.19284	0.928595	6	5.91605	1.04957	143	4.52298	1.82633	9	3.47867	1.64426	6	3.18469	0.964068	162	5.07821	1.81846	41	18.5337	6.74529	45	29.7794	9.07706	174	6.3788	2.36457
Niben101Scf00802g00010	Aldehyde dehydrogenase family 1 member A3	11.7807	2.7546	0.0223344	0.999998	4.66053	-0.439869	0.717183	0.999226	11.7807	2.83309	0.0186837	0.471803	4.37884	-0.361375	0.766213	0.999995	sp|P47895|AL1A3_HUMAN	****	Aldehyde dehydrogenase family 1 member A3	IPR015657 (Aminobutyraldehyde dehydrogenase), IPR016161 (Aldehyde/histidinol dehydrogenase), IPR029510 (Aldehyde dehydrogenase, glutamic acid active site)	GO:0008152 (metabolic process), GO:0016491 (oxidoreductase activity), GO:0016620 (oxidoreductase activity, acting on the aldehyde or oxo group of donors, NAD or NADP as acceptor), GO:0055114 (oxidation-reduction process)	2	0.514921	0.218052	16	9.26135	1.64306	1388	25.7722	10.4065	12	2.72286	1.28701	7	2.18116	0.66028	1698	31.2469	11.1892	141	37.4173	13.6179	114	44.2876	13.4993	1031	22.1882	8.225
Niben101Scf04871g08010	UDP-Glycosyltransferase superfamily protein LENGTH=460	6.30481	2.75027	0.0381149	0.999998	0.0686375	0.258309	0.890799	0.999226	6.30481	5.57987	0.000354866	0.0574616	0.379948	3.08791	0.067774	0.999995	AT5G49690.1	***-	UDP-Glycosyltransferase superfamily protein LENGTH=460	IPR002213 (UDP-glucuronosyl/UDP-glucosyltransferase)	GO:0008152 (metabolic process), GO:0016758 (transferase activity, transferring hexosyl groups)	0	0	0	3	2.58595	0.458775	61	1.68669	0.681069	0	0	0	0	0	0	10	0.27404	0.098131	1	0.395182	0.143825	0	0	0	1580	50.6366	18.7706
Niben101Scf14041g00004	DnaJ domain protein [Medicago truncatula]	5.56837	2.74782	0.00745897	0.999998	4.86551	0.547058	0.59392	0.999226	5.56837	1.59081	0.110054	0.829468	2.03716	-0.60996	0.563749	0.999995	gb|KEH35332.1|	*-*-	DnaJ domain protein [Medicago truncatula]			0	0	0	4	3.52176	0.624798	360	10.1674	4.10549	4	1.38054	0.65254	2	0.947907	0.286949	516	14.4432	5.17199	34	13.7239	4.99477	38	22.4546	6.8444	401	13.1266	4.86594
Niben101Scf19230g01024	Ribonuclease J	6.84295	2.71467	0.0127407	0.999998	3.24875	1.49171	0.172909	0.947174	6.84295	1.26641	0.240081	0.94495	1.76353	0.0434502	0.968667	0.999995	sp|P54122|RNJ_CORGL	***-	Ribonuclease J	IPR004613 (Ribonuclease J), IPR009057 (Homeodomain-like), IPR011108 (RNA-metabolising metallo-beta-lactamase)	GO:0003677 (DNA binding), GO:0003723 (RNA binding), GO:0004519 (endonuclease activity), GO:0046872 (metal ion binding)	13	2.01652	0.85393	6	2.09245	0.371223	900	10.0682	4.06545	5	0.683538	0.323088	15	2.81598	0.852452	805	8.92512	3.196	89	14.2296	5.1788	130	30.4277	9.27467	1264	16.3893	6.07537
Niben101Scf11896g00001	Cytochrome c oxidase subunit 1	10.2164	2.68736	0.0477613	0.999998	5.04498	-2.46473	0.0820257	0.818043	10.2164	3.37098	0.0157028	0.444305	5.04498	-1.78111	0.196845	0.999995	sp|P08742|COX1_MAIZE	*-**	Cytochrome c oxidase subunit 1	IPR000883 (Cytochrome c oxidase subunit I), IPR023616 (Cytochrome c oxidase, subunit I domain)	GO:0004129 (cytochrome-c oxidase activity), GO:0005506 (iron ion binding), GO:0009055 (electron carrier activity), GO:0009060 (aerobic respiration), GO:0016021 (integral component of membrane), GO:0020037 (heme binding), GO:0055114 (oxidation-reduction process)	1	3.20847	1.35868	2	14.4269	2.55948	37	8.56153	3.45706	4	11.3108	5.34625	7	27.1816	8.2284	19	4.35723	1.56028	13	42.9916	15.6467	7	33.8893	10.3298	47	12.6052	4.67264
Niben101Scf01582g08010	phosphoglucosamine mutase family protein LENGTH=614	12.3074	2.60084	0.0137502	0.999998	5.73005	0.796097	0.451826	0.999226	12.3074	1.46753	0.158166	0.893147	3.4045	-0.337221	0.753451	0.999995	AT5G17530.3	***-	phosphoglucosamine mutase family protein LENGTH=614	IPR005841 (Alpha-D-phosphohexomutase superfamily)	GO:0005975 (carbohydrate metabolic process), GO:0016868 (intramolecular transferase activity, phosphotransferases)	13	6.6783	2.82804	2	2.30992	0.409805	440	16.3015	6.58237	13	5.88572	2.782	7	4.35212	1.31747	465	17.074	6.11403	62	32.829	11.948	77	59.687	18.1932	426	18.293	6.78108
Niben101Scf06512g00006	PLATZ transcription factor family protein LENGTH=227	5.55696	2.52712	0.0169304	0.999998	13.8397	2.26121	0.0309982	0.623322	13.8397	-0.12144	0.904911	0.999949	2.12329	-0.387351	0.721982	0.999995	AT4G17900.1	***-	PLATZ transcription factor family protein LENGTH=227	IPR006734 (Protein of unknown function DUF597)		2	0.754674	0.31958	4	3.39339	0.602024	337	9.17088	3.70311	2	0.66511	0.314377	0	0	0	627	16.9105	6.05548	24	9.33434	3.3972	43	24.483	7.46267	497	15.6761	5.81102
Niben101Scf01852g01021	Translocon-associated protein subunit alpha	7.4552	2.52247	0.00775263	0.999998	2.65441	0.0160305	0.986904	0.999226	7.4552	2.53861	0.00712855	0.314232	2.24768	0.0321725	0.973821	0.999995	sp|P45434|SSRA_ARATH	***-	Translocon-associated protein subunit alpha	IPR005595 (Translocon-associated protein (TRAP), alpha subunit)	GO:0005789 (endoplasmic reticulum membrane)	3	1.07298	0.45437	4	3.21642	0.570628	549	14.161	5.71805	3	0.945635	0.446973	6	2.59717	0.786212	425	10.8647	3.89054	29	10.6908	3.89087	70	37.7775	11.515	628	18.7751	6.95977
Niben101Scf33515g00005	Nucleolar protein 58	9.41311	2.47382	0.0187596	0.999998	7.02648	0.522477	0.621435	0.999226	9.41311	1.75185	0.0932646	0.793994	3.00209	-0.199493	0.851651	0.999995	sp|Q4R779|NOP58_MACFA	***-	Nucleolar protein 58	IPR002687 (Nop domain), IPR012974 (NOP5, N-terminal), IPR012976 (NOSIC)		2	0.475638	0.201417	12	6.41611	1.13829	1107	18.9865	7.66656	5	1.04797	0.495345	11	3.16606	0.958426	1161	19.735	7.06692	67	16.4234	5.97725	102	36.6027	11.1569	1507	29.958	11.1052
Niben101Scf04640g04002	40S ribosomal protein S7	19.6492	2.36892	0.040156	0.999998	6.52043	0.328381	0.778181	0.999226	19.6492	2.31037	0.0449863	0.640293	7.76729	0.269831	0.817248	0.999995	sp|Q9ZNS1|RS7_AVIMR	***-	40S ribosomal protein S7	IPR000554 (Ribosomal protein S7e)	GO:0003735 (structural constituent of ribosome), GO:0005622 (intracellular), GO:0005840 (ribosome), GO:0006412 (translation)	0	0	0	23	21.2512	3.7702	1632	48.3709	19.5317	3	1.0866	0.513601	16	7.95816	2.40909	1183	34.7501	12.4437	92	38.9711	14.1834	139	86.1974	26.2738	1452	49.8807	18.4904
Niben101Scf04018g07006	PHD finger protein ALFIN-LIKE 5	5.9413	2.25652	0.0424772	0.999998	2.35463	1.30526	0.276791	0.997312	5.9413	1.94724	0.0752018	0.749538	2.00664	0.995985	0.412915	0.999995	sp|Q5XEM9|ALFL5_ARATH	***-	PHD finger protein ALFIN-LIKE 5	IPR013083 (Zinc finger, RING/FYVE/PHD-type), IPR021998 (Alfin)	GO:0005515 (protein binding), GO:0006355 (regulation of transcription, DNA-templated), GO:0008270 (zinc ion binding), GO:0042393 (histone binding)	1	0.778224	0.329553	3	5.24892	0.931216	210	11.7863	4.75917	0	0	0	0	0	0	132	7.3424	2.62924	15	12.032	4.37901	22	25.8341	7.87451	231	15.0269	5.57036
Niben101Scf05206g06003	UDP-glucuronic acid decarboxylase 3 LENGTH=357	6.63172	2.21449	0.0248486	0.999998	4.35075	1.21583	0.219149	0.981916	6.63172	0.825822	0.392064	0.991538	2.3738	-0.172832	0.864261	0.999995	AT5G59290.2	***-	UDP-glucuronic acid decarboxylase 3 LENGTH=357	IPR001509 (NAD-dependent epimerase/dehydratase, N-terminal domain), IPR016040 (NAD(P)-binding domain)	GO:0003824 (catalytic activity), GO:0050662 (coenzyme binding)	1	0.336181	0.142362	7	5.29073	0.938633	617	14.9593	6.0404	3	0.888851	0.420133	8	3.25494	0.985334	563	13.5282	4.84433	30	10.3953	3.78334	53	26.8854	8.19494	760	21.357	7.91688
Niben101Scf02663g00023	ATP synthase protein I-related protein, partial [Theobroma cacao]	9.17292	2.13879	0.0327811	0.999998	6.30272	0.538955	0.594261	0.999226	9.17292	1.69954	0.0878475	0.78312	3.28604	0.0997141	0.921962	0.999995	gb|AIU50623.1|	--*-	ATP synthase protein I-related protein, partial [Theobroma cacao]			14	4.2935	1.81816	16	11.0318	1.95717	553	12.231	4.93873	3	0.810847	0.383263	13	4.82511	1.46065	1021	22.3804	8.01422	72	22.7593	8.28317	88	40.7224	12.4126	718	18.4061	6.82299
Niben101Scf07162g04014	Betaine aldehyde dehydrogenase	7.66869	2.0731	0.0433877	0.999998	5.38213	1.12672	0.274353	0.997312	7.66869	0.927755	0.360098	0.984203	3.16754	-0.01862	0.985758	0.999995	sp|P71016|BETB_BACSU	****	Betaine aldehyde dehydrogenase	IPR016161 (Aldehyde/histidinol dehydrogenase), IPR029510 (Aldehyde dehydrogenase, glutamic acid active site)	GO:0008152 (metabolic process), GO:0016491 (oxidoreductase activity), GO:0016620 (oxidoreductase activity, acting on the aldehyde or oxo group of donors, NAD or NADP as acceptor), GO:0055114 (oxidation-reduction process)	2	0.506834	0.214628	8	4.55795	0.808631	1149	20.9994	8.47936	5	1.11671	0.527834	6	1.84021	0.557066	1018	18.4392	6.60291	66	17.2394	6.27423	46	17.5898	5.36155	1448	30.6731	11.3703
Niben101Scf02063g06006	Plastid-lipid-associated protein, chloroplastic	20.876	2.069	0.0455484	0.999998	9.7339	-0.286085	0.784366	0.999226	20.876	2.14769	0.0376917	0.600427	9.7339	-0.207391	0.842948	0.999995	sp|Q9ZWQ8|PAP_CITUN	--*-	Plastid-lipid-associated protein, chloroplastic	IPR006843 (Plastid lipid-associated protein/fibrillin conserved domain)		3	1.91835	0.812359	9	12.9388	2.29548	1397	64.4251	26.0142	6	3.38136	1.59827	5	3.86952	1.17138	1615	73.8139	26.4321	56	36.9094	13.4331	84	81.0499	24.7048	1236	66.066	24.4902
[truncated: 9 more columns]
