# Supplementary material for: Transcriptomic changes associated with infection of Nicotiana benthamiana plants with tomato ringspot virus (genus Nepovirus) during the acute symptomatic stage and after symptom recovery
Source: PLoS One. 2025 Sep 2;20(9):e0328517. doi: 10.1371/journal.pone.0328517 (PMC12404439; doi:10.1371/journal.pone.0328517)
Supplement: S3 File — (XLSX) [file pone.0328517.s008.xlsx]

## Sheet: Read me first
S3 File. List of DEGs for the comparison of recovered leaves to symptomatic leaves
Only DEGs with significant differential expression in the recovered vs symptomatic comparison are shown. The criteria used for selection were: absolute fold change ≥2 or ≤0.5 (corresponding to log2fold ≥1 or ≤-1) p value ≤0.05 and max group mean ≥5.0. The values for each selected genes are also shown for the other pairwise comparisons. P-value or FDR values below 0.05 are highlighted in red font …
For each pairwise comparison, log2fold values for DEGs that are significantly up-regulated are highlighted with blue fill color and those that are significantly down-regulated are highlighted with salmon fill color. Darker shades indicate greater differential expression compared to the recovered vs mock comparison. Lighter shades indicate smaller differential expression compared to the recovered …
Genes that are associated with GO:0006952 (defense response) are highlighted in yellow

## Sheet: RNA Seq Values
		Recovered_10dpi vs. Symptomatic_3dpi				Symptomatic_3dpi vs, Mock_3dpi				Recovered_10dpi vs. Mock_10dpi				Mock_10dpi vs. Mock_3dpi									Mock 10 dpi Repeat 1			Mock 10 dpi Repeat 2			Mock 10 dpi Repeat 3			Mock 3 dpi Repeat 1			Mock 3 dpi Repeat 2			Mock 3 dpi Repeat 3			Recov. 10 dpi Repeat 1			Recov. 10 dpi Repeat 2			Recov. 10 dpi Repeat 3
Name	Human-Readable-Description	Max group means	Log2 fold change	P-value	FDR p-value	Max group means	Log2 fold change	P-value	FDR p-value	Max group means	Log2 fold change	P-value	FDR p-value	Max group means	Log2 fold change	P-value	FDR p-value	Blast-Hit-Accession	AHRD-Quality-Code	Human-Readable-Description	Interpro-ID (Description)	Gene-Ontology-ID (Name)	Total counts	TPM	RPKM	Total counts	TPM	RPKM	Total counts	TPM	RPKM	Total counts	TPM	RPKM	Total counts	TPM	RPKM	Total counts	TPM	RPKM	Total counts	TPM	RPKM	Total counts	TPM	RPKM	Total counts	TPM	RPKM
Niben101Scf06275g03010	Defensin-like protein	142.42	13.9102	4.43267e-05	0.0149669	0.241685	-6.64674	0.058853	0.763157	142.42	7.94521	9.81016e-06	0.00647097	0.291178	-0.681713	0.733327	0.999995	sp|P32026|DEF_TOBAC	***-	Defensin-like protein	IPR008176 (Gamma thionin)	GO:0006952 (defense response)	0	0	0	0	0	0	31	2.16334	0.873533	1	0.852795	0.40309	0	0	0	13	0.899111	0.321963	0	0	0	0	0	0	14250	1152.6	427.26
Niben101Scf06275g03011	Defensin-like protein	138.679	13.8507	4.01446e-05	0.0142119	0.467483	-7.47583	0.0300463	0.617786	138.679	6.24332	8.63655e-05	0.0320447	0.682626	0.131545	0.939738	0.999995	sp|P32026|DEF_TOBAC	***-	Defensin-like protein	IPR008176 (Gamma thionin)	GO:0006952 (defense response)	0	0	0	2	4.42907	0.785765	44	3.12567	1.26211	0	0	0	2	2.38423	0.721753	27	1.90091	0.680698	0	0	0	0	0	0	13631	1122.33	416.038
Niben101Scf07325g00027	Eukaryotic aspartyl protease family protein (secreted aspartyl protease Sap2)	15.3553	10.517	7.67651e-08	0.000132327	0.0577882	-1.6738	0.457149	0.999226	15.3553	13.5126	3.70603e-06	0.00397809	0.0577882	-4.66934	0.135135	0.999995	AT1G03220.1	***-	Eukaryotic aspartyl protease family protein LENGTH=433	IPR001461 (Aspartic peptidase), IPR021109 (Aspartic peptidase domain)	GO:0004190 (aspartic-type endopeptidase activity), GO:0006508 (proteolysis)	0	0	0	0	0	0	0	0	0	0	0	0	0	0	0	15	0.484137	0.173365	77	35.8386	13.0433	159	108.338	33.0226	0	0	0
Niben101Scf07541g00015	Cytochrome b559 subunit alpha	11.2523	9.73969	0.000224103	0.0421271	8.24255	-9.38793	0.000379191	0.0568657	11.2523	1.01456	0.556527	0.999998	8.24255	-0.662802	0.701388	0.999995	sp|A1EA25|PSBE_AGRST	***-	Cytochrome b559 subunit alpha	IPR006217 (Photosystem II cytochrome b559, alpha subunit), IPR006241 (Photosystem II cytochrome b559, beta subunit)	GO:0009523 (photosystem II), GO:0009539 (photosystem II reaction center), GO:0009767 (photosynthetic electron transport chain), GO:0015979 (photosynthesis), GO:0016021 (integral component of membrane), GO:0019684 (photosynthesis, light reaction), GO:0020037 (heme binding), GO:0046872 (metal ion binding)	15	27.7095	11.7341	7	29.0723	5.15774	1	0.133226	0.0537953	18	29.3051	13.8517	16	35.7715	10.8287	1	0.132037	0.0472813	34	64.738	23.5612	12	33.4492	10.1957	0	0	0
Niben101Scf09993g00001	thionin-like protein [Nicotiana tabacum]	201.985	9.3542	8.4192e-07	0.000744556	0.185906	-0.640193	0.766891	0.999226	201.985	5.37626	0.000714811	0.186822	1.8347	3.33778	0.077768	0.999995	gb|AEM24937.1|	***-	thionin-like protein [Nicotiana tabacum]			2	1.55645	0.659105	4	6.99856	1.24162	159	8.92388	3.60337	0	0	0	0	0	0	28	1.55748	0.557718	0	0	0	2	2.34856	0.715865	25099	1632.73	605.24
Niben101Scf34305g00007	Unknown protein	33.1729	7.64747	0.000180763	0.0367724	2.15142	-4.6549	0.026853	0.58944	33.1729	0.691054	0.643668	0.999998	15.8556	2.30153	0.144092	0.999995			Unknown protein			0	0	0	0	0	0	1304	117.801	47.5668	0	0	0	1	1.516	0.458923	187	16.7425	5.99533	0	0	0	0	0	0	2564	268.467	99.5186
Niben101Scf00739g00002	Unknown protein	5.52331	6.86291	0.000311045	0.0527842	0.299495	-3.29257	0.111481	0.877158	5.52331	0.903422	0.450304	0.999998	2.49615	2.66693	0.0650475	0.999995			Unknown protein			1	2.54004	1.07562	1	5.71063	1.01313	73	13.3726	5.3997	0	0	0	0	0	0	11	1.99706	0.71513	0	0	0	3	11.4982	3.50476	166	35.2453	13.0652
Niben101Scf09186g00006	trypsin proteinase inhibitor precursor [Nicotiana tabacum]	301.138	6.08836	2.96184e-05	0.0116875	2.58739	-0.478749	0.747231	0.999226	301.138	3.45936	0.0156589	0.999998	11.0023	2.15026	0.140684	0.999995	gb|ABA42899.1|	--*-	trypsin proteinase inhibitor precursor [Nicotiana tabacum]			25	12.4354	5.26597	26	29.0761	5.15841	1559	55.9263	22.5825	0	0	0	11	6.62203	2.00461	402	14.2923	5.11795	43	22.046	8.02356	3	2.25168	0.686335	58049	2413.61	894.705
Niben101Scf03766g09001	Carbonic anhydrase	14.4246	6.04618	9.24828e-05	0.025033	0.145652	-1.20553	0.483083	0.999226	14.4246	3.89108	0.0044526	0.797553	0.277333	0.949578	0.542785	0.999995	sp|P46510|CAHX_FLABI	***-	Carbonic anhydrase	IPR001765 (Carbonic anhydrase)	GO:0004089 (carbonate dehydratase activity), GO:0008270 (zinc ion binding), GO:0015976 (carbon utilization)	3	1.43751	0.608737	0	0	0	16	0.552917	0.223262	0	0	0	2	1.15984	0.351106	7	0.239743	0.0858496	5	2.46946	0.89875	0	0	0	2854	114.313	42.3749
Niben101Scf00539g07027	Plastocyanin A'/A''	12.3356	5.97444	1.02848e-05	0.00510374	14.5358	-6.5381	1.33048e-06	0.00105192	12.3431	0.129831	0.906403	0.999998	14.5358	-0.693494	0.528968	0.999995	sp|P35476|PLAS1_TOBAC	***-	Plastocyanin A'/A''	IPR001235 (Blue (type 1) copper protein, plastocyanin-type), IPR028871 (Blue (type 1) copper protein, binding site)	GO:0005507 (copper ion binding), GO:0009055 (electron carrier activity)	15	16.1367	6.83337	40	96.7448	17.1636	416	32.2752	13.0324	22	20.8584	9.85912	69	89.8365	27.1952	238	18.3004	6.55319	18	19.959	7.26401	43	69.8005	21.2759	254	22.8408	8.46689
Niben101Scf08394g00001	Transcription factor AP-4	71.0932	5.79579	2.73213e-05	0.0111853	3.49854	1.20501	0.39708	0.999226	71.0932	6.94899	7.473e-07	0.00169033	1.55948	0.0518011	0.9714	0.999995	sp|Q01664|TFAP4_HUMAN	--*-	Transcription factor AP-4	IPR011598 (Myc-type, basic helix-loop-helix (bHLH) domain)	GO:0046983 (protein dimerization activity)	1	0.308576	0.130672	3	2.08126	0.369239	465	10.3482	4.17851	2	0.543909	0.257089	1	0.373458	0.113053	440	9.70452	3.4751	479	152.349	55.447	1072	499.141	152.143	595	15.3473	5.68913
Niben101Scf02821g14003	Transcription factor bHLH96	6.09445	5.73212	7.02619e-05	0.0203648	1.89268	-5.28228	0.000267737	0.0450803	6.09445	-0.0896147	0.9358	0.999998	4.77343	0.539451	0.630705	0.999995	sp|Q9C7T4|BH096_ARATH	***-	Transcription factor bHLH96	IPR011598 (Myc-type, basic helix-loop-helix (bHLH) domain)	GO:0046983 (protein dimerization activity)	6	2.3215	0.98308	1	0.869885	0.154327	1170	32.6479	13.1829	1	0.340998	0.161179	13	6.08753	1.84281	371	10.2601	3.67404	3	1.19641	0.435431	2	1.16765	0.355913	1459	47.1874	17.492
Niben101Scf04871g08010	UDP-Glycosyltransferase superfamily protein LENGTH=460	6.30481	5.57987	0.000354866	0.0574616	0.0686375	0.258309	0.890799	0.999226	6.30481	2.75027	0.0381149	0.999998	0.379948	3.08791	0.067774	0.999995	AT5G49690.1	***-	UDP-Glycosyltransferase superfamily protein LENGTH=460	IPR002213 (UDP-glucuronosyl/UDP-glucosyltransferase)	GO:0008152 (metabolic process), GO:0016758 (transferase activity, transferring hexosyl groups)	0	0	0	3	2.58595	0.458775	61	1.68669	0.681069	0	0	0	0	0	0	10	0.27404	0.098131	1	0.395182	0.143825	0	0	0	1580	50.6366	18.7706
Niben101Scf00123g04002	product [Oryza sativa Japonica Group]	5.68629	5.57874	0.000125623	0.0291801	1.19374	-4.72562	0.00131326	0.129342	5.68629	1.12284	0.330725	0.999998	1.89809	-0.269722	0.818369	0.999995	ref|NP_001053190.1|	***-	product [Oryza sativa Japonica Group]	IPR006946 (Protein of unknown function DUF642)		0	0	0	3	2.80553	0.497731	429	12.8694	5.19653	2	0.733184	0.346554	9	4.53076	1.37155	175	5.20291	1.86311	5	2.14369	0.780188	0	0	0	1263	43.9143	16.2787
Niben101Scf23606g00005	Cysteine-rich venom protein	6.49254	5.31796	0.000158838	0.0333479	1.67711	-4.26569	0.00307076	0.21319	6.49254	0.680194	0.529386	0.999998	3.59556	0.37207	0.740592	0.999995	sp|A6MFK9|CRVP_DEMVE	***-	Cysteine-rich venom protein	IPR001283 (Cysteine-rich secretory protein, allergen V5/Tpx-1-related)	GO:0005576 (extracellular region)	2	2.92612	1.23912	3	9.86797	1.75069	183	19.3093	7.79687	4	5.15771	2.43789	4	7.08276	2.14409	12	1.25488	0.449361	4	6.03206	2.19535	5	11.0382	3.36456	307	37.5452	13.9177
Niben101Scf03277g01003	nodulin MtN21 /EamA-like transporter family protein LENGTH=380	29.655	5.18249	0.00045156	0.0655251	1.26882	1.51917	0.324607	0.999226	29.655	7.72601	8.85838e-07	0.00169033	0.636227	-1.02435	0.530459	0.999995	AT2G37460.1	****	nodulin MtN21 /EamA-like transporter family protein LENGTH=380	IPR000620 (EamA domain), IPR030184 (WAT1-related protein)	GO:0016020 (membrane), GO:0016021 (integral component of membrane), GO:0022857 (transmembrane transporter activity)	2	0.565908	0.239644	0	0	0	69	1.40805	0.568554	2	0.498747	0.235742	0	0	0	231	4.67183	1.67294	242	70.5788	25.6869	477	203.658	62.077	137	3.24033	1.20117
Niben101Scf09387g00007	Plant invertase/pectin methylesterase inhibitor superfamily protein LENGTH=204	8.08817	5.03198	9.28862e-06	0.00475345	4.04003	-4.38546	0.000131832	0.0292997	8.08817	-0.193206	0.828549	0.999998	7.89335	0.839725	0.35475	0.999995	AT1G62770.1	****	Plant invertase/pectin methylesterase inhibitor superfamily protein LENGTH=204	IPR006501 (Pectinesterase inhibitor domain)	GO:0004857 (enzyme inhibitor activity), GO:0030599 (pectinesterase activity)	2	1.72531	0.730612	18	34.9103	6.19346	667	41.4968	16.756	4	3.0411	1.43744	9	9.39635	2.84445	355	21.8889	7.83821	8	7.11327	2.58885	7	9.11174	2.77735	707	50.9811	18.8983
Niben101Scf08517g00009	BnaA02g08800D [Brassica napus]	16.5195	4.71051	0.00061738	0.0801835	1.43168	0.361231	0.795545	0.999226	16.5195	5.36437	0.000107656	0.0372813	1.01639	-0.292629	0.834823	0.999995	emb|CDY20740.1|	*-*-	BnaA02g08800D [Brassica napus]			3	0.349606	0.148047	7	1.834	0.325372	759	6.37898	2.57576	6	0.61623	0.291273	10	1.41038	0.42695	648	5.39749	1.93279	349	41.9204	15.2568	585	102.868	31.3552	816	7.94879	2.94655
Niben101Scf03842g07006	BnaC09g34100D [Brassica napus]	5.20956	4.66652	0.001103	0.115049	2.11732	-3.35527	0.0233324	0.568484	5.20956	1.4421	0.22392	0.999998	2.40244	-0.130856	0.916273	0.999995	emb|CDX80332.1|	-**-	BnaC09g34100D [Brassica napus]	IPR021584 (Thylakoid soluble phosphoprotein TSP9)		0	0	0	3	14.017	2.48677	78	11.6906	4.72054	4	7.32629	3.46291	1	2.51518	0.761394	40	5.94168	2.12766	6	12.8524	4.67758	6	18.8152	5.73505	81	14.0711	5.21605
Niben101Scf01017g03006	UDP-Glycosyltransferase superfamily protein LENGTH=453	12.4269	4.61388	0.000332214	0.0549529	0.464286	-1.11369	0.416064	0.999226	12.4269	2.22201	0.0580323	0.999998	1.45695	1.27818	0.311754	0.999995	AT1G05675.1	***-	UDP-Glycosyltransferase superfamily protein LENGTH=453	IPR002213 (UDP-glucuronosyl/UDP-glucosyltransferase)	GO:0008152 (metabolic process), GO:0016758 (transferase activity, transferring hexosyl groups)	1	0.324644	0.137476	4	2.91952	0.517954	393	9.20135	3.71541	0	0	0	2	0.785809	0.237879	139	3.22538	1.15498	2	0.669237	0.243567	1	0.489862	0.149315	3667	99.5111	36.888
Niben101Scf27837g00005	Mitochondrial import inner membrane translocase subunit Tim17/Tim22/Tim23 family protein LENGTH=531	9.31508	4.49453	9.51461e-05	0.0253352	0.778971	1.50977	0.246902	0.990983	9.31508	5.42433	6.8854e-06	0.00534016	0.40624	0.579968	0.668003	0.999995	AT5G51150.1	***-	Mitochondrial import inner membrane translocase subunit Tim17/Tim22/Tim23 family protein LENGTH=531			1	0.357892	0.151555	2	1.60926	0.2855	75	1.93582	0.781664	0	0	0	0	0	0	95	2.43016	0.870216	66	24.3466	8.86086	109	58.8633	17.9422	103	3.08136	1.14224
Niben101Scf00063g10004	Chlorophyll a-b binding protein 4, chloroplastic	98.3231	4.4588	0.00117422	0.119435	55.9557	-4.56781	0.000886	0.0995064	98.3231	0.113416	0.933168	0.999998	64.9944	-0.222427	0.869366	0.999995	sp|P27521|CA4_ARATH	***-	Chlorophyll a-b binding protein 4, chloroplastic	IPR022796 (Chlorophyll A-B binding protein), IPR023329 (Chlorophyll a/b binding protein domain)	GO:0009765 (photosynthesis, light harvesting), GO:0016020 (membrane)	183	134.588	56.9936	109	180.229	31.9746	4950	262.55	106.015	185	119.911	56.6785	184	163.777	49.5784	3273	172.052	61.6102	105	79.5952	28.9684	195	216.4	65.9608	8778	539.64	200.04
Niben101Scf07812g00013	GDSL esterase/lipase	26.4759	4.43783	0.000331759	0.0549529	13.1994	-4.21763	0.000655218	0.0799082	26.4759	1.29187	0.266977	0.999998	13.1994	-1.07167	0.357673	0.999995	sp|Q9C7N4|GDL15_ARATH	***-	GDSL esterase/lipase	IPR013830 (SGNH hydrolase-type esterase domain)	GO:0006629 (lipid metabolic process), GO:0016788 (hydrolase activity, acting on ester bonds)	3	1.18669	0.502526	7	6.22529	1.10443	2052	58.5392	23.6375	2	0.697239	0.329564	37	17.7133	5.36215	3349	94.6873	33.9066	15	6.11577	2.22582	9	5.37188	1.63741	6165	203.847	75.5644
Niben101Scf03128g07024	Expansin-A1	6.88034	4.15221	0.00104697	0.112732	0.42015	2.4922	0.0952432	0.849762	6.88034	5.42196	5.25523e-05	0.0218645	0.332522	1.22245	0.432366	0.999995	sp|Q7XWU8|EXPA1_ORYSJ	***-	Expansin-A1	IPR007118 (Expansin/Lol pI)	GO:0005576 (extracellular region), GO:0009664 (plant-type cell wall organization)	0	0	0	2	1.46149	0.259284	78	1.82839	0.738283	0	0	0	0	0	0	46	1.06866	0.382676	51	17.0858	6.2183	89	43.6494	13.3048	111	3.01577	1.11792
Niben101Scf16451g00012	unknown protein; BEST Arabidopsis thaliana protein match is: unknown protein . LENGTH=109	6.87117	4.06225	0.00159514	0.146738	4.62086	-4.01704	0.00184944	0.158172	6.87117	0.235578	0.82362	0.999998	6.34595	-0.190367	0.857616	0.999995	AT3G55570.1	*-*-	unknown protein; BEST Arabidopsis thaliana protein match is: unknown protein . LENGTH=109			1	2.03203	0.860498	6	27.411	4.86301	225	32.9735	13.3143	6	10.7452	5.07894	6	14.7558	4.46685	83	12.055	4.31678	1	2.09446	0.762273	11	33.7279	10.2806	152	25.8183	9.57063
Niben101Scf05588g13020	Non-specific lipid-transfer protein-like protein	150.648	4.01906	0.0176668	0.46155	9.48603	10.9459	0.000568012	0.0738023	150.648	15.0938	2.57806e-06	0.00334793	0	-0.128855	0.975443	0.999995	sp|Q8VYI9|NLTL5_ARATH	****	Non-specific lipid-transfer protein-like protein	IPR000528 (Plant lipid transfer protein/Par allergen), IPR016140 (Bifunctional inhibitor/plant lipid transfer protein/seed storage helical domain)	GO:0006869 (lipid transport), GO:0008289 (lipid binding)	0	0	0	0	0	0	0	0	0	0	0	0	0	0	0	0	0	0	263	406.36	147.893	441	997.512	304.052	0	0	0
Niben101Scf02262g01013	Unknown protein	57.8242	4.00991	0.000417299	0.0624081	45.6852	-4.20848	0.000211724	0.0392993	61.9556	-0.0487381	0.964127	0.999998	61.9556	-0.14983	0.890001	0.999995			Unknown protein			62	96.9122	41.0392	34	119.484	21.1978	2716	306.174	123.63	51	70.2572	33.2085	85	160.8	48.6772	1379	154.067	55.17	41	66.0562	24.0409	75	176.895	53.9193	1972	257.66	95.5125
Niben101Scf01102g00009	Eukaryotic aspartyl protease family protein LENGTH=455	14.415	4.00389	0.00199944	0.164492	7.31973	-3.70308	0.00432318	0.2622	14.415	0.0319923	0.979056	0.999998	10.2889	0.268818	0.825721	0.999995	AT5G07030.1	***-	Eukaryotic aspartyl protease family protein LENGTH=455	IPR001461 (Aspartic peptidase), IPR021109 (Aspartic peptidase domain)	GO:0004190 (aspartic-type endopeptidase activity), GO:0006508 (proteolysis)	5	1.51143	0.64004	24	16.3107	2.89369	3105	67.691	27.3329	0	0	0	23	8.41444	2.54721	2509	54.2097	19.412	11	3.4273	1.24736	8	3.649	1.11225	4365	110.295	40.8854
Niben101Scf04714g00004	Bifunctional inhibitor/lipid-transfer protein/seed storage 2S albumin superfamily protein LENGTH=128	6.10797	4.00045	0.0010773	0.114714	2.90873	-3.63652	0.00324862	0.22126	6.10797	0.170733	0.865264	0.999998	4.18935	0.19319	0.849895	0.999995	AT4G00165.1	***-	Bifunctional inhibitor/lipid-transfer protein/seed storage 2S albumin superfamily protein LENGTH=128	IPR016140 (Bifunctional inhibitor/plant lipid transfer protein/seed storage helical domain)		4	5.50023	2.32917	1	3.09147	0.54846	242	23.9987	9.69043	0	0	0	3	4.99255	1.51134	205	20.1481	7.21484	5	7.08653	2.57912	3	6.22456	1.89731	325	37.3558	13.8475
Niben101Scf00897g03003	Protein trichome birefringence-like 43	18.6757	3.99038	0.0184227	0.469642	1.23102	1.80231	0.310097	0.999226	18.6757	8.5189	2.05206e-05	0.0106594	0.289398	-2.72621	0.187959	0.999995	sp|Q6DR10|TBL43_ARATH	***-	Protein trichome birefringence-like 43	IPR025846 (PMR5 N-terminal domain), IPR026057 (PC-Esterase)		0	0	0	1	1.17141	0.207821	0	0	0	4	1.83679	0.868195	0	0	0	0	0	0	115	61.7598	22.4773	140	110.068	33.5498	0	0	0
Niben101Scf18401g00009	Eukaryotic aspartyl protease family protein LENGTH=449	8.71303	3.98644	0.00569114	0.284068	1.11924	-2.8447	0.0511962	0.744254	8.71303	0.202668	0.876609	0.999998	4.48004	0.939075	0.478246	0.999995	AT1G09750.1	***-	Eukaryotic aspartyl protease family protein LENGTH=449	IPR001461 (Aspartic peptidase), IPR021109 (Aspartic peptidase domain)	GO:0004190 (aspartic-type endopeptidase activity), GO:0006508 (proteolysis)	0	0	0	13	10.1877	1.80741	1146	28.8088	11.6327	1	0.307201	0.145205	13	5.48419	1.66017	174	4.33508	1.55235	1	0.359279	0.130758	0	0	0	2408	70.1615	26.0083
Niben101Scf10409g02009	Bifunctional inhibitor/lipid-transfer protein/seed storage 2S albumin superfamily protein LENGTH=134	27.7933	3.9864	0.00139717	0.134619	18.0139	-3.87644	0.00191245	0.161113	27.7933	0.00572068	0.996012	0.999998	24.8802	0.104239	0.927527	0.999995	AT2G45180.1	***-	Bifunctional inhibitor/lipid-transfer protein/seed storage 2S albumin superfamily protein LENGTH=134	IPR016140 (Bifunctional inhibitor/plant lipid transfer protein/seed storage helical domain)		0	0	0	43	136.001	24.128	1233	125.096	50.5125	0	0	0	41	69.8061	21.1316	914	91.904	32.91	11	15.9501	5.805	28	59.4366	18.1169	1364	160.397	59.458
Niben101Scf05892g00006	Histone H3.2	6.65167	3.98452	0.00388337	0.23252	2.54558	-3.28354	0.0191695	0.532991	6.65167	-0.157097	0.890594	0.999998	5.57661	0.858074	0.462757	0.999995	sp|P84227|H32_BOVIN	***-	Histone H3.2	IPR000164 (Histone H3/CENP-A), IPR009072 (Histone-fold)	GO:0000786 (nucleosome), GO:0003677 (DNA binding), GO:0046982 (protein heterodimerization activity)	0	0	0	12	36.0145	6.38936	266	25.6086	10.3405	0	0	0	8	12.9247	3.91257	109	10.4001	3.72418	2	2.75185	1.00153	5	10.0714	3.06986	384	42.8486	15.8836
Niben101Scf04371g01006	Histone H2B	5.62838	3.98012	0.00719338	0.31497	2.02906	-3.45528	0.0215935	0.554955	5.62838	0.261192	0.829606	0.999998	3.4231	0.263648	0.831864	0.999995	sp|O22582|H2B_GOSHI	*-*-	Histone H2B	IPR000558 (Histone H2B), IPR009072 (Histone-fold)	GO:0000786 (nucleosome), GO:0003677 (DNA binding), GO:0005634 (nucleus), GO:0046982 (protein heterodimerization activity)	0	0	0	2	7.75784	1.37632	177	22.0238	8.89297	1	1.52055	0.718718	5	10.4404	3.1605	50	6.16589	2.20795	0	0	0	1	2.60336	0.793529	301	43.4097	16.0916
Niben101Scf06578g02001	Bifunctional inhibitor/lipid-transfer protein/seed storage 2S albumin superfamily protein LENGTH=182	8.66363	3.92068	0.00809673	0.329831	8.04835	-3.98699	0.00709559	0.342433	8.66363	0.138596	0.918458	0.999998	8.04835	-0.204913	0.879715	0.999995	AT4G12490.1	*-*-	Bifunctional inhibitor/lipid-transfer protein/seed storage 2S albumin superfamily protein LENGTH=182	IPR016140 (Bifunctional inhibitor/plant lipid transfer protein/seed storage helical domain)		16	25.0096	10.5907	17	59.742	10.5989	47	5.2983	2.1394	11	15.1535	7.16261	27	51.0776	15.4622	38	4.24551	1.52028	13	20.9446	7.62273	24	56.6063	17.2542	23	3.00516	1.11399
Niben101Scf04395g00021	TPA: 3-5 exonuclease/ nucleic acid binding protein [Zea mays]	7.20307	3.92028	0.0200387	0.489092	0.505765	8.51917	0.00685905	0.337281	7.20307	7.53846	0.000144377	0.0469607	0.0553874	4.90098	0.13988	0.999995	tpg|DAA58261.1|	--**	TPA: 3-5 exonuclease/ nucleic acid binding protein [Zea mays]	IPR012337 (Ribonuclease H-like domain)	GO:0003676 (nucleic acid binding)	0	0	0	1	0.936596	0.166162	0	0	0	0	0	0	0	0	0	0	0	0	50	21.4694	7.81373	72	45.2592	13.7955	0	0	0
Niben101Scf00797g17003	Signal recognition particle subunit SRP72	6.36368	3.90606	0.00234547	0.177821	0.640567	2.37891	0.114072	0.879569	6.36368	5.77479	3.99013e-05	0.0172723	0.294615	0.510179	0.751442	0.999995	sp|O76094|SRP72_HUMAN	*-*-	Signal recognition particle subunit SRP72	IPR026270 (Signal recognition particle, SRP72 subunit)	GO:0006614 (SRP-dependent cotranslational protein targeting to membrane)	0	0	0	0	0	0	78	2.18888	0.883845	0	0	0	0	0	0	47	1.30717	0.468085	53	21.2566	7.73626	59	34.6412	10.559	66	2.1467	0.795766
Niben101Scf06310g00007	Cytochrome P450 superfamily protein LENGTH=514	6.1897	3.83254	0.00068772	0.0859703	0.79242	-1.69826	0.147346	0.924207	6.1897	0.576141	0.570782	0.999998	3.42361	1.55814	0.143023	0.999995	AT3G10560.1	***-	Cytochrome P450 superfamily protein LENGTH=514	IPR001128 (Cytochrome P450)	GO:0005506 (iron ion binding), GO:0016705 (oxidoreductase activity, acting on paired donors, with incorporation or reduction of molecular oxygen), GO:0020037 (heme binding), GO:0055114 (oxidation-reduction process)	4	1.09511	0.463742	3	1.84655	0.327598	1189	23.4763	9.47949	0	0	0	4	1.32537	0.401214	282	5.51829	1.97605	8	2.25751	0.821612	6	2.47864	0.755516	2003	45.8385	16.992
Niben101Scf05612g01006	basic helix-loop-helix (bHLH) DNA-binding superfamily protein LENGTH=1322	5.47104	3.8269	0.000533099	0.0736712	0.711772	0.324407	0.77878	0.999226	5.47104	5.0669	1.16379e-05	0.0072183	0.568769	-0.915587	0.446808	0.999995	AT1G06150.1	***-	basic helix-loop-helix (bHLH) DNA-binding superfamily protein LENGTH=1322	IPR011598 (Myc-type, basic helix-loop-helix (bHLH) domain), IPR025610 (Transcription factor MYC/MYB N-terminal)	GO:0046983 (protein dimerization activity)	0	0	0	0	0	0	255	3.13935	1.26764	1	0.150446	0.0711115	4	0.826395	0.250166	317	3.86782	1.38503	71	12.4925	4.5466	125	32.1977	9.81419	388	5.53647	2.05233
Niben101Scf29144g00011	Non-specific lipid-transfer protein 1	92.6051	3.82376	0.00174018	0.153746	24.7022	-2.1465	0.079422	0.811979	92.6051	0.132766	0.91256	0.999998	71.4045	1.54449	0.202429	0.999995	sp|P85894|LTP1_MORNI	****	Non-specific lipid-transfer protein 1	IPR000528 (Plant lipid transfer protein/Par allergen), IPR016140 (Bifunctional inhibitor/plant lipid transfer protein/seed storage helical domain)	GO:0006869 (lipid transport), GO:0008289 (lipid binding)	198	103.855	43.9792	109	128.538	22.8041	9652	365.116	147.43	24	11.0945	5.24403	65	41.2625	12.4909	4199	157.423	56.3715	202	109.208	39.746	154	121.885	37.1517	12362	542.006	200.917
Niben101Scf09774g04001	E6-2 [Gossypium hirsutum]	23.2554	3.8106	0.00219167	0.171759	6.34058	-2.73141	0.0290046	0.609903	23.2554	-0.014598	0.990181	0.999998	19.873	1.09379	0.359383	0.999995	gb|AAY43791.1|	--*-	E6-2 [Gossypium hirsutum]			4	1.55977	0.66051	13	11.3969	2.02194	5014	141.005	56.9365	2	0.687328	0.324879	17	8.02285	2.42867	1630	45.4304	16.2682	3	1.20577	0.438835	21	12.3562	3.7663	5426	176.861	65.5611
Niben101Scf28250g00015	alpha/beta-Hydrolases superfamily protein LENGTH=314	14.9822	3.79373	0.000316422	0.0534199	5.29646	-2.08795	0.0509001	0.744021	14.9822	1.40251	0.159847	0.999998	8.80788	0.303275	0.765048	0.999995	AT1G47480.1	***-	alpha/beta-Hydrolases superfamily protein LENGTH=314	IPR029058 (Alpha/Beta hydrolase fold)	GO:0008152 (metabolic process), GO:0016787 (hydrolase activity)	4	2.21006	0.935889	3	3.72658	0.661135	1543	61.484	24.8266	6	2.92166	1.38098	3	2.00607	0.607275	983	38.8202	13.9011	34	19.3627	7.04699	40	33.3481	10.1648	1620	74.8192	27.7349
Niben101Scf08762g00013	Protein kinase 3	12.8171	3.7606	0.000358	0.0574616	1.85621	1.02203	0.381929	0.999226	12.8171	4.07777	0.000147666	0.0475691	1.59797	0.704863	0.552898	0.999995	sp|P34102|PK3_DICDI	*-**	Protein kinase 3	IPR020636 (Calcium/calmodulin-dependent/calcium-dependent protein kinase)	GO:0004672 (protein kinase activity), GO:0005524 (ATP binding), GO:0006468 (protein phosphorylation), GO:0016772 (transferase activity, transferring phosphorus-containing groups)	1	0.728616	0.308545	2	3.27622	0.581237	184	9.66871	3.90412	1	0.642145	0.303522	1	0.881818	0.266943	93	4.8433	1.73434	52	39.0522	14.2129	60	65.9655	20.107	183	11.1456	4.13158
Niben101Scf03213g03016	HXXXD-type acyl-transferase family protein LENGTH=435	60.4948	3.75085	0.0115158	0.393972	5.15021	4.84216	0.00307334	0.21319	60.4948	8.19723	2.7688e-07	0.000958836	0.629789	0.395781	0.819741	0.999995	AT1G24430.1	****	HXXXD-type acyl-transferase family protein LENGTH=435	IPR003480 (Transferase), IPR023213 (Chloramphenicol acetyltransferase-like domain)	GO:0016747 (transferase activity, transferring acyl groups other than amino-acyl groups)	0	0	0	0	0	0	149	4.67909	1.88937	1	0.383758	0.181391	0	0	0	64	1.99188	0.713272	393	176.384	64.1943	574	377.139	114.956	173	6.29684	2.33419
Niben101Scf01616g07015	Transcription factor GTE4	11.6945	3.74542	0.000770651	0.0928888	2.78978	1.0452	0.382984	0.999226	11.6945	4.59412	6.42864e-05	0.0249671	1.27825	0.196508	0.873218	0.999995	sp|Q9LNC4|GTE4_ARATH	*-*-	Transcription factor GTE4	IPR001487 (Bromodomain), IPR027353 (NET domain)	GO:0005515 (protein binding)	0	0	0	1	1.00121	0.177626	282	9.05699	3.65712	1	0.39248	0.185513	0	0	0	215	6.84354	2.45061	81	37.1801	13.5316	84	56.4455	17.2052	315	11.7259	4.34671
Niben101Scf04738g02001	GDSL esterase/lipase	30.4968	3.71398	0.00235369	0.178032	16.7812	-3.57431	0.00343911	0.229688	30.4968	-0.0296756	0.97997	0.999998	24.609	0.169341	0.886147	0.999995	sp|Q8LB81|GDL79_ARATH	***-	GDSL esterase/lipase	IPR013830 (SGNH hydrolase-type esterase domain)	GO:0006629 (lipid metabolic process), GO:0016788 (hydrolase activity, acting on ester bonds)	7	2.87036	1.2155	60	55.3137	9.81326	5259	155.522	62.7983	4	1.44555	0.683265	66	32.7538	9.9152	3787	110.992	39.7452	34	14.3701	5.22994	19	11.756	3.58334	6507	223.034	82.6771
Niben101Scf06385g00015	Unknown protein	7.37754	3.70317	0.0458223	#N/A	0.65016	7.70136	0.019719	0.537919	7.37754	11.5326	0.000484655	0.134269	0	-0.128034	0.976186	0.999995			Unknown protein			0	0	0	0	0	0	0	0	0	0	0	0	0	0	0	0	0	0	36	34.1008	12.4109	23	31.8944	9.72173	0	0	0
Niben101Scf01977g02002	Pentatricopeptide repeat-containing protein	31.6097	3.69469	0.00406394	0.238228	2.71183	2.18924	0.10224	0.860725	31.6097	6.24479	3.15929e-06	0.00364688	1.09671	-0.360866	0.79541	0.999995	sp|Q9LR69|PPR8_ARATH	***-	Pentatricopeptide repeat-containing protein	IPR002885 (Pentatricopeptide repeat)		1	0.394144	0.166907	3	2.6584	0.471629	199	5.65665	2.2841	3	1.0421	0.49257	1	0.477018	0.144402	263	7.40917	2.65315	281	114.157	41.5472	276	164.146	50.0334	266	8.76374	3.24865
Niben101Scf06249g00005	conserved hypothetical protein [Ricinus communis] gb|EEF47867.1| conserved hypothetical protein [Ricinus communis]	7.46588	3.69148	0.00172316	0.153746	3.80341	-3.35753	0.00461684	0.272192	7.46588	0.413945	0.686897	0.999998	3.80341	-0.0799999	0.938424	0.999995	ref|XP_002514761.1|	***-	conserved hypothetical protein [Ricinus communis] gb|EEF47867.1| conserved hypothetical protein [Ricinus communis]			4	2.78855	1.18086	7	10.9714	1.94644	399	20.0606	8.10026	1	0.614403	0.29041	7	5.90605	1.78787	523	26.0603	9.33196	8	5.74846	2.09213	0	0	0	940	54.7773	20.3055
Niben101Scf36191g00003	mitogen-activated protein kinase 3 LENGTH=370	7.38686	3.67172	0.0176477	0.46155	0.62839	4.02251	0.0304561	0.620879	7.38686	5.12228	0.00138235	0.315631	0.208618	2.57196	0.17678	0.999995	AT3G45640.1	****	mitogen-activated protein kinase 3 LENGTH=370	IPR011009 (Protein kinase-like domain)	GO:0004672 (protein kinase activity), GO:0004674 (protein serine/threonine kinase activity), GO:0004707 (MAP kinase activity), GO:0005524 (ATP binding), GO:0006468 (protein phosphorylation), GO:0016772 (transferase activity, transferring phosphorus-containing groups)	3	0.907857	0.384448	2	1.36072	0.241407	0	0	0	1	0.266704	0.126063	0	0	0	1	0.0216299	0.00774547	48	14.972	5.44901	120	54.7954	16.7022	1	0.0252959	0.00937697
Niben101Scf06825g00003	UPF0415 protein C7orf25 homolog	13.0416	3.65176	0.00146142	0.138002	2.59631	2.1005	0.089787	0.840657	13.0416	5.14631	1.49617e-05	0.00851709	0.871398	0.605948	0.634975	0.999995	sp|Q5M888|CG025_RAT	***-	UPF0415 protein C7orf25 homolog	IPR010733 (Protein of unknown function DUF1308)		0	0	0	4	2.55647	0.453545	261	5.35093	2.16065	0	0	0	1	0.344046	0.104149	201	4.08406	1.46246	118	34.5749	12.5834	184	78.9262	24.0575	282	6.70099	2.484
Niben101Scf00047g02014	Phosphoglucan, water dikinase, chloroplastic	29.434	3.63199	0.00779187	0.325121	2.74813	2.05421	0.137635	0.910793	29.434	6.04373	1.25729e-05	0.00746399	1.11536	-0.35752	0.798757	0.999995	sp|Q6ZY51|PWD_ARATH	***-	Phosphoglucan, water dikinase, chloroplastic			5	0.694843	0.294243	7	2.18705	0.388007	577	5.78288	2.33507	9	1.10228	0.521016	4	0.672755	0.203656	737	7.32054	2.62142	551	78.9244	28.7243	876	183.691	55.9909	833	9.67643	3.58698
Niben101Scf04230g00001	GDSL esterase/lipase	20.9766	3.59115	0.00182621	0.158233	10.1199	-3.41351	0.0031419	0.216612	20.9766	-0.332175	0.74403	0.999998	17.9298	0.509815	0.617712	0.999995	sp|Q9SVU5|GDL67_ARATH	*-*-	GDSL esterase/lipase	IPR013830 (SGNH hydrolase-type esterase domain)	GO:0006629 (lipid metabolic process), GO:0016788 (hydrolase activity, acting on ester bonds)	4	5.99615	2.53918	23	77.5148	13.752	859	92.8662	37.4984	0	0	0	20	36.2846	10.984	505	54.1082	19.3756	7	10.8157	3.93633	6	13.5716	4.13676	1181	147.984	54.8567
Niben101Scf06078g01001	Unknown protein	44.41	3.57651	0.00396018	0.235029	24.7502	-3.02919	0.0150291	0.483361	48.2744	-0.405201	0.729272	0.999998	48.2744	0.952515	0.417762	0.999995			Unknown protein			7	8.82882	3.73872	29	82.2331	14.589	3444	313.271	126.495	3	3.33472	1.57622	4	6.10583	1.84835	2194	197.788	70.8261	8	10.4001	3.78508	18	34.2566	10.4418	3045	321.03	119.003
Niben101Scf07001g01018	conserved hypothetical protein [Ricinus communis] gb|EEF39712.1| conserved hypothetical protein [Ricinus communis]	51.0021	3.56678	0.0182851	0.46897	6.23437	2.85145	0.0674626	0.784247	51.0021	6.04106	8.88587e-05	0.0326519	2.41111	0.377163	0.812311	0.999995	ref|XP_002522625.1|	***-	conserved hypothetical protein [Ricinus communis] gb|EEF39712.1| conserved hypothetical protein [Ricinus communis]			2	0.898686	0.380564	1	1.01023	0.179227	510	16.5272	6.67352	0	0	0	1	0.543824	0.164626	442	14.1958	5.08338	454	210.27	76.527	339	229.85	70.0607	461	17.3154	6.41868
Niben101Scf01677g06010	Actin	13.6247	3.56114	0.0325182	0.566357	1.21625	3.94189	0.0485756	0.731644	13.6247	7.61286	0.000116779	0.0397776	0.100892	-0.109828	0.961304	0.999995	sp|O16808|ACT_MAYDE	***-	Actin	IPR004000 (Actin family)		0	0	0	1	1.70608	0.302677	0	0	0	0	0	0	1	0.918408	0.278019	0	0	0	54	42.2369	15.372	73	83.5882	25.4786	1	0.0634321	0.0235138
Niben101Scf01374g03024	BnaA05g23600D [Brassica napus]	6.57227	3.53989	0.018218	0.468349	2.53546	-2.55593	0.0945661	0.849762	6.57227	-0.0207367	0.987366	0.999998	5.45877	1.0047	0.454521	0.999995	emb|CDX97719.1|	***-	BnaA05g23600D [Brassica napus]			0	0	0	4	7.34224	1.30259	634	37.3307	15.0737	0	0	0	0	0	0	364	21.2415	7.60638	0	0	0	4	4.92778	1.50204	720	49.1372	18.2148
Niben101Scf16812g01016	Mitochondrial substrate carrier family protein LENGTH=339	38.0932	3.52352	0.0089999	0.343735	4.38581	1.73056	0.207599	0.974076	38.0932	6.5523	2.72667e-06	0.00343363	1.2515	-1.29823	0.360738	0.999995	AT5G48970.1	*-*-	Mitochondrial substrate carrier family protein LENGTH=339	IPR018108 (Mitochondrial substrate/solute carrier), IPR023395 (Mitochondrial carrier domain)		1	0.325414	0.137802	3	2.19483	0.389387	260	6.10185	2.46386	5	1.43397	0.677795	14	5.51371	1.66911	169	3.93081	1.40759	351	117.73	42.8473	458	224.889	68.5485	286	7.77957	2.88383
Niben101Scf02216g01017	Leucine-rich repeat receptor-like protein kinase family protein LENGTH=1045	27.1415	3.51159	0.00218423	0.171759	12.5445	-3.0313	0.00833215	0.372817	27.1415	0.307392	0.779613	0.999998	17.8641	0.1729	0.875271	0.999995	AT4G08850.1	*-*-	Leucine-rich repeat receptor-like protein kinase family protein LENGTH=1045	IPR001611 (Leucine-rich repeat), IPR003591 (Leucine-rich repeat, typical subtype), IPR013210 (Leucine-rich repeat-containing N-terminal, type 2)	GO:0005515 (protein binding)	6	2.865	1.21324	17	18.2502	3.23778	3534	121.7	49.1414	7	2.94582	1.3924	17	9.82432	2.97401	2722	92.9012	33.267	11	5.41389	1.97037	19	13.6897	4.17276	5088	203.083	75.2814
Niben101Scf03271g02005	Fasciclin-like arabinogalactan protein 1	7.15338	3.50015	0.00109251	0.115049	2.98852	-2.96639	0.00618733	0.318807	7.15338	-0.0371526	0.968183	0.999998	5.49241	0.570914	0.545703	0.999995	sp|Q9FM65|FLA1_ARATH	*-*-	Fasciclin-like arabinogalactan protein 1	IPR000782 (FAS1 domain)		2	1.34969	0.571549	12	18.2066	3.23005	645	31.3917	12.6756	2	1.18951	0.562244	8	6.53391	1.97794	372	17.9434	6.42537	2	1.39116	0.506307	6	6.10972	1.86231	913	51.5024	19.0915
Niben101Scf09620g05004	Cytochrome P450 superfamily protein LENGTH=513	10.523	3.49764	0.0257483	0.523144	0.997803	5.30161	0.0061851	0.318807	10.523	12.0458	8.21447e-07	0.00169033	0.0481321	-3.24655	0.228218	0.999995	AT5G07990.1	***-	Cytochrome P450 superfamily protein LENGTH=513	IPR001128 (Cytochrome P450)	GO:0005506 (iron ion binding), GO:0016705 (oxidoreductase activity, acting on paired donors, with incorporation or reduction of molecular oxygen), GO:0020037 (heme binding), GO:0055114 (oxidation-reduction process)	0	0	0	0	0	0	1	0.0203435	0.0082145	0	0	0	0	0	0	20	0.40324	0.144396	119	34.599	12.5922	146	62.1432	18.9419	4	0.0943165	0.0349624
Niben101Scf00494g05002	Protein disulfide-isomerase	33.0568	3.46838	0.00902577	0.343735	4.63517	2.83368	0.0397353	0.681164	33.0568	6.34049	3.73341e-06	0.00397809	0.817502	-0.0384333	0.978389	0.999995	sp|P17967|PDI_YEAST	*-*-	Protein disulfide-isomerase	IPR012336 (Thioredoxin-like fold)	GO:0045454 (cell redox homeostasis)	2	0.571806	0.242141	5	3.2139	0.570182	197	4.06197	1.64018	1	0.251972	0.1191	5	1.73009	0.523731	232	4.74096	1.69769	342	100.783	36.6797	460	198.446	60.4885	226	5.40108	2.00214
Niben101Scf02749g04008	Germin-like protein subfamily 3 member 3	128.138	3.45948	0.00782228	0.325121	113.871	-3.67653	0.00470147	0.275423	132.857	-0.218601	0.865013	0.999998	132.857	0.00155398	0.999036	0.999995	sp|P94072|GL33_ARATH	***-	Germin-like protein subfamily 3 member 3	IPR001929 (Germin)	GO:0030145 (manganese ion binding), GO:0045735 (nutrient reservoir activity)	51	44.6269	18.898	90	177.057	31.4118	13667	862.485	348.262	17	13.1102	6.19679	125	132.378	40.0734	13187	824.767	295.341	83	74.8595	27.2449	58	76.581	23.3427	12312	900.551	333.827
Niben101Scf04016g00009	Defensin-like protein	13.7393	3.44406	0.000526652	0.0730886	3.20549	-2.37818	0.0183217	0.52716	13.7393	0.87573	0.339267	0.999998	3.80716	0.190147	0.838388	0.999995	sp|Q40901|DEF_PETIN	***-	Defensin-like protein	IPR008176 (Gamma thionin)	GO:0006952 (defense response)	8	4.41568	1.8699	19	23.5779	4.18298	334	13.2955	5.3686	7	3.40518	1.60952	12	8.0162	2.42666	395	15.5835	5.58029	15	8.53378	3.10584	4	3.33146	1.01546	2169	100.074	37.0966
Niben101Scf01847g05004	amidotransferase similar to bacterial Glutamyl-tRNA(Gln) amidotransferase subunit A	16.6355	3.42854	0.00743782	0.322654	1.78938	3.47117	0.0132357	0.464701	16.6355	7.34913	2.12955e-07	0.000958836	0.284937	-0.449428	0.768397	0.999995	sp|Q5FND3|GATA_GLUOX	***-	amidotransferase similar to bacterial Glutamyl-tRNA(Gln) amidotransferase	IPR000120 (Amidase), IPR023631 (Amidase signature domain)	GO:0016884 (carbon-nitrogen ligase activity, with glutamine as amido-N-donor)	0	0	0	0	0	0	110	2.11697	0.854811	1	0.235182	0.111164	1	0.322961	0.0977666	82	1.56403	0.560063	236	64.9121	23.6245	201	80.9345	24.6697	195	4.34969	1.6124
Niben101Scf00654g00001	BSD domain (BTF2-like transcription factors, Synapse-associated proteins and D s) isoform 6 [Theobroma cacao]	5.57175	3.41311	0.0184968	0.469872	0.575578	1.58379	0.314157	0.999226	5.57175	5.76276	0.000295749	0.0884183	0.189361	-0.765856	0.653577	0.999995	ref|XP_007015597.1|	*-*-	BSD domain (BTF2-like transcription factors, Synapse-associated proteins and D s) isoform 6 [Theobroma cacao]			1	0.397571	0.168358	1	0.893838	0.158577	12	0.344071	0.138932	3	1.05116	0.496853	0	0	0	7	0.198917	0.0712303	47	19.26	7.0096	52	31.195	9.50855	16	0.531726	0.197107
Niben101Scf04796g00027	membrane protein [Prochlorococcus sp. W2]	7.03736	3.398	0.00419045	0.243776	4.70696	-3.24481	0.00653798	0.327312	7.03736	0.235213	0.81686	0.999998	6.23461	-0.0820254	0.936108	0.999995	ref|WP_019474776.1|	-**-	membrane protein [Prochlorococcus sp. W2]	IPR008470 (Uncharacterised protein family Ycf33)		5	9.93928	4.20896	2	8.93838	1.58577	223	31.9699	12.9091	6	10.5116	4.96853	6	14.435	4.36974	94	13.3559	4.78261	3	6.1468	2.23711	10	29.9952	9.14284	158	26.254	9.73214
Niben101Scf13777g00006	APOLLO [Boechera sp. IPK 1]	27.9412	3.39444	0.0184278	0.469642	2.78828	6.0461	0.000731707	0.0858283	27.9412	9.13141	1.44088e-07	0.000958836	0.114885	0.309136	0.879302	0.999995	gb|AGZ19454.1|	*-*-	APOLLO [Boechera sp. IPK 1]	IPR012337 (Ribonuclease H-like domain)	GO:0003676 (nucleic acid binding), GO:0004527 (exonuclease activity)	0	0	0	0	0	0	28	0.85355	0.344655	0	0	0	0	0	0	20	0.604238	0.216372	177	77.1144	28.0655	286	182.411	55.6009	12	0.423988	0.157169
Niben101Scf00750g02005	Proteinase inhibitor 1	67.4905	3.393	0.0120863	0.399733	3.76435	1.53223	0.274577	0.997312	67.4905	2.47783	0.065594	0.999998	2.92812	2.4474	0.0796609	0.999995	sp|Q00783|ICI1_SOLTU	*-**	Proteinase inhibitor 1	IPR000864 (Proteinase inhibitor I13, potato inhibitor I)	GO:0004867 (serine-type endopeptidase inhibitor activity), GO:0009611 (response to wounding)	34	11.3192	4.79331	11	8.23329	1.46067	261	6.26656	2.53037	0	0	0	3	1.20875	0.365913	345	8.20947	2.93973	23	7.89237	2.8724	1	0.502346	0.15312	19334	538.036	199.446
Niben101Scf01013g07004	Protein of unknown function (DUF810) LENGTH=1039	7.25303	3.38204	0.0213249	0.495019	0.735862	2.63247	0.0917766	0.842679	7.25303	10.0849	2.64517e-07	0.000958836	0.113757	-4.0704	0.0448855	0.999995	AT2G33420.1	***-	Protein of unknown function (DUF810) LENGTH=1039	IPR008528 (Protein of unknown function DUF810)		0	0	0	0	0	0	7	0.0891174	0.0359847	1	0.155578	0.0735368	4	0.85458	0.258698	2	0.0252349	0.00903639	149	27.1108	9.86687	146	38.8895	11.8539	7	0.103291	0.0382893
Niben101Scf11896g00001	Cytochrome c oxidase subunit 1	10.2164	3.37098	0.0157028	0.444305	5.04498	-2.46473	0.0820257	0.818043	10.2164	2.68736	0.0477613	0.999998	5.04498	-1.78111	0.196845	0.999995	sp|P08742|COX1_MAIZE	*-**	Cytochrome c oxidase subunit 1	IPR000883 (Cytochrome c oxidase subunit I), IPR023616 (Cytochrome c oxidase, subunit I domain)	GO:0004129 (cytochrome-c oxidase activity), GO:0005506 (iron ion binding), GO:0009055 (electron carrier activity), GO:0009060 (aerobic respiration), GO:0016021 (integral component of membrane), GO:0020037 (heme binding), GO:0055114 (oxidation-reduction process)	1	3.20847	1.35868	2	14.4269	2.55948	37	8.56153	3.45706	4	11.3108	5.34625	7	27.1816	8.2284	19	4.35723	1.56028	13	42.9916	15.6467	7	33.8893	10.3298	47	12.6052	4.67264
Niben101Scf05250g02013	S-norcoclaurine synthase	8.18774	3.35781	0.00504423	0.263911	2.34943	-2.28314	0.0611382	0.770458	9.45519	-0.300999	0.779427	0.999998	9.45519	1.37567	0.210693	0.999995	sp|Q67A25|NCS_THLFG	***-	S-norcoclaurine synthase	IPR000916 (Bet v I domain), IPR023393 (START-like domain)	GO:0006952 (defense response), GO:0009607 (response to biotic stimulus)	2	1.11969	0.474152	4	5.03468	0.893207	1656	66.8621	26.9982	0	0	0	6	4.06536	1.23066	406	16.2462	5.81763	2	1.15409	0.420028	8	6.7581	2.05994	1273	59.573	22.0832
Niben101Scf34081g00018	Transcription factor EB	5.93314	3.34952	0.00175164	0.15422	1.99678	-2.52125	0.0200355	0.542486	5.93314	0.166314	0.863853	0.999998	4.42088	0.661964	0.501586	0.999995	sp|Q9R210|TFEB_MOUSE	--*-	Transcription factor EB	IPR011598 (Myc-type, basic helix-loop-helix (bHLH) domain)	GO:0046983 (protein dimerization activity)	5	1.67169	0.707905	5	3.75837	0.666775	1221	29.441	11.888	3	0.883976	0.417829	7	2.83246	0.857439	551	13.1673	4.71508	5	1.72305	0.627098	9	4.5404	1.38396	1524	42.5916	15.7884
Niben101Scf03104g01004	Cytochrome P450 superfamily protein LENGTH=514	15.6572	3.34045	0.0121844	0.401068	4.00505	-2.76973	0.0382273	0.67237	15.6572	-0.394467	0.758202	0.999998	11.9729	0.965181	0.452743	0.999995	AT3G10560.1	***-	Cytochrome P450 superfamily protein LENGTH=514	IPR001128 (Cytochrome P450)	GO:0005506 (iron ion binding), GO:0016705 (oxidoreductase activity, acting on paired donors, with incorporation or reduction of molecular oxygen), GO:0020037 (heme binding), GO:0055114 (oxidation-reduction process)	0	0	0	54	36.9228	6.55051	3316	72.7317	29.3683	2	0.53607	0.253384	35	12.8827	3.89982	1010	21.9552	7.86196	3	0.940419	0.342262	6	2.75344	0.839276	4859	123.526	45.79
Niben101Scf07566g00008	Germin-like protein 5-1	47.1365	3.31969	0.0319744	0.563271	4.93342	10.4403	0.000579271	0.0739523	47.1365	13.8876	5.98068e-06	0.00517777	0	-0.127579	0.974729	0.999995	sp|Q6I544|GL52_ORYSJ	***-	Germin-like protein 5-1	IPR001929 (Germin)	GO:0030145 (manganese ion binding), GO:0045735 (nutrient reservoir activity)	0	0	0	0	0	0	0	0	0	0	0	0	0	0	0	0	0	0	148	170.111	61.9114	155	260.812	79.4981	0	0	0
Niben101Scf03507g01007	BnaCnng18060D [Brassica napus]	85.0297	3.31831	0.0205794	0.489747	8.91192	6.53515	0.000561679	0.0738023	85.0297	11.1561	5.89543e-08	0.000816635	0.143291	-1.30262	0.587599	0.999995	emb|CDY49793.1|	-**-	BnaCnng18060D [Brassica napus]			0	0	0	0	0	0	3	0.403757	0.163033	0	0	0	0	0	0	9	1.20046	0.429874	149	286.6	104.307	175	492.778	150.204	10	1.55991	0.578247
Niben101Scf01994g01007	pseudo-response regulator 7 LENGTH=727	11.5009	3.31462	0.0140206	0.423722	1.2272	5.55058	0.0010283	0.110583	11.5009	7.26863	1.46978e-06	0.00244313	0.120566	1.59658	0.380706	0.999995	AT5G02810.1	***-	pseudo-response regulator 7 LENGTH=727	IPR011006 (CheY-like superfamily)	GO:0000160 (phosphorelay signal transduction system)	1	0.252252	0.10682	1	0.567125	0.100614	21	0.382037	0.154263	0	0	0	0	0	0	20	0.360598	0.129127	135	35.1003	12.7746	186	70.7969	21.5796	19	0.400628	0.14851
Niben101Scf08156g01001	Polyphenol oxidase 3	10.6817	3.31216	0.00140974	0.13532	2.67615	-2.57138	0.0138837	0.472201	10.6817	0.00636582	0.994759	0.999998	5.54146	0.734414	0.452404	0.999995	sp|C7FF04|PPO3_AGABI	--**	Polyphenol oxidase 3	IPR008922 (Uncharacterised domain, di-copper centre), IPR016213 (Polyphenol oxidase)	GO:0004097 (catechol oxidase activity), GO:0008152 (metabolic process), GO:0016491 (oxidoreductase activity), GO:0046148 (pigment biosynthetic process), GO:0055114 (oxidation-reduction process)	14	4.34696	1.84079	33	23.0364	4.08691	1183	26.4907	10.6967	5	1.36824	0.646724	25	9.39458	2.84392	571	12.6722	4.5378	9	2.88033	1.04829	8	3.74812	1.14247	3103	80.5364	29.8542
Niben101Scf12676g00006	Phosphomethylpyrimidine synthase	16.0967	3.31109	0.0114835	0.393419	11.855	-2.55942	0.050877	0.744021	16.0967	1.58398	0.224413	0.999998	11.855	-0.832309	0.523517	0.999995	sp|B7M7Q3|THIC_ECO8A	***-	Phosphomethylpyrimidine synthase	IPR002817 (Thiamine biosynthesis protein ThiC), IPR025747 (ThiC-associated domain)	GO:0009228 (thiamine biosynthetic process), GO:0051536 (iron-sulfur cluster binding)	106	22.6643	9.59761	4	1.92283	0.341131	2213	34.1248	13.7792	135	25.4393	12.0244	75	19.4079	5.87514	3228	49.3321	17.6654	290	63.9113	23.2603	179	57.7507	17.603	1121	20.0353	7.42693
Niben101Scf06533g00012	sterol C4-methyl oxidase 1-2 LENGTH=299	101.498	3.30505	0.0228371	0.505091	11.7329	4.34838	0.00373116	0.238723	101.498	7.4329	5.97091e-07	0.00146079	1.37572	0.220527	0.885776	0.999995	AT4G22756.1	***-	sterol C4-methyl oxidase 1-2 LENGTH=299	IPR006694 (Fatty acid hydroxylase)	GO:0005506 (iron ion binding), GO:0006633 (fatty acid biosynthetic process), GO:0016491 (oxidoreductase activity), GO:0055114 (oxidation-reduction process)	3	1.05577	0.447084	3	2.37363	0.421108	318	8.07099	3.25898	0	0	0	5	2.1296	0.64467	281	7.06827	2.53108	808	293.091	106.669	1198	636.167	193.91	359	10.5608	3.91479
Niben101Scf10810g01018	Plant invertase/pectin methylesterase inhibitor superfamily protein LENGTH=205	9.04562	3.30007	0.00208902	0.167695	5.10982	-3.05834	0.00456853	0.271019	9.04562	-0.151388	0.872033	0.999998	8.07593	0.393118	0.677957	0.999995	AT5G20740.1	****	Plant invertase/pectin methylesterase inhibitor superfamily protein LENGTH=205	IPR006501 (Pectinesterase inhibitor domain)	GO:0004857 (enzyme inhibitor activity), GO:0030599 (pectinesterase activity)	4	3.6946	1.56454	8	16.6127	2.94728	733	48.8274	19.716	2	1.62806	0.769536	6	6.70716	2.03038	530	34.9899	12.5295	6	5.71217	2.07893	3	4.18115	1.27446	831	64.1596	23.7835
Niben101Scf02844g03014	Transcription factor bHLH96	6.23401	3.29658	0.0178243	0.4625	2.40414	-2.52321	0.072414	0.799017	6.23401	0.468747	0.716655	0.999998	3.94416	0.304624	0.81552	0.999995	sp|Q9C7T4|BH096_ARATH	***-	Transcription factor bHLH96	IPR011598 (Myc-type, basic helix-loop-helix (bHLH) domain)	GO:0046983 (protein dimerization activity)	0	0	0	2	1.6177	0.286998	1102	28.5929	11.5455	0	0	0	4	1.74166	0.527234	726	18.6689	6.68517	6	2.22494	0.809759	0	0	0	1605	48.2672	17.8923
Niben101Scf01061g08039	Receptor-like protein kinase	17.9297	3.29607	0.00880476	0.340063	2.88627	2.01372	0.119988	0.888327	17.9297	6.24733	2.00771e-06	0.00301364	1.00659	-0.937535	0.487337	0.999995	sp|Q9LIG2|RLK6_ARATH	*-**	Receptor-like protein kinase	IPR011009 (Protein kinase-like domain), IPR013320 (Concanavalin A-like lectin/glucanase domain), IPR024788 (Malectin-like carbohydrate-binding domain)	GO:0004672 (protein kinase activity), GO:0004674 (protein serine/threonine kinase activity), GO:0005524 (ATP binding), GO:0006468 (protein phosphorylation), GO:0016772 (transferase activity, transferring phosphorus-containing groups)	1	0.216943	0.0918682	2	0.975482	0.173061	241	3.77063	1.52254	1	0.191196	0.0903726	5	1.31279	0.397406	456	7.07081	2.53199	287	64.1756	23.3565	286	93.622	28.5369	282	5.11384	1.89566
Niben101Scf05682g00014	Respiratory burst oxidase homolog protein E	30.2593	3.28959	0.0391371	0.609017	3.26616	6.99517	0.000138829	0.0296831	30.2593	10.4275	1.43787e-08	0.000298761	0.0577133	-0.142776	0.944529	0.999995	sp|O81211|RBOHE_ARATH	****	Respiratory burst oxidase homolog protein E	IPR000778 (Cytochrome b245, heavy chain), IPR011992 (EF-hand domain pair), IPR013130 (Ferric reductase transmembrane component-like domain), IPR017938 (Riboflavin synthase-like beta-barrel)	GO:0004601 (peroxidase activity), GO:0005509 (calcium ion binding), GO:0016020 (membrane), GO:0016491 (oxidoreductase activity), GO:0050664 (oxidoreductase activity, acting on NAD(P)H, oxygen as acceptor), GO:0055114 (oxidation-reduction process)	0	0	0	0	0	0	43	0.428788	0.17314	0	0	0	0	0	0	46	0.45461	0.162792	718	102.327	37.2415	838	174.837	53.2921	57	0.658795	0.24421
Niben101Scf03330g01003	Plant invertase/pectin methylesterase inhibitor superfamily protein LENGTH=205	5.58149	3.2644	0.00988839	0.365536	1.43375	-2.12707	0.103174	0.86086	5.58149	0.0464431	0.966279	0.999998	4.10175	1.09089	0.34039	0.999995	AT5G20740.1	****	Plant invertase/pectin methylesterase inhibitor superfamily protein LENGTH=205	IPR006501 (Pectinesterase inhibitor domain)	GO:0004857 (enzyme inhibitor activity), GO:0030599 (pectinesterase activity)	0	0	0	5	10.383	1.84205	389	25.9125	10.4632	0	0	0	3	3.35358	1.01519	139	9.17659	3.28605	2	1.90406	0.692975	1	1.39372	0.424819	546	42.1554	15.6267
Niben101Scf10188g02011	Unknown protein	9.45043	3.24261	0.0038693	0.232126	7.45698	-3.28557	0.00345613	0.229832	9.59864	-0.11717	0.903105	0.999998	9.59864	0.0742116	0.938623	0.999995			Unknown protein			6	14.6306	6.19559	9	49.3399	8.75343	195	34.2924	13.8469	7	15.0433	7.11052	8	23.6092	7.14695	130	22.6576	8.11347	6	15.0801	5.48837	9	33.1147	10.0937	169	34.447	12.7692
Niben101Scf00497g04001	Ycf68 [Cynomorium songaricum]	6.03566	3.23221	0.026658	0.530284	6.65106	-3.42918	0.0186258	0.527767	6.03566	1.29865	0.351787	0.999998	6.65106	-1.49562	0.283252	0.999995	gb|ADA69902.1|	--*-	Ycf68 [Cynomorium songaricum]	IPR022546 (Uncharacterised protein family Ycf68)		6	7.03395	2.97865	9	23.7211	4.20838	49	4.14282	1.67283	4	4.13278	1.95344	41	58.1717	17.6097	13	1.08931	0.390071	27	32.6253	11.8739	9	15.9205	4.85274	38	3.72379	1.38038
Niben101Scf02902g01009	CDK-activating kinase assembly factor MAT1, putative [Medicago truncatula]	36.888	3.21599	0.0179277	0.463797	4.23714	4.62762	0.00290977	0.207818	36.888	6.42701	7.8479e-06	0.00552758	0.686424	1.4166	0.38313	0.999995	gb|KEH24827.1|	***-	CDK-activating kinase assembly factor MAT1, putative [Medicago truncatula]			0	0	0	5	6.88335	1.22118	47	2.07556	0.83809	0	0	0	1	0.741081	0.224339	41	1.79444	0.642572	169	106.663	38.8198	252	232.838	70.9713	46	2.35449	0.872791
Niben101Scf04727g01003	Pyruvate kinase	27.132	3.21384	0.0413227	0.61808	3.12216	7.19778	0.00308784	0.213678	27.132	9.79548	1.53105e-05	0.00859788	0.0403465	0.616146	0.83328	0.999995	sp|Q4L739|KPYK_STAHJ	--**	Pyruvate kinase	IPR001697 (Pyruvate kinase)	GO:0000287 (magnesium ion binding), GO:0003824 (catalytic activity), GO:0004743 (pyruvate kinase activity), GO:0006096 (glycolytic process), GO:0030955 (potassium ion binding)	0	0	0	0	0	0	2	0.299759	0.121039	0	0	0	0	0	0	1	0.148542	0.0531915	44	94.2509	34.3023	49	153.657	46.8363	4	0.694869	0.257583
Niben101Scf06042g03007	photosystem II subunit X LENGTH=116	15.6286	3.20283	0.00528599	0.271785	22.0195	-4.45642	9.0941e-05	0.0236321	20.7305	-0.464455	0.656213	0.999998	22.0195	-0.78913	0.444804	0.999995	AT2G06520.1	****	photosystem II subunit X LENGTH=116	IPR009518 (Photosystem II PsbX)	GO:0009523 (photosystem II), GO:0015979 (photosynthesis), GO:0016020 (membrane)	13	16.2841	6.89577	7	19.7134	3.49737	1420	128.28	51.7982	43	47.4703	22.4378	5	7.58001	2.29461	1289	115.407	41.3261	15	19.3666	7.04841	4	7.56043	2.3045	967	101.251	37.533
Niben101Scf07638g01010	Bifunctional inhibitor/lipid-transfer protein/seed storage 2S albumin superfamily protein LENGTH=134	25.536	3.2017	0.0034931	0.21945	17.0803	-3.28079	0.00276853	0.204098	25.536	-0.341988	0.733196	0.999998	22.9478	0.262894	0.793328	0.999995	AT2G45180.1	***-	Bifunctional inhibitor/lipid-transfer protein/seed storage 2S albumin superfamily protein LENGTH=134	IPR016140 (Bifunctional inhibitor/plant lipid transfer protein/seed storage helical domain)		3	4.25309	1.80104	30	95.6199	16.964	1213	124.021	50.0784	2	2.49889	1.18115	21	36.0315	10.9074	1079	109.336	39.1522	6	8.76752	3.19091	11	23.5311	7.17252	1508	178.705	66.2447
Niben101Scf00398g06028	U-box domain-containing protein 43	13.0805	3.19147	0.0159225	0.445388	1.56779	3.19265	0.0255357	0.582913	13.0805	8.32006	1.24195e-07	0.000958836	0.210156	-1.93595	0.244532	0.999995	sp|Q9SFX2|PUB43_ARATH	*-*-	U-box domain-containing protein 43	IPR011989 (Armadillo-like helical)		0	0	0	0	0	0	38	0.73203	0.295586	1	0.235411	0.111272	3	0.969828	0.293585	33	0.630038	0.22561	187	51.4847	18.7377	164	66.1004	20.1481	43	0.960097	0.3559
Niben101Scf02426g02026	unknown protein; FUNCTIONS IN: molecular_function unknown; INVOLVED IN: biological_process unknown; LOCATED IN: chloroplast; EXPRESSED IN: 22 plant structures; EXPRESSED DURING: 14 growth stages; BEST Arabidopsis thaliana protein match is: unknown protein . LENGTH=149	48.3654	3.18358	0.0207115	0.489747	8.45638	0.726217	0.601185	0.999226	48.3654	3.82638	0.00561637	0.916364	10.2281	0.0834237	0.952304	0.999995	AT3G24506.1	*-*-	unknown protein; FUNCTIONS IN: molecular_function unknown; INVOLVED IN: biological_process unknown; LOCATED IN: chloroplast; EXPRESSED IN: 22 plant structures; EXPRESSED DURING: 14 growth stages; BEST Arabidopsis thaliana protein match is: unknown protein . LENGTH=149			0	0	0	8	9.29187	1.64848	1930	71.9082	29.0358	3	1.36592	0.645628	3	1.87573	0.567819	1746	64.4722	23.0869	216	115.018	41.8604	338	263.483	80.3124	1432	61.8395	22.9234
Niben101Scf04871g08011	UDP-Glycosyltransferase superfamily protein LENGTH=460	7.15703	3.18285	0.0168356	0.450121	0.342211	0.792007	0.600314	0.999226	7.15703	1.4968	0.233398	0.999998	1.02094	2.47806	0.0864763	0.999995	AT5G49690.1	***-	UDP-Glycosyltransferase superfamily protein LENGTH=460	IPR002213 (UDP-glucuronosyl/UDP-glucosyltransferase)	GO:0008152 (metabolic process), GO:0016758 (transferase activity, transferring hexosyl groups)	1	0.389942	0.165128	6	5.26011	0.933201	173	4.86517	1.9645	0	0	0	0	0	0	56	1.5608	0.558907	0	0	0	0	0	0	1777	57.9216	21.4711
Niben101Scf01991g03009	abscisic acid (aba)-deficient 4 LENGTH=220	10.1653	3.17336	0.0107416	0.383343	7.56974	-3.45556	0.00541781	0.297601	12.7532	-0.602013	0.60558	0.999998	12.7532	0.319818	0.783549	0.999995	AT1G67080.1	***-	abscisic acid (aba)-deficient 4 LENGTH=220	IPR025461 (Protein of unknown function DUF4281)		2	0.749519	0.317397	11	9.26807	1.64426	3326	89.8932	36.2979	3	0.99085	0.468345	15	6.80337	2.05951	2104	56.3583	20.1814	6	2.31764	0.843499	3	1.69645	0.517095	2509	78.5971	29.1353
Niben101Scf02509g11007	Leucine-rich repeat receptor-like protein kinase family protein LENGTH=1045	12.5693	3.1632	0.00819694	0.330623	5.59627	-3.04886	0.0110508	0.425191	12.5693	-0.00699737	0.994816	0.999998	8.88099	0.121338	0.910604	0.999995	AT4G08850.1	*-*-	Leucine-rich repeat receptor-like protein kinase family protein LENGTH=1045	IPR001611 (Leucine-rich repeat)	GO:0005515 (protein binding)	3	2.93395	1.24243	7	15.3912	2.73057	796	56.143	22.67	0	0	0	15	17.7542	5.37455	456	31.8754	11.4143	1	1.00803	0.366869	5	7.37849	2.24904	1158	94.6657	35.0918
Niben101Scf05159g00002	Histone H2B.3	21.4178	3.14685	0.0232716	0.508244	5.55466	-2.26812	0.106299	0.867222	21.4178	-0.361242	0.776752	0.999998	18.2199	1.23997	0.337543	0.999995	sp|Q9SI96|H2B3_ARATH	***-	Histone H2B.3	IPR000558 (Histone H2B), IPR009072 (Histone-fold)	GO:0000786 (nucleosome), GO:0003677 (DNA binding), GO:0005634 (nucleus), GO:0046982 (protein heterodimerization activity)	0	0	0	10	27.7814	4.92873	1382	123.16	49.7308	0	0	0	6	8.97309	2.71633	441	38.9501	13.9477	1	1.27366	0.463544	0	0	0	1666	172.083	63.79
Niben101Scf11757g01002	Unknown protein	64.3786	3.14438	0.0490166	0.660383	7.99732	4.96519	0.0100683	0.403473	64.3786	13.2775	1.95775e-05	0.0104303	0.293871	-5.16796	0.116517	0.999995			Unknown protein			0	0	0	0	0	0	0	0	0	0	0	0	1	2.91232	0.881614	0	0	0	122	302.595	110.128	75	272.325	83.0074	0	0	0
Niben101Scf05154g01009	IQ-domain 21 LENGTH=472	10.0631	3.13574	0.00759331	0.322982	4.94175	-2.73024	0.0205571	0.543945	10.0631	-0.219324	0.843385	0.999998	8.39934	0.624822	0.575096	0.999995	AT3G49260.3	***-	IQ-domain 21 LENGTH=472	IPR000048 (IQ motif, EF-hand binding site), IPR025064 (Domain of unknown function DUF4005)	GO:0005515 (protein binding)	11	3.41934	1.44798	11	7.68751	1.36385	2473	55.4402	22.3862	2	0.547915	0.258983	9	3.38588	1.02497	1702	37.8153	13.5413	5	1.602	0.583042	8	3.75237	1.14376	2955	76.7821	28.4625
Niben101Scf09523g02006	meiosis 5 [Zea mays]	15.3144	3.13019	0.0135853	0.420078	3.42317	-2.41307	0.0582958	0.76158	15.3144	0.352128	0.772784	0.999998	7.81662	0.364997	0.765909	0.999995	gb|AFW71223.1|	*-*-	meiosis 5 [Zea mays]			0	0	0	18	13.7992	2.44813	2115	52.0116	21.0017	3	0.901557	0.426139	25	10.3171	3.12318	770	18.7667	6.72017	4	1.40586	0.511656	1	0.514523	0.156832	4285	122.136	45.2747
Niben101Scf08178g00008	Plant invertase/pectin methylesterase inhibitor superfamily protein LENGTH=204	5.7968	3.11499	0.00704712	0.312786	3.87217	-3.02245	0.00917366	0.388623	5.7968	0.0351801	0.972397	0.999998	5.3381	0.057359	0.955211	0.999995	AT1G62770.1	****	Plant invertase/pectin methylesterase inhibitor superfamily protein LENGTH=204	IPR006501 (Pectinesterase inhibitor domain)	GO:0004857 (enzyme inhibitor activity), GO:0030599 (pectinesterase activity)	2	1.72531	0.730612	2	3.87892	0.688162	581	36.1464	14.5955	2	1.52055	0.718718	5	5.22019	1.58025	422	26.0201	9.31754	7	6.22411	2.26525	1	1.30168	0.396765	551	39.7321	14.7284
Niben101Scf02307g01004	U-box domain-containing protein 44	13.5355	3.10983	0.0091041	0.345913	2.42332	1.6167	0.186488	0.96002	13.5355	5.79659	3.15515e-06	0.00364688	0.852179	-1.07006	0.400936	0.999995	sp|Q9LM76|PUB44_ARATH	***-	U-box domain-containing protein 44	IPR013083 (Zinc finger, RING/FYVE/PHD-type), IPR016024 (Armadillo-type fold)	GO:0004842 (ubiquitin-protein transferase activity), GO:0005488 (binding), GO:0005515 (protein binding), GO:0016567 (protein ubiquitination)	0	0	0	3	1.29751	0.230192	289	4.00954	1.61901	6	1.01725	0.480825	5	1.16411	0.352398	350	4.81251	1.72331	230	45.6053	16.5979	238	69.0857	21.058	495	7.95981	2.95064
Niben101Scf23843g00012	Unknown protein	82.8542	3.103	0.0124822	0.40639	83.1586	-3.16665	0.010792	0.420017	106.378	0.11407	0.926139	0.999998	106.378	-0.177716	0.885167	0.999995			Unknown protein			44	39.6396	16.7861	61	123.552	21.9195	10689	694.489	280.427	50	39.6991	18.7646	129	140.652	42.5781	8159	525.379	188.133	92	85.4294	31.0917	138	187.595	57.181	5742	432.407	160.29
Niben101Scf03737g06007	Bifunctional inhibitor/lipid-transfer protein/seed storage 2S albumin superfamily protein LENGTH=291	87.9321	3.09788	0.0154154	0.440178	60.9177	-3.15055	0.0137559	0.469882	87.9321	0.187058	0.882889	0.999998	60.9177	-0.239734	0.850263	0.999995	AT2G10940.1	*-*-	Bifunctional inhibitor/lipid-transfer protein/seed storage 2S albumin superfamily protein LENGTH=291	IPR016140 (Bifunctional inhibitor/plant lipid transfer protein/seed storage helical domain)		36	16.3369	6.91815	123	125.492	22.2637	11402	373.165	150.68	17	6.79909	3.21372	164	90.0723	27.2666	13110	425.235	152.273	68	31.8067	11.576	84	57.5193	17.5325	16690	633.107	234.688
Niben101Scf04386g04007	Leucine-rich repeat receptor-like protein kinase family protein LENGTH=1045	20.9963	3.08816	0.00774133	0.325121	7.76618	-2.65259	0.0226233	0.563933	20.9963	0.625442	0.573552	0.999998	9.67073	-0.189872	0.864829	0.999995	AT4G08850.1	*-*-	Leucine-rich repeat receptor-like protein kinase family protein LENGTH=1045	IPR001611 (Leucine-rich repeat), IPR013210 (Leucine-rich repeat-containing N-terminal, type 2)	GO:0005515 (protein binding)	2	1.0021	0.424355	9	10.1383	1.79865	1836	66.3444	26.7892	4	1.76634	0.834894	18	10.9152	3.30424	1494	53.5044	19.1594	2	1.03289	0.375915	7	5.2923	1.61315	3929	164.557	60.9998
Niben101Scf03584g06021	UDP-glycosyltransferase 74F1	5.36761	3.06533	0.0230163	0.506082	1.387	-1.90181	0.170028	0.946939	5.36761	-0.165773	0.890144	0.999998	4.38833	1.32929	0.284587	0.999995	sp|O22820|U74F1_ARATH	--*-	UDP-glycosyltransferase 74F1			0	0	0	5	6.63884	1.1778	697	29.6868	11.9872	1	0.52049	0.24602	0	0	0	259	10.9329	3.91498	1	0.608725	0.221543	1	0.891138	0.271628	853	42.1095	15.6097
Niben101Scf17834g00013	MULTISPECIES: hypothetical protein [Prochlorococcus]	15.029	3.05015	0.00832786	0.332128	12.8372	-3.22319	0.00527718	0.293265	16.3736	-0.174572	0.87272	0.999998	16.3736	0.00153293	0.998877	0.999995	ref|WP_025955902.1|	*-*-	MULTISPECIES: hypothetical protein [Prochlorococcus]	IPR019616 (Uncharacterised protein family Ycf54)		2	1.31887	0.558497	17	25.2037	4.4714	2296	109.193	44.0909	4	2.32469	1.09881	18	14.3656	4.34873	1959	92.3345	33.0641	5	3.39847	1.23686	19	18.9056	5.76263	1864	102.747	38.0876
Niben101Scf00578g07005	Chromodomain-helicase-DNA-binding protein 1	7.11579	3.04753	0.0131829	0.416323	2.25034	0.216887	0.861041	0.999226	7.11579	3.29704	0.00745191	0.999998	1.56684	-0.0326159	0.979043	0.999995	sp|Q7KU24|CHD1_DROME	*-**	Chromodomain-helicase-DNA-binding protein 1	IPR000330 (SNF2-related), IPR001487 (Bromodomain), IPR001650 (Helicase, C-terminal), IPR014978 (Glutamine-Leucine-Glutamine, QLQ), IPR027417 (P-loop containing nucleoside triphosphate hydrolase)	GO:0003677 (DNA binding), GO:0005515 (protein binding), GO:0005524 (ATP binding), GO:0005634 (nucleus), GO:0006355 (regulation of transcription, DNA-templated), GO:0016818 (hydrolase activity, acting on acid anhydrides, in phosphorus-containing anhydrides)	9	0.696843	0.29509	17	2.95928	0.525008	1721	9.61005	3.88044	10	0.682381	0.322541	9	0.843364	0.255302	1944	10.7584	3.85248	232	18.515	6.73847	286	33.4138	10.1849	1844	11.9346	4.42405
Niben101Scf05319g05007	Heavy metal transport/detoxification superfamily protein LENGTH=473	8.44723	3.04217	0.00697721	0.311332	2.70346	-2.14943	0.0582262	0.76158	8.44723	0.0222983	0.983587	0.999998	6.4327	0.870436	0.425177	0.999995	AT3G06130.1	*-**	Heavy metal transport/detoxification superfamily protein LENGTH=473	IPR006121 (Heavy metal-associated domain, HMA)	GO:0030001 (metal ion transport), GO:0046872 (metal ion binding)	4	0.752862	0.318812	24	10.1557	1.80173	3134	42.5408	17.1775	2	0.331756	0.156811	16	3.64465	1.1033	1422	19.13	6.85026	7	1.35799	0.494235	16	4.54404	1.38507	4023	63.2934	23.4624
Niben101Scf02044g06014	Photosystem II 10 kDa polypeptide, chloroplastic	14.0195	3.031	0.00268146	0.190506	11.0295	-3.01042	0.00288505	0.207203	14.0195	0.354249	0.714113	0.999998	13.4597	-0.333667	0.73024	0.999995	sp|Q40519|PSBR_TOBAC	****	Photosystem II 10 kDa polypeptide, chloroplastic	IPR006814 (Photosystem II PsbR)	GO:0009523 (photosystem II), GO:0009654 (photosystem II oxygen evolving complex), GO:0015979 (photosynthesis), GO:0042651 (thylakoid membrane)	28	21.9459	9.29338	20	35.2428	6.25245	1088	61.5002	24.8331	41	28.3213	13.3866	29	27.5089	8.32748	567	31.7642	11.3745	38	30.6989	11.1727	40	47.3067	14.4196	678	44.42	16.4662
Niben101Scf00894g01012	LuxR family transcriptional regulator [Schiedea globosa]	9.89038	3.02257	0.0147434	0.435881	6.65347	-2.86098	0.0212994	0.551035	9.89038	0.65645	0.573166	0.999998	6.65347	-0.494861	0.671899	0.999995	gb|ADK97918.1|	***-	LuxR family transcriptional regulator [Schiedea globosa]			2	1.12313	0.475608	0	0	0	1068	43.2536	17.4654	4	1.97967	0.935731	2	1.35928	0.41148	1295	51.979	18.6132	4	2.31527	0.842635	8	6.77885	2.06626	1538	72.1953	26.7622
Niben101Scf03736g00004	Tetratricopeptide repeat (TPR)-like superfamily protein LENGTH=1819	5.92249	3.02231	0.00854654	0.336368	2.14114	-2.5366	0.0275787	0.596837	5.92249	0.194585	0.862793	0.999998	4.28881	0.291121	0.796339	0.999995	AT4G28080.1	*-*-	Tetratricopeptide repeat (TPR)-like superfamily protein LENGTH=1819	IPR028275 (Clustered mitochondria protein, N-terminal)		13	1.00146	0.424087	32	5.54225	0.983255	5108	28.3788	11.4591	15	1.0184	0.481365	53	4.94137	1.49585	2255	12.4165	4.44621	15	1.19104	0.433475	40	4.64963	1.41726	6668	42.9379	15.9167
Niben101Scf01020g01002	Chlorophyll a-b binding protein 40, chloroplastic	9.06295	3.02199	0.00377838	0.22945	9.82821	-3.9943	0.000104757	0.0263807	9.06295	-0.186343	0.838469	0.999998	9.82821	-0.785965	0.381598	0.999995	sp|P27495|CB24_TOBAC	***-	Chlorophyll a-b binding protein 40, chloroplastic	IPR022796 (Chlorophyll A-B binding protein), IPR023329 (Chlorophyll a/b binding protein domain)	GO:0009765 (photosynthesis, light harvesting), GO:0016020 (membrane)	4	5.26281	2.22863	12	35.4963	6.29743	423	40.1375	16.2071	21	24.3507	11.5098	12	19.1082	5.78441	362	34.0428	12.1904	3	4.06838	1.48067	9	17.8676	5.44624	497	54.6597	20.2619
Niben101Scf03865g00006	Phospholipase D A	8.35025	3.01786	0.0138582	0.421715	9.1868	-3.09469	0.0116188	0.438553	8.62973	0.46832	0.700099	0.999998	9.1868	-0.545152	0.653885	0.999995	sp|Q54UK0|PLDA_DICDI	*-**	Phospholipase D A	IPR015679 (Phospholipase D family), IPR024632 (Phospholipase D, C-terminal)	GO:0003824 (catalytic activity), GO:0004630 (phospholipase D activity), GO:0005509 (calcium ion binding), GO:0005515 (protein binding), GO:0008152 (metabolic process), GO:0016020 (membrane), GO:0046470 (phosphatidylcholine metabolic process)	57	6.17554	2.61514	47	11.4483	2.03106	6733	52.6091	21.243	63	6.01554	2.84336	135	17.7017	5.35863	6981	54.0601	19.3584	91	10.1621	3.69847	164	26.8109	8.17223	3926	35.5553	13.1801
Niben101Scf00262g03001	RNA-binding KH domain-containing protein LENGTH=283	6.70425	3.01774	0.0113693	0.39088	1.1361	2.45369	0.0749431	0.802624	6.70425	4.65014	0.000267427	0.0817148	0.493865	0.821286	0.571311	0.999995	AT3G08620.1	****	RNA-binding KH domain-containing protein LENGTH=283	IPR004087 (K Homology domain)	GO:0003676 (nucleic acid binding), GO:0003723 (RNA binding)	0	0	0	3	3.53437	0.627036	56	2.11635	0.854559	1	0.461829	0.218293	0	0	0	41	1.53564	0.549899	50	27.006	9.82873	36	28.4653	8.67653	99	4.33646	1.60749
Niben101Scf04473g00001	Lipoprotein NlpI	36.1773	3.01701	0.0126744	0.408741	5.48798	1.61022	0.194732	0.967776	36.1773	4.63689	0.000167861	0.0532491	3.46368	-0.00966341	0.993896	0.999995	sp|Q1C3L9|NLPI_YERPA	--*-	Lipoprotein NlpI	IPR011990 (Tetratricopeptide-like helical domain)	GO:0005515 (protein binding)	2	1.11514	0.472225	7	8.77487	1.55676	515	20.7089	8.36205	2	0.982795	0.464537	6	4.04883	1.22566	516	20.564	7.36377	167	95.975	34.9298	267	224.635	68.4709	297	13.8423	5.13123
Niben101Scf05391g02005	Histone H3.2	7.85704	3.0092	0.0210665	0.493893	3.24903	-2.67597	0.0422359	0.69432	10.9773	-1.18947	0.285565	0.999998	10.9773	1.5227	0.177417	0.999995	sp|P68429|H32_MEDSA	***-	Histone H3.2	IPR000164 (Histone H3/CENP-A), IPR009072 (Histone-fold)	GO:0000786 (nucleosome), GO:0003677 (DNA binding), GO:0046982 (protein heterodimerization activity)	0	0	0	24	96.7448	17.1636	302	39.0509	15.7683	3	4.74054	2.24071	5	10.8498	3.28445	92	11.7902	4.22194	4	7.39223	2.69038	1	2.70545	0.824648	361	54.1044	20.0561
Niben101Scf04813g00014	Fasciclin-like arabinogalactan protein 8	26.625	3.00545	0.0111861	0.390169	13.7463	-2.56797	0.0304305	0.620879	26.625	0.299574	0.796764	0.999998	18.6938	0.137907	0.905767	0.999995	sp|O22126|FLA8_ARATH	***-	Fasciclin-like arabinogalactan protein 8	IPR000782 (FAS1 domain)		11	3.67324	1.5555	26	19.5197	3.46301	5251	126.459	51.0629	6	1.7658	0.83464	33	13.3368	4.03729	4255	101.558	36.367	27	9.29315	3.38221	28	14.1085	4.30042	6977	194.75	72.1924
Niben101Scf00419g08008	Dehydrogenase/reductase SDR family member 7	23.2622	3.00487	0.0192696	0.480681	3.12711	5.28475	0.00093956	0.104066	23.2622	6.76694	2.32864e-06	0.00322563	0.382376	1.52268	0.375871	0.999995	sp|Q9Y394|DHRS7_HUMAN	****	Dehydrogenase/reductase SDR family member 7	IPR002347 (Glucose/ribitol dehydrogenase)	GO:0008152 (metabolic process), GO:0016491 (oxidoreductase activity)	1	0.653931	0.276918	1	1.4702	0.260829	32	1.50915	0.609381	0	0	0	0	0	0	24	1.12177	0.401694	132	88.971	32.3807	121	119.394	36.3926	50	2.7331	1.01314
Niben101Scf02470g00003	Transmembrane protein 184A	19.4026	3.00209	0.0187467	0.472944	2.97857	2.53168	0.0549039	0.756347	19.4026	5.92376	7.4533e-06	0.00534016	0.746337	-0.389993	0.774689	0.999995	sp|Q4QQS1|T184A_RAT	*-*-	Transmembrane protein 184A	IPR005178 (Organic solute transporter subunit alpha/Transmembrane protein 184)		4	0.899423	0.380876	1	0.505531	0.0896867	241	3.90817	1.57808	4	0.79268	0.374676	3	0.816404	0.247141	281	4.51616	1.61719	228	52.8423	19.2318	357	121.126	36.9206	295	5.54472	2.05538
Niben101Scf03455g01031	Chlorophyll a-b binding protein 21, chloroplastic	305.601	2.99561	0.0319313	0.563271	332.457	-3.64516	0.00903267	0.387728	353.066	-0.499888	0.719584	0.999998	353.066	-0.149661	0.914392	0.999995	sp|P27493|CB22_TOBAC	***-	Chlorophyll a-b binding protein 21, chloroplastic	IPR022796 (Chlorophyll A-B binding protein), IPR023329 (Chlorophyll a/b binding protein domain)	GO:0009765 (photosynthesis, light harvesting), GO:0016020 (membrane)	74	50.8771	21.5448	268	414.257	73.4937	48156	2387.77	964.158	80	48.4747	22.9125	273	227.161	68.7659	51468	2529.22	905.691	96	68.0307	24.7595	144	149.39	45.5355	39735	2283.59	846.508
Niben101Scf01711g00009	50S ribosomal protein L4	16.8206	2.98519	0.00823044	0.331159	12.7877	-2.9477	0.00914558	0.388623	19.2801	-0.315319	0.76655	0.999998	19.2801	0.352809	0.740041	0.999995	sp|Q46IR0|RL4_PROMT	*-*-	50S ribosomal protein L4	IPR002136 (Ribosomal protein L4/L1e), IPR023574 (Ribosomal protein L4 domain)	GO:0003735 (structural constituent of ribosome), GO:0005840 (ribosome), GO:0006412 (translation)	4	2.96968	1.25756	16	26.7063	4.73798	2398	128.396	51.8448	5	3.27155	1.54636	8	7.18819	2.176	1823	96.7376	34.6408	7	5.35661	1.94952	14	15.6835	4.7805	1901	117.974	43.7319
Niben101Scf02805g07011	Nucleotidylyl transferase superfamily protein LENGTH=388	8.49983	2.96809	0.00862198	0.336368	1.46523	1.50918	0.199078	0.9699	8.49983	4.93245	2.68753e-05	0.0132956	0.698438	-0.455174	0.708713	0.999995	AT2G01220.2	***-	Nucleotidylyl transferase superfamily protein LENGTH=388	IPR008136 (CinA, C-terminal), IPR014729 (Rossmann-like alpha/beta/alpha sandwich fold)	GO:0003824 (catalytic activity), GO:0009058 (biosynthetic process)	1	0.209328	0.0886435	5	2.3531	0.417466	206	3.1099	1.25574	3	0.553455	0.261601	4	1.01337	0.306766	285	4.26413	1.52695	125	26.9699	9.81561	153	48.3265	14.7304	147	2.57216	0.953478
Niben101Scf01463g06001	Nucleobase-ascorbate transporter 6	11.3851	2.96353	0.0134259	0.41799	5.59271	-2.56969	0.0324848	0.637283	11.3851	0.0614861	0.957661	0.999998	8.3693	0.332353	0.774722	0.999995	sp|Q27GI3|NAT6_ARATH	****	Nucleobase-ascorbate transporter 6	IPR006043 (Xanthine/uracil/vitamin C permease)	GO:0005215 (transporter activity), GO:0006810 (transport), GO:0016020 (membrane), GO:0055085 (transmembrane transport)	7	1.75929	0.745003	14	7.91065	1.40344	3137	56.86	22.9595	2	0.443	0.209393	15	4.56259	1.38118	2361	42.4126	15.1876	10	2.5905	0.942802	8	3.03387	0.924754	4146	87.1009	32.2876
Niben101Scf04838g02010	Protein NRT1/ PTR FAMILY 3.1	20.6171	2.96207	0.0126152	0.40766	5.76206	-1.89332	0.112328	0.87776	20.6171	0.300716	0.796429	0.999998	14.4096	0.768037	0.511802	0.999995	sp|Q9SX20|PTR18_ARATH	***-	Protein NRT1/ PTR FAMILY 3.1	IPR000109 (Proton-dependent oligopeptide transporter family), IPR020846 (Major facilitator superfamily domain)	GO:0005215 (transporter activity), GO:0006810 (transport), GO:0016020 (membrane)	9	2.30848	0.977565	18	10.3801	1.84153	5410	100.077	40.4098	9	2.03451	0.961651	21	6.51902	1.97343	2186	40.0767	14.3511	9	2.3794	0.865976	37	14.3203	4.36497	7124	152.743	56.6205
Niben101Scf05373g02004	Histone H4	12.7912	2.96043	0.00863928	0.336368	4.46655	-2.5916	0.0220501	0.558393	12.7912	-0.555999	0.599569	0.999998	11.0501	0.924827	0.384694	0.999995	sp|Q9U7D0|H4_MASBA	*-*-	Histone H4	IPR001951 (Histone H4), IPR009072 (Histone-fold)	GO:0000786 (nucleosome), GO:0003677 (DNA binding), GO:0005634 (nucleus), GO:0006334 (nucleosome assembly), GO:0006352 (DNA-templated transcription, initiation), GO:0046982 (protein heterodimerization activity)	5	2.87853	1.21896	54	69.8938	12.3999	1165	48.3703	19.5314	0	0	0	33	22.993	6.96041	437	17.9821	6.43924	13	7.71413	2.80753	8	6.94957	2.1183	1875	90.2309	33.4479
Niben101Scf00493g00020	Germin-like protein subfamily 3 member 1	175.119	2.95532	0.0311654	0.558214	144.214	-2.83011	0.0390751	0.676823	175.119	0.0126112	0.992631	0.999998	174.804	0.112601	0.934289	0.999995	sp|P94040|GL31_ARATH	***-	Germin-like protein subfamily 3 member 1	IPR001929 (Germin)	GO:0030145 (manganese ion binding), GO:0045735 (nutrient reservoir activity)	53	46.3769	19.6391	165	324.604	57.5883	17549	1107.47	447.183	20	15.4238	7.29034	156	165.208	50.0116	16759	1048.17	375.341	134	120.858	43.9857	149	196.734	59.9665	15542	1136.81	421.405
Niben101Scf04196g00024	conserved hypothetical protein [Ricinus communis] gb|EEF41177.1| conserved hypothetical protein [Ricinus communis]	5.40253	2.94491	0.00559489	0.280619	3.25138	-2.79191	0.00870745	0.38202	5.40253	0.514735	0.616265	0.999998	4.75097	-0.361741	0.725054	0.999995	ref|XP_002521225.1|	--*-	conserved hypothetical protein [Ricinus communis] gb|EEF41177.1| conserved hypothetical protein [Ricinus communis]			4	0.894292	0.378703	33	16.5874	2.94278	1679	27.0721	10.9314	30	5.91119	2.79404	36	9.74096	2.94877	701	11.202	4.01134	40	9.21769	3.35475	30	10.1206	3.08487	1410	26.3507	9.76799
Niben101Scf34389g00003	elongation factor Tu, partial [Arcanobacterium phocisimile]	7.79187	2.94442	0.0196822	0.483781	4.93299	-2.95409	0.019401	0.534215	7.79187	0.0685217	0.953066	0.999998	6.09868	-0.0782008	0.946507	0.999995	gb|AIA58500.1|	*-*-	elongation factor Tu, partial [Arcanobacterium phocisimile]			13	18.3825	7.78441	9	28.612	5.07609	132	13.4613	5.43554	7	8.72357	4.12337	19	32.5159	9.84318	23	2.32461	0.832419	8	11.6599	4.24358	15	32.0052	9.7555	214	25.2947	9.37654
Niben101Scf05621g13007	Chlorophyll a-b binding protein 7, chloroplastic	25.0134	2.93998	0.017355	0.45729	24.3181	-3.49889	0.00457288	0.271019	36.0873	-0.557699	0.641113	0.999998	36.0873	-0.00121516	0.999188	0.999995	sp|P10708|CB12_SOLLC	***-	Chlorophyll a-b binding protein 7, chloroplastic	IPR022796 (Chlorophyll A-B binding protein), IPR023329 (Chlorophyll a/b binding protein domain)	GO:0009765 (photosynthesis, light harvesting), GO:0016020 (membrane)	10	6.05572	2.5644	11	14.9762	2.65695	5843	255.184	103.041	23	12.2752	5.8021	24	17.5896	5.32472	3989	172.659	61.8275	15	9.36267	3.40751	16	14.6202	4.45638	3580	181.218	67.1762
Niben101Scf12680g01004	Pectate lyase	6.14742	2.93925	0.00671123	0.306137	3.35021	-2.30419	0.0350078	0.654706	6.14742	0.226871	0.823708	0.999998	5.44379	0.408186	0.691203	0.999995	sp|O24554|PLY_ZINVI	***-	Pectate lyase	IPR011050 (Pectin lyase fold/virulence factor), IPR018082 (AmbAllergen)		6	2.04211	0.864769	5	3.82598	0.678771	1492	36.6226	14.7878	2	0.599919	0.283564	7	2.88341	0.872864	1021	24.8378	8.89419	10	3.5081	1.27676	15	7.70348	2.3481	1405	39.9722	14.8174
Niben101Scf01993g08022	MLO-like protein 4	39.1126	2.93863	0.021912	0.501706	44.8144	-3.1024	0.0155349	0.487279	51.2509	-0.00510609	0.996815	0.999998	51.2509	-0.158664	0.901278	0.999995	sp|O23693|MLO4_ARATH	*-*-	MLO-like protein 4	IPR004326 (Mlo-related protein)	GO:0006952 (defense response), GO:0016021 (integral component of membrane)	237	32.9523	13.9542	254	79.3989	14.0862	31048	311.331	125.712	256	31.3697	14.8275	345	58.0545	17.5742	28674	284.96	102.042	318	45.5729	16.5861	462	96.9272	29.5444	16528	192.092	71.2072
Niben101Scf18039g00002	Calcium-binding protein PBP1	44.1195	2.93372	0.0349561	0.584823	6.50033	4.81756	0.00172724	0.152023	44.1195	7.5861	5.42616e-07	0.00146079	0.496006	0.165183	0.920229	0.999995	sp|Q9LSQ6|PBP1_ARATH	*-**	Calcium-binding protein PBP1	IPR011992 (EF-hand domain pair)	GO:0005509 (calcium ion binding)	0	0	0	2	2.38357	0.422871	69	2.63788	1.06515	1	0.467184	0.220823	0	0	0	73	2.76589	0.99044	255	139.327	50.7077	332	265.557	80.9446	43	1.90535	0.706299
Niben101Scf09416g03005	cellulose synthase-like A3 LENGTH=556	7.64823	2.92561	0.00630896	0.294519	2.81142	-2.22401	0.0389346	0.676823	7.64823	0.151176	0.883214	0.999998	5.56576	0.550429	0.594957	0.999995	AT1G23480.1	***-	cellulose synthase-like A3 LENGTH=556	IPR029044 (Nucleotide-diphospho-sugar transferases)		6	1.10392	0.467474	16	6.61836	1.17417	2810	37.2859	15.0556	6	0.972907	0.459864	14	3.11741	0.9437	1493	19.6338	7.03069	13	2.46531	0.897243	11	3.05384	0.93084	3704	56.9653	21.1166
Niben101Scf01847g02018	proline-rich protein, putative, expressed [Oryza sativa Japonica Group]	39.5715	2.92417	0.0248049	0.514183	31.0995	-2.94615	0.0237525	0.569418	39.5715	-0.0283703	0.982472	0.999998	35.7407	0.00638742	0.996054	0.999995	gb|ABB46758.1|	*-*-	proline-rich protein, putative, expressed [Oryza sativa Japonica Group]	IPR006041 (Pollen Ole e 1 allergen/extensin)		50	15.3168	6.48617	29	19.9729	3.5434	10895	240.701	97.1924	21	5.66959	2.67984	56	20.7619	6.28501	10756	235.509	84.3337	47	14.8402	5.40103	60	27.7342	8.45368	11047	282.876	104.86
Niben101Scf06678g04009	Defensin-like protein	88.9248	2.92412	0.0168915	0.451248	35.9801	-2.55732	0.0367987	0.666203	88.9248	0.282325	0.815877	0.999998	52.3231	0.084474	0.944493	0.999995	sp|Q40901|DEF_PETIN	***-	Defensin-like protein	IPR008176 (Gamma thionin)	GO:0006952 (defense response)	54	35.3544	14.9714	47	69.1818	12.2736	6804	321.267	129.724	51	29.4275	13.9095	68	53.8814	16.3109	4638	217.04	77.7199	58	39.14	14.2449	39	38.5284	11.7439	11869	649.557	240.786
Niben101Scf06848g05003	HXXXD-type acyl-transferase family protein LENGTH=442	16.4724	2.91298	0.0369016	0.596717	2.23933	5.23567	0.00129788	0.128202	16.4724	7.72586	8.94868e-07	0.00169033	0.217377	0.422791	0.812402	0.999995	AT3G26040.1	****	HXXXD-type acyl-transferase family protein LENGTH=442	IPR003480 (Transferase), IPR023213 (Chloramphenicol acetyltransferase-like domain)	GO:0016747 (transferase activity, transferring acyl groups other than amino-acyl groups)	0	0	0	0	0	0	78	1.61503	0.652131	0	0	0	0	0	0	51	1.04656	0.374762	145	42.9086	15.6164	252	109.169	33.2759	59	1.41592	0.52487
Niben101Scf04561g00005	Chlorophyll a-b binding protein 7, chloroplastic	69.9326	2.91283	0.0249784	0.515606	74.1766	-3.23988	0.0126442	0.452444	85.3848	-0.197815	0.878626	0.999998	85.3848	-0.129236	0.920521	0.999995	sp|P10708|CB12_SOLLC	*-*-	Chlorophyll a-b binding protein 7, chloroplastic	IPR022796 (Chlorophyll A-B binding protein), IPR023329 (Chlorophyll a/b binding protein domain)	GO:0009765 (photosynthesis, light harvesting), GO:0016020 (membrane)	331	154.031	65.2271	422	441.506	78.3279	8309	278.856	112.599	347	142.313	67.2669	467	263.013	79.619	6351	211.243	75.6439	270	129.505	47.1329	434	304.745	92.8894	4839	188.23	69.7754
Niben101Ctg16210g00007	Chlorophyll a-b binding protein 16, chloroplastic	18.6886	2.90613	0.0104116	0.376795	15.4144	-3.27433	0.00382784	0.242157	18.6886	-0.361506	0.734963	0.999998	17.4079	-0.00669056	0.99499	0.999995	sp|P27492|CB21_TOBAC	***-	Chlorophyll a-b binding protein 16, chloroplastic	IPR022796 (Chlorophyll A-B binding protein), IPR023329 (Chlorophyll a/b binding protein domain)	GO:0009765 (photosynthesis, light harvesting), GO:0016020 (membrane)	4	3.15315	1.33526	27	47.8512	8.48931	1847	105.003	42.3993	5	3.47367	1.6419	21	20.0347	6.0649	1910	107.616	38.5363	7	5.68755	2.06997	9	10.7052	3.26305	2077	136.859	50.7327
Niben101Scf34696g00003	Chlorophyll a-b binding protein 50, chloroplastic	93.5925	2.90386	0.0253125	0.520098	135.895	-3.88006	0.00278519	0.204098	152.919	-0.803685	0.532323	0.999998	152.919	-0.172521	0.893291	0.999995	sp|P27496|CB25_TOBAC	***-	Chlorophyll a-b binding protein 50, chloroplastic	IPR022796 (Chlorophyll A-B binding protein), IPR023329 (Chlorophyll a/b binding protein domain)	GO:0009765 (photosynthesis, light harvesting), GO:0016020 (membrane)	59	40.2615	17.0494	81	124.27	22.0469	21118	1039.3	419.66	54	32.4762	15.3505	146	120.579	36.5015	20373	993.692	355.832	44	30.948	11.2634	76	78.2561	23.8533	11618	662.708	245.661
Niben101Scf00103g00018	Non-specific lipid-transfer protein 1	9.6994	2.90166	0.0135334	0.419824	2.87925	-2.26782	0.0556322	0.756347	9.6994	0.526179	0.634473	0.999998	5.45263	0.107665	0.923226	0.999995	sp|P85894|LTP1_MORNI	****	Non-specific lipid-transfer protein 1	IPR000528 (Plant lipid transfer protein/Par allergen), IPR016140 (Bifunctional inhibitor/plant lipid transfer protein/seed storage helical domain)	GO:0006869 (lipid transport), GO:0008289 (lipid binding)	0	0	0	14	18.9145	3.35564	743	32.2006	13.0023	0	0	0	21	15.2729	4.62341	261	11.2104	4.01435	9	5.57453	2.02883	8	7.25404	2.21111	1335	67.0591	24.8583
Niben101Scf15366g00017	glucose-6-phosphate/phosphate translocator 2 LENGTH=388	23.6509	2.90159	0.0265922	0.529774	9.41136	-2.22393	0.0899341	0.840657	23.6509	0.210857	0.869822	0.999998	15.009	0.466799	0.717377	0.999995	AT1G61800.1	***-	glucose-6-phosphate/phosphate translocator 2 LENGTH=388	IPR004696 (Triose phosphate/phosphoenolpyruvate translocator), IPR004853 (Triose-phosphate transporter domain)	GO:0005215 (transporter activity), GO:0006810 (transport), GO:0016020 (membrane), GO:0016021 (integral component of membrane)	5	1.48524	0.628951	28	18.6995	3.31749	4749	101.737	41.0805	0	0	0	21	7.54964	2.28542	3413	72.464	25.9487	9	2.75558	1.00288	15	6.72334	2.04934	7377	183.172	67.9006
Niben101Ctg16374g00003	Chlorophyll a-b binding protein 50, chloroplastic	293.004	2.8975	0.0331153	0.56964	341.771	-3.51968	0.00964016	0.397296	405.071	-0.557032	0.681489	0.999998	405.071	-0.0651531	0.961707	0.999995	sp|P27496|CB25_TOBAC	***-	Chlorophyll a-b binding protein 50, chloroplastic	IPR022796 (Chlorophyll A-B binding protein), IPR023329 (Chlorophyll a/b binding protein domain)	GO:0009765 (photosynthesis, light harvesting), GO:0016020 (membrane)	174	94.1467	39.8681	314	381.97	67.7657	70293	2742.96	1107.58	161	76.7743	36.2889	425	278.307	84.249	65333	2526.67	904.775	189	105.405	38.3617	294	240.032	73.1644	45777	2070.41	767.485
Niben101Scf00963g04011	conserved hypothetical protein [Ricinus communis] gb|EEF49778.1| conserved hypothetical protein [Ricinus communis]	8.42954	2.88553	0.0144441	0.431242	3.29528	-2.22854	0.0618363	0.772351	8.42954	1.07302	0.33267	0.999998	3.42654	-0.416025	0.710838	0.999995	ref|XP_002512326.1|	***-	conserved hypothetical protein [Ricinus communis] gb|EEF49778.1| conserved hypothetical protein [Ricinus communis]	IPR021410 (The fantastic four family)		1	0.624173	0.264317	0	0	0	551	24.8032	10.0153	2	1.10019	0.520028	4	3.02166	0.914713	529	23.6004	8.45109	3	1.93005	0.702436	5	4.70914	1.43539	1197	62.4529	23.1508
Niben101Scf03263g02006	TPA: hypothetical protein ZEAMMB73_248209 [Zea mays]	8.82611	2.88239	0.0166401	0.447453	9.05261	-3.18065	0.00821491	0.36912	10.1068	-0.0640535	0.957048	0.999998	10.1068	-0.234208	0.843837	0.999995	tpg|DAA37023.1|	***-	TPA: hypothetical protein ZEAMMB73_248209 [Zea mays]	IPR021883 (Protein of unknown function DUF3493)		104	17.4761	7.40055	47	17.7563	3.15016	4040	48.9603	19.7696	99	14.6615	6.93007	99	20.1338	6.09489	3286	39.4673	14.1329	84	14.549	5.29505	100	25.3558	7.72871	2584	36.2958	13.4546
Niben101Scf14872g00008	Ubiquitin carboxyl-terminal hydrolase 17-like protein 24	6.72649	2.88051	0.0122796	0.402538	1.4341	1.76309	0.145676	0.923717	6.72649	5.53842	7.36595e-06	0.00534016	0.312156	-0.894819	0.488855	0.999995	sp|Q0WX57|U17LO_HUMAN	*-**	Ubiquitin carboxyl-terminal hydrolase 17-like protein 24	IPR028889 (Ubiquitin specific protease domain)	GO:0006511 (ubiquitin-dependent protein catabolic process), GO:0036459 (ubiquitinyl hydrolase activity)	0	0	0	4	1.86118	0.330193	77	1.14928	0.464068	1	0.182397	0.0862136	8	2.0038	0.606588	46	0.680458	0.243665	80	17.0654	6.2109	139	43.4076	13.2311	115	1.98946	0.737477
Niben101Scf05961g02035	3-beta-hydroxysteroid-Delta(8),Delta(7)-isomerase	26.6266	2.87215	0.0273913	0.534956	24.557	-3.09331	0.017508	0.516208	26.6266	0.171677	0.89479	0.999998	25.723	-0.392836	0.762177	0.999995	sp|P70245|EBP_MOUSE	****	3-beta-hydroxysteroid-Delta(8),Delta(7)-isomerase	IPR007905 (Emopamil-binding protein)	GO:0016021 (integral component of membrane), GO:0016125 (sterol metabolic process), GO:0047750 (cholestenol delta-isomerase activity)	303	57.1666	24.2082	223	94.5907	16.7814	6585	89.5998	36.1795	391	65.0145	30.7304	329	75.1234	22.7413	4183	56.4088	20.1994	353	68.6463	24.9836	311	88.5374	26.9871	4774	75.2896	27.9093
Niben101Scf01395g00006	Pentatricopeptide repeat-containing protein	5.24077	2.87077	0.023828	0.509742	0.863016	2.44954	0.086467	0.831018	5.24077	5.5977	7.91268e-05	0.0298927	0.195995	-0.277396	0.859028	0.999995	sp|Q5XET4|PP142_ARATH	***-	Pentatricopeptide repeat-containing protein	IPR002885 (Pentatricopeptide repeat)		1	0.37323	0.158051	1	0.839113	0.148868	23	0.619093	0.249983	2	0.657871	0.310956	0	0	0	29	0.773631	0.27703	45	17.3114	6.30042	53	29.8483	9.09806	28	0.87355	0.323818
Niben101Scf00929g03016	Geranylgeranyl diphosphate synthase	6.96524	2.86882	0.018368	0.469642	2.34506	-1.93301	0.118307	0.886393	6.96524	-0.0740345	0.947218	0.999998	5.33522	1.00984	0.376195	0.999995	sp|P48368|CRTE_CYAPA	***-	Geranylgeranyl diphosphate synthase	IPR017446 (Polyprenyl synthetase-related)	GO:0008299 (isoprenoid biosynthetic process)	2	0.996636	0.422043	7	7.84239	1.39133	978	35.1477	14.1923	1	0.439178	0.207586	1	0.603096	0.182569	521	18.5568	6.64502	4	2.05451	0.747734	1	0.751923	0.229194	1290	53.734	19.9188
Niben101Scf18643g00022	Chlorophyll a-b binding protein P4, chloroplastic	27.2948	2.86706	0.0201052	0.489092	35.3093	-3.32584	0.00697897	0.34085	40.8287	-0.419399	0.730182	0.999998	40.8287	-0.0393837	0.974149	0.999995	sp|Q9SQL2|CB24_PEA	***-	Chlorophyll a-b binding protein P4, chloroplastic	IPR022796 (Chlorophyll A-B binding protein), IPR023329 (Chlorophyll a/b binding protein domain)	GO:0009765 (photosynthesis, light harvesting), GO:0016020 (membrane)	35	15.4487	6.542	75	74.4266	13.2041	7993	254.439	102.74	19	7.39112	3.49356	96	51.2831	15.5244	7693	242.704	86.9101	38	17.2882	6.29197	83	55.2799	16.8499	4295	158.467	58.7425
Niben101Scf02513g08007	Chlorophyll a-b binding protein, chloroplastic	81.0396	2.86688	0.0224568	0.505091	97.054	-2.95933	0.0184655	0.527767	105.721	0.126346	0.919563	0.999998	105.721	-0.218793	0.86118	0.999995	sp|P13869|CB12_PETHY	***-	Chlorophyll a-b binding protein, chloroplastic	IPR022796 (Chlorophyll A-B binding protein), IPR023329 (Chlorophyll a/b binding protein domain)	GO:0009765 (photosynthesis, light harvesting), GO:0016020 (membrane)	71	31.4653	13.3245	125	124.545	22.0957	21831	697.748	281.743	84	32.8085	15.5076	181	97.0804	29.3881	21711	687.721	246.266	213	97.2961	35.4106	232	155.141	47.2887	11682	432.757	160.419
Niben101Scf04495g00028	GASA/GAST/Snakin [Medicago truncatula]	11.8691	2.86463	0.00398268	0.235029	5.10073	-2.02775	0.0440845	0.705144	11.8691	0.648145	0.488902	0.999998	6.45213	0.188734	0.842468	0.999995	gb|KEH28241.1|	*-*-	GASA/GAST/Snakin [Medicago truncatula]			5	3.00794	1.27376	6	8.11511	1.43971	950	41.2168	16.6429	2	1.06038	0.501211	4	2.91232	0.881614	904	38.8711	13.9194	10	6.20072	2.25673	12	10.893	3.32029	1611	81.0117	30.0304
Niben101Ctg12456g00002	Thioredoxin M-type, chloroplastic	9.68086	2.84994	0.0120928	0.399733	8.44258	-3.09947	0.00616954	0.318807	11.214	-0.244308	0.805504	0.999998	11.214	-0.00522304	0.995781	0.999995	sp|Q9XGS0|TRXM_BRANA	--*-	Thioredoxin M-type, chloroplastic			3	7.03395	2.97865	3	15.8141	2.80559	408	68.9906	27.8577	9	18.5975	8.79047	5	14.1882	4.29504	204	34.1875	12.2422	3	7.25007	2.63864	10	35.3789	10.7839	215	42.1376	15.6201
Niben101Scf01160g01003	Chlorophyll a-b binding protein 50, chloroplastic	18.9708	2.84095	0.0149601	0.436433	35.4482	-4.00698	0.000574464	0.0739523	31.9657	-0.638227	0.571656	0.999998	35.4482	-0.527807	0.638778	0.999995	sp|P27496|CB25_TOBAC	***-	Chlorophyll a-b binding protein 50, chloroplastic	IPR022796 (Chlorophyll A-B binding protein), IPR023329 (Chlorophyll a/b binding protein domain)	GO:0009765 (photosynthesis, light harvesting), GO:0016020 (membrane)	26	18.0112	7.62714	31	48.2808	8.56554	3951	197.391	79.7045	33	20.1473	9.52301	66	55.3341	16.7507	4516	223.605	80.0709	26	18.5646	6.75651	28	29.268	8.92119	1921	111.237	41.2347
Niben101Scf01750g13009	sex-linked protein 9 [Silene latifolia]	47.8549	2.83941	0.0239556	0.51094	60.6533	-3.45398	0.00601165	0.315591	61.4994	-0.278807	0.823849	0.999998	61.4994	-0.335761	0.788601	0.999995	gb|ADH43621.1|	***-	sex-linked protein 9 [Silene latifolia]	IPR017498 (Photosystem I PsaO)		215	51.8275	21.9472	139	75.3322	13.3647	21252	369.465	149.186	250	53.1124	25.1046	248	72.3525	21.9025	21873	376.868	134.953	194	48.2021	17.543	213	77.4761	23.6155	13710	276.256	102.406
Niben101Scf39295g00002	Leucine-rich repeat receptor-like protein kinase family protein LENGTH=1045	11.0475	2.83876	0.00549584	0.278637	4.98872	-2.80816	0.0061018	0.318807	11.0475	0.80534	0.400222	0.999998	4.98872	-0.774744	0.419184	0.999995	AT4G08850.1	*-*-	Leucine-rich repeat receptor-like protein kinase family protein LENGTH=1045	IPR001611 (Leucine-rich repeat)	GO:0005515 (protein binding)	3	1.74729	0.739919	7	9.16611	1.62617	552	23.1864	9.36244	7	3.59315	1.69837	16	11.2783	3.41415	661	27.5172	9.85363	2	1.20065	0.436972	5	4.3942	1.3394	1738	84.6147	31.366
Niben101Scf00802g00010	Aldehyde dehydrogenase family 1 member A3	11.7807	2.83309	0.0186837	0.471803	4.66053	-0.439869	0.717183	0.999226	11.7807	2.7546	0.0223344	0.999998	4.37884	-0.361375	0.766213	0.999995	sp|P47895|AL1A3_HUMAN	****	Aldehyde dehydrogenase family 1 member A3	IPR015657 (Aminobutyraldehyde dehydrogenase), IPR016161 (Aldehyde/histidinol dehydrogenase), IPR029510 (Aldehyde dehydrogenase, glutamic acid active site)	GO:0008152 (metabolic process), GO:0016491 (oxidoreductase activity), GO:0016620 (oxidoreductase activity, acting on the aldehyde or oxo group of donors, NAD or NADP as acceptor), GO:0055114 (oxidation-reduction process)	2	0.514921	0.218052	16	9.26135	1.64306	1388	25.7722	10.4065	12	2.72286	1.28701	7	2.18116	0.66028	1698	31.2469	11.1892	141	37.4173	13.6179	114	44.2876	13.4993	1031	22.1882	8.225
Niben101Scf03226g03002	Protein disulfide isomerase-like 1-4	12.3031	2.83262	0.0157937	0.444688	4.50631	-2.22058	0.0596169	0.766062	12.3031	0.303094	0.789219	0.999998	7.3448	0.30895	0.786255	0.999995	sp|Q9FF55|PDI14_ARATH	****	Protein disulfide isomerase-like 1-4	IPR005792 (Protein disulphide isomerase), IPR012336 (Thioredoxin-like fold)	GO:0005783 (endoplasmic reticulum), GO:0016853 (isomerase activity), GO:0045454 (cell redox homeostasis)	5	1.38688	0.587297	6	3.74165	0.663809	2573	51.4706	20.7833	4	0.977826	0.462189	10	3.35697	1.01622	1696	33.6243	12.0405	3	0.857692	0.312154	6	2.51122	0.765447	4169	96.6613	35.8316
Niben101Scf02839g02012	OBP3-responsive gene 1 LENGTH=670	12.5249	2.81947	0.0161877	0.445388	8.14262	-2.99208	0.0106983	0.416851	12.5249	0.0526162	0.963454	0.999998	10.3252	-0.22522	0.844477	0.999995	AT5G53450.1	***-	OBP3-responsive gene 1 LENGTH=670	IPR006843 (Plastid lipid-associated protein/fibrillin conserved domain), IPR011009 (Protein kinase-like domain)	GO:0004672 (protein kinase activity), GO:0005524 (ATP binding), GO:0006468 (protein phosphorylation), GO:0016772 (transferase activity, transferring phosphorus-containing groups)	5	1.07074	0.453424	45	21.6656	3.84372	4278	66.0705	26.6786	7	1.32113	0.62446	79	20.4749	6.19814	3212	49.1643	17.6052	11	2.42801	0.883665	42	13.5716	4.13676	4906	87.8204	32.5543
Niben101Scf02250g02001	BnaC09g34100D [Brassica napus]	11.4808	2.81685	0.00660764	0.303445	9.43198	-2.17648	0.0379424	0.670381	12.0142	0.603293	0.533013	0.999998	12.0142	0.0370784	0.969821	0.999995	emb|CDX80332.1|	*-*-	BnaC09g34100D [Brassica napus]	IPR021584 (Thylakoid soluble phosphoprotein TSP9)		4	6.3063	2.67051	7	24.8117	4.40187	631	71.7457	28.9702	6	8.33681	3.94056	5	9.54036	2.88805	532	59.9495	21.4673	9	14.6251	5.32277	25	59.4732	18.128	225	29.6518	10.9917
Niben101Scf12258g01006	Tetratricopeptide repeat (TPR)-like superfamily protein LENGTH=1819	14.15	2.79763	0.0319809	0.563271	7.34478	-2.57517	0.0484604	0.731497	14.15	-0.0693732	0.957232	0.999998	12.3088	0.291833	0.821587	0.999995	AT4G28080.1	*-*-	Tetratricopeptide repeat (TPR)-like superfamily protein LENGTH=1819	IPR011990 (Tetratricopeptide-like helical domain)	GO:0005515 (protein binding)	16	1.55507	0.658521	46	10.0515	1.78325	12184	85.4027	34.4847	21	1.7988	0.850239	60	7.05767	2.13649	7657	53.1922	19.0476	16	1.60285	0.583352	52	7.62606	2.3245	13130	106.671	39.5422
Niben101Scf07510g00016	Chlorophyll a-b binding protein 13, chloroplastic	99.345	2.79737	0.0313223	0.558643	107.005	-3.24444	0.0125153	0.450746	134.438	-0.37829	0.770425	0.999998	134.438	-0.0687862	0.957678	0.999995	sp|P27489|CB23_SOLLC	***-	Chlorophyll a-b binding protein 13, chloroplastic	IPR022796 (Chlorophyll A-B binding protein), IPR023329 (Chlorophyll a/b binding protein domain)	GO:0009765 (photosynthesis, light harvesting), GO:0016020 (membrane)	182	47.0344	19.9175	292	169.657	30.0989	46945	874.954	353.297	211	48.0574	22.7153	395	123.544	37.3991	39444	728.591	260.902	220	58.6016	21.3278	326	127.124	38.7488	29716	641.93	237.958
Niben101Scf05146g03009	CASP-like protein 4D1	5.82082	2.79254	0.0322498	0.564234	2.28954	-1.45346	0.275803	0.997312	8.35844	-0.488022	0.687925	0.999998	8.35844	1.8271	0.142755	0.999995	sp|B9SXY8|CSPLE_RICCO	***-	CASP-like protein 4D1	IPR006702 (Uncharacterised protein family UPF0497, trans-membrane plant)		11	5.86504	2.48365	0	0	0	1455	55.9491	22.5917	0	0	0	1	0.645295	0.195343	489	18.6357	6.67328	5	2.74784	1.00007	10	8.04535	2.45231	848	37.7944	14.0101
Niben101Scf03548g02030	magnesium-protoporphyrin IX methyltransferase LENGTH=312	8.89257	2.78895	0.0191187	0.478728	7.77472	-2.98544	0.0120221	0.442891	11.4122	-0.214439	0.844441	0.999998	11.4122	0.0179476	0.986878	0.999995	AT4G25080.3	***-	magnesium-protoporphyrin IX methyltransferase LENGTH=312	IPR029063 (S-adenosyl-L-methionine-dependent methyltransferase)		5	4.57207	1.93612	0	0	0	1213	79.9936	32.3006	5	4.02946	1.9046	7	7.74677	2.34509	815	53.2671	19.0745	6	5.65505	2.05814	7	9.65845	2.94399	765	58.4733	21.6756
Niben101Scf15694g00009	RNA-binding protein 38	6.32582	2.78637	0.01074	0.383343	2.60072	1.26732	0.285957	0.998843	6.32582	4.59621	0.000101389	0.035706	0.580717	-0.542528	0.66951	0.999995	sp|Q62176|RBM38_MOUSE	*-**	RNA-binding protein 38	IPR012677 (Nucleotide-binding alpha-beta plait domain)	GO:0000166 (nucleotide binding), GO:0003676 (nucleic acid binding)	1	0.52302	0.221482	2	2.35176	0.417227	54	2.03687	0.822468	3	1.38285	0.653629	1	0.632992	0.191619	67	2.50468	0.896902	50	26.9545	9.81	34	26.8327	8.17888	61	2.66687	0.988587
Niben101Scf04018g06007	Photosystem II reaction center X protein	17.6519	2.78385	0.00571646	0.284537	13.9672	-2.54591	0.0118016	0.441508	19.1948	0.245298	0.795259	0.999998	19.1948	-0.00735962	0.993814	0.999995	sp|Q2JN82|PSBX_SYNJB	--**	Photosystem II reaction center X protein	IPR009518 (Photosystem II PsbX)	GO:0009523 (photosystem II), GO:0015979 (photosynthesis), GO:0016020 (membrane)	6	9.06856	3.84024	13	44.1748	7.83709	1043	113.69	45.9069	10	13.3205	6.29621	14	25.6092	7.75238	720	77.782	27.853	7	10.9051	3.96886	32	72.98	22.2451	571	72.1401	26.7418
Niben101Scf04504g03008	Chlorophyll a-b binding protein 13, chloroplastic	53.542	2.78231	0.0340065	0.577088	67.1882	-3.27504	0.0125635	0.451511	83.6341	-0.481024	0.71284	0.999998	83.6341	-0.0117151	0.992847	0.999995	sp|P27489|CB23_SOLLC	***-	Chlorophyll a-b binding protein 13, chloroplastic	IPR022796 (Chlorophyll A-B binding protein), IPR023329 (Chlorophyll a/b binding protein domain)	GO:0009765 (photosynthesis, light harvesting), GO:0016020 (membrane)	76	19.7993	8.38434	165	96.6415	17.1452	29707	558.144	225.373	83	19.0567	9.00752	192	60.5364	18.3255	26130	486.557	174.232	88	23.6298	8.6	218	85.6956	26.1209	15597	339.649	125.905
Niben101Scf11756g03011	Interactor of constitutive active rops 1 isoform 1 [Theobroma cacao] gb|EOY13689.1| Interactor of constitutive active rops 1 isoform 1 [Theobroma cacao]	12.3799	2.78013	0.0163707	0.445718	9.7409	-2.92227	0.0116122	0.438553	12.4365	-0.420245	0.708733	0.999998	12.4365	0.278104	0.804712	0.999995	ref|XP_007022164.1|	*-*-	Interactor of constitutive active rops 1 isoform 1 [Theobroma cacao] gb|EOY13689.1| Interactor of constitutive active rops 1 isoform 1 [Theobroma cacao]			15	3.86917	1.63847	37	21.4572	3.80673	4242	78.9131	31.8643	3	0.681996	0.322359	27	8.42888	2.55158	3991	73.5813	26.3488	13	3.45631	1.25791	17	6.61671	2.01684	4237	91.3562	33.865
Niben101Scf01212g02005	GDSL esterase/lipase	5.92308	2.77981	0.00307477	0.205511	2.93234	-2.14714	0.0233909	0.568484	5.92308	0.357039	0.687111	0.999998	3.98066	0.275633	0.758098	0.999995	sp|Q9FJ41|GDL85_ARATH	*-*-	GDSL esterase/lipase	IPR013830 (SGNH hydrolase-type esterase domain)	GO:0006629 (lipid metabolic process), GO:0016788 (hydrolase activity, acting on ester bonds)	6	2.11018	0.893594	14	11.0698	1.96391	887	22.498	9.08447	10	3.09958	1.46508	8	3.40517	1.03081	700	17.5965	6.30114	9	3.26253	1.18739	9	4.77616	1.45582	1388	40.8049	15.126
Niben101Scf07417g01006	RING finger protein 44	43.6859	2.77584	0.0281764	0.539968	12.4182	1.84306	0.152242	0.930026	43.6859	4.50307	0.000433436	0.12253	5.00175	0.115832	0.929114	0.999995	sp|Q4V7B8|RNF44_RAT	*-*-	RING finger protein 44	IPR013083 (Zinc finger, RING/FYVE/PHD-type)	GO:0005515 (protein binding), GO:0008270 (zinc ion binding)	4	1.92508	0.815209	5	5.41007	0.959806	944	32.7652	13.2302	5	2.12077	1.00242	3	1.74739	0.528969	800	27.5194	9.85442	255	126.495	46.0373	324	235.289	71.7184	892	35.8845	13.3021
Niben101Scf25043g00002	Myb-related protein 306	5.32764	2.7714	0.0442772	0.636038	1.89877	-2.38308	0.0862351	0.830585	5.32764	-0.232021	0.853173	0.999998	4.08173	0.620342	0.624146	0.999995	sp|P81392|MYB06_ANTMA	*-*-	Myb-related protein 306	IPR009057 (Homeodomain-like)	GO:0003677 (DNA binding), GO:0003682 (chromatin binding)	1	0.505201	0.213936	4	4.54326	0.806025	763	27.7997	11.2252	1	0.445244	0.210453	4	2.4457	0.740361	367	13.2522	4.7455	0	0	0	0	0	0	1021	43.1165	15.9829
Niben101Scf00704g04002	Vacuolar protein sorting-associated protein 45 homolog	6.11365	2.77056	0.011804	0.396336	2.43898	2.42259	0.0466703	0.723218	6.11365	5.28039	1.06188e-05	0.00689489	0.357376	-0.0872396	0.946808	0.999995	sp|O49048|VPS45_ARATH	***-	Vacuolar protein sorting-associated protein 45 homolog	IPR001619 (Sec1-like protein), IPR027482 (Sec1-like, domain 2)	GO:0006904 (vesicle docking involved in exocytosis), GO:0016192 (vesicle-mediated transport)	0	0	0	1	0.601119	0.106645	124	2.39106	0.965484	0	0	0	0	0	0	154	2.94304	1.05388	57	15.7085	5.71705	91	36.7134	11.1906	173	3.86648	1.43327
Niben101Scf01489g01032	BnaA03g42930D [Brassica napus]	25.1793	2.76943	0.043608	0.632808	3.93605	5.96206	0.000400329	0.0587795	25.1793	5.96217	3.54663e-05	0.01602	0.469386	2.76932	0.111736	0.999995	emb|CDX90488.1|	-**-	BnaA03g42930D [Brassica napus]			3	1.5156	0.641808	3	3.40745	0.604518	11	0.400782	0.161832	0	0	0	1	0.611426	0.18509	7	0.252768	0.0905136	163	84.8779	30.891	191	145.601	44.3807	17	0.717904	0.266121
Niben101Scf06639g01008	Pectinesterase/pectinesterase inhibitor 3	5.16339	2.76604	0.0107564	0.383343	2.33301	-2.30554	0.0344431	0.650634	5.16339	0.0883675	0.931632	0.999998	2.97248	0.37213	0.719442	0.999995	sp|O49006|PME3_ARATH	****	Pectinesterase/pectinesterase inhibitor 3	IPR006501 (Pectinesterase inhibitor domain), IPR011050 (Pectin lyase fold/virulence factor)	GO:0004857 (enzyme inhibitor activity), GO:0005618 (cell wall), GO:0030599 (pectinesterase activity), GO:0042545 (cell wall modification)	11	2.12505	0.899887	16	6.94928	1.23288	1206	16.8025	6.78469	7	1.19181	0.563333	5	1.16903	0.353887	1230	16.984	6.08181	4	0.796486	0.289878	11	3.20653	0.977382	2376	38.3685	14.2229
Niben101Scf02407g02007	Cyclin-U4-1	6.86009	2.76534	0.0141444	0.426179	5.68772	-2.74309	0.0150561	0.483361	6.86009	0.59037	0.580131	0.999998	5.68772	-0.568123	0.59496	0.999995	sp|O80513|CCU41_ARATH	****	Cyclin-U4-1	IPR013763 (Cyclin-like), IPR013922 (Cyclin PHO80-like)	GO:0000079 (regulation of cyclin-dependent protein serine/threonine kinase activity), GO:0019901 (protein kinase binding)	5	1.85479	0.785445	5	4.17004	0.73981	835	22.339	9.02026	3	0.980801	0.463595	1	0.448958	0.135908	1734	45.9763	16.4637	10	3.82356	1.39157	4	2.23899	0.682468	1610	49.9235	18.5062
Niben101Scf05621g09002	Chlorophyll a-b binding protein 7, chloroplastic	85.0294	2.76133	0.0305768	0.556672	99.7674	-3.23406	0.0113103	0.431505	106.585	-0.0764409	0.95218	0.999998	106.585	-0.396293	0.755855	0.999995	sp|P10708|CB12_SOLLC	***-	Chlorophyll a-b binding protein 7, chloroplastic	IPR022796 (Chlorophyll A-B binding protein), IPR023329 (Chlorophyll a/b binding protein domain)	GO:0009765 (photosynthesis, light harvesting), GO:0016020 (membrane)	315	78.4494	33.2208	424	237.405	42.1182	33701	605.305	244.416	293	64.3104	30.3976	913	275.188	83.3048	29117	518.305	185.6	257	65.9713	24.01	707	265.684	80.9832	19450	404.904	150.095
Niben101Scf01036g03001	Protochlorophyllide reductase	16.6877	2.7583	0.0258385	0.523677	23.4216	-3.96422	0.0013311	0.130718	23.5135	-0.657065	0.588549	0.999998	23.5135	-0.548857	0.650718	0.999995	sp|P15904|POR_AVESA	****	Protochlorophyllide reductase	IPR002347 (Glucose/ribitol dehydrogenase)	GO:0008152 (metabolic process), GO:0016491 (oxidoreductase activity), GO:0016630 (protochlorophyllide reductase activity), GO:0055114 (oxidation-reduction process)	29	9.3428	3.95637	72	52.1502	9.25201	6111	141.985	57.3322	19	5.39469	2.54991	188	73.3022	22.19	5521	127.132	45.5249	47	15.607	5.68012	19	9.23633	2.81533	4164	112.136	41.5678
Niben101Scf00104g02012	photosystem II reaction center W LENGTH=133	29.81	2.75705	0.0157508	0.444331	27.4789	-2.83576	0.0130124	0.46078	33.1785	0.00275646	0.998033	0.999998	33.1785	-0.0814585	0.941939	0.999995	AT2G30570.1	****	photosystem II reaction center W LENGTH=133	IPR009806 (Photosystem II PsbW, class 2)	GO:0009507 (chloroplast), GO:0009523 (photosystem II), GO:0015979 (photosynthesis)	21	14.402	6.09878	28	43.1724	7.65925	4295	212.431	85.7776	20	12.0884	5.71381	41	34.0304	10.3017	3784	185.487	66.4212	23	16.2583	5.91714	58	60.0204	18.2948	3069	175.936	65.218
Niben101Scf02262g01007	Chlorophyll a-b binding protein 50, chloroplastic	579.383	2.75669	0.0454101	0.641266	599.506	-3.39961	0.0135999	0.467852	737.55	-0.517933	0.706623	0.999998	737.55	-0.124988	0.927621	0.999995	sp|P27496|CB25_TOBAC	***-	Chlorophyll a-b binding protein 50, chloroplastic	IPR022796 (Chlorophyll A-B binding protein), IPR023329 (Chlorophyll a/b binding protein domain)	GO:0009765 (photosynthesis, light harvesting), GO:0016020 (membrane)	163	111.231	47.1027	313	480.204	85.1935	104687	5152.08	2080.35	261	156.968	74.1942	555	458.364	138.756	90781	4427.84	1585.57	235	165.291	60.157	255	262.57	80.034	75572	4310.74	1597.96
Niben101Scf09527g01015	Photosystem II reaction center X protein	12.3672	2.7555	0.011735	0.396336	11.953	-3.04025	0.0053081	0.294143	17.9527	-0.524249	0.597542	0.999998	17.9527	0.239494	0.808822	0.999995	sp|Q2JN82|PSBX_SYNJB	--**	Photosystem II reaction center X protein	IPR009518 (Photosystem II PsbX)	GO:0009523 (photosystem II), GO:0015979 (photosynthesis), GO:0016020 (membrane)	7	10.4933	4.44356	10	33.7021	5.97912	995	107.569	43.4353	1	1.32113	0.62446	17	30.8419	9.33644	675	72.3229	25.8981	13	20.0863	7.31032	4	9.04773	2.75784	582	72.9271	27.0335
Niben101Scf00841g02021	Aquaporin-like superfamily protein LENGTH=268	80.1817	2.75109	0.0273206	0.534749	73.5825	-3.14425	0.011646	0.439031	80.1817	0.141785	0.909073	0.999998	73.5825	-0.53494	0.666496	0.999995	AT1G73190.1	***-	Aquaporin-like superfamily protein LENGTH=268	IPR000425 (Major intrinsic protein), IPR023271 (Aquaporin-like)	GO:0005215 (transporter activity), GO:0006810 (transport), GO:0016020 (membrane)	91	32.6961	13.8457	188	151.865	26.9424	12485	323.516	130.632	74	23.4326	11.0759	302	131.323	39.7541	18477	474.51	169.918	168	62.2167	22.6436	101	54.7574	16.6906	18073	542.798	201.211
Niben101Scf02128g00025	Chlorophyll a-b binding protein 3, chloroplastic	40.7552	2.75024	0.0170749	0.452967	39.5418	-2.94735	0.0105697	0.41471	60.1419	-0.367559	0.745691	0.999998	60.1419	0.170452	0.880418	0.999995	sp|Q32904|CB23_PEA	--*-	Chlorophyll a-b binding protein 3, chloroplastic	IPR022796 (Chlorophyll A-B binding protein), IPR023329 (Chlorophyll a/b binding protein domain)	GO:0009765 (photosynthesis, light harvesting), GO:0016020 (membrane)	34	42.2994	17.9124	133	372.007	65.9981	2664	239.024	96.5153	47	51.5332	24.3582	100	150.569	45.5801	1529	135.963	48.6872	46	58.9869	21.4681	91	170.83	52.0706	1264	131.449	48.7269
Niben101Scf02459g00024	Chlorophyll a-b binding protein 151, chloroplastic	127.266	2.74528	0.0273631	0.534749	136.934	-3.2777	0.00842114	0.374654	135.307	-0.167421	0.892569	0.999998	136.934	-0.364997	0.768383	0.999995	sp|P27518|CB21_GOSHI	***-	Chlorophyll a-b binding protein 151, chloroplastic	IPR022796 (Chlorophyll A-B binding protein), IPR023329 (Chlorophyll a/b binding protein domain)	GO:0009765 (photosynthesis, light harvesting), GO:0016020 (membrane)	230	166.476	70.4973	236	384.044	68.1335	12681	661.957	267.291	281	179.252	84.7272	338	296.088	89.6316	12763	660.293	236.445	201	149.956	54.5759	256	279.596	85.2238	10790	652.829	241.999
Niben101Scf06112g00003	LuxR family transcriptional regulator [Schiedea globosa]	6.4851	2.74117	0.0243577	0.512105	4.53382	-2.95587	0.0150784	0.483361	6.4851	0.287002	0.802578	0.999998	4.53382	-0.501705	0.661683	0.999995	gb|ADK97920.1|	***-	LuxR family transcriptional regulator [Schiedea globosa]			3	1.01979	0.431849	4	3.05699	0.542344	1069	26.2072	10.5822	4	1.19835	0.566425	7	2.87984	0.871782	1398	33.967	12.1632	0	0	0	6	3.07757	0.938076	1758	49.9531	18.5172
Niben101Scf02320g00019	50S ribosomal protein L17	11.2215	2.73907	0.0234301	0.508244	9.24348	-2.60757	0.0313066	0.626169	13.0735	-0.132562	0.907689	0.999998	13.0735	0.264057	0.817744	0.999995	sp|A1SNI7|RL17_NOCSJ	*-*-	50S ribosomal protein L17	IPR000456 (Ribosomal protein L17)	GO:0003735 (structural constituent of ribosome), GO:0005622 (intracellular), GO:0005840 (ribosome), GO:0006412 (translation)	2	1.29094	0.54667	5	7.25586	1.28727	1989	92.5895	37.3867	1	0.568865	0.268885	4	3.12475	0.94592	1605	74.0473	26.5156	7	4.6571	1.69494	10	9.73961	2.96873	1450	78.2341	29.0008
Niben101Scf08812g00009	product [Oryza sativa Japonica Group]	7.224	2.73143	0.00456929	0.252793	4.53674	-2.55228	0.00818425	0.36912	7.224	-0.00312576	0.997289	0.999998	5.98461	0.182272	0.843308	0.999995	ref|NP_001052138.1|	***-	product [Oryza sativa Japonica Group]	IPR024145 (Histone deacetylase complex subunit SAP30/SAP30-like), IPR025718 (Histone deacetylase complex subunit SAP30, Sin3 binding domain)	GO:0005515 (protein binding)	13	4.00248	1.69492	25	17.3049	3.07009	1471	32.6626	13.1888	6	1.62806	0.769536	27	10.0607	3.04558	1243	27.3537	9.79511	17	5.39483	1.96343	20	9.29144	2.83213	1769	45.5268	16.8764
Niben101Scf04134g03009	Pollen Ole e 1 allergen and extensin family protein LENGTH=173	7.59216	2.72847	0.0208212	0.491309	2.95377	-2.21839	0.0624255	0.7756	7.59216	-0.197361	0.856986	0.999998	6.67942	0.707444	0.522401	0.999995	AT2G27385.1	***-	Pollen Ole e 1 allergen and extensin family protein LENGTH=173	IPR006041 (Pollen Ole e 1 allergen/extensin)		0	0	0	10	10.9256	1.93831	1279	44.8252	18.0999	2	0.856572	0.404876	6	3.52883	1.06824	594	20.6322	7.38819	2	1.00178	0.364595	4	2.9331	0.894039	1429	58.0478	21.5178
Niben101Scf12382g00008	Chlorophyll a-b binding protein 40, chloroplastic	31.9862	2.72632	0.0255582	0.520319	29.0408	-3.13527	0.0102062	0.406588	34.9485	-0.0567946	0.962553	0.999998	34.9485	-0.35216	0.770876	0.999995	sp|P27495|CB24_TOBAC	***-	Chlorophyll a-b binding protein 40, chloroplastic	IPR022796 (Chlorophyll A-B binding protein), IPR023329 (Chlorophyll a/b binding protein domain)	GO:0009765 (photosynthesis, light harvesting), GO:0016020 (membrane)	58	27.4324	11.6167	113	120.16	21.3176	5221	178.091	71.9112	103	42.9346	20.2939	151	86.4356	26.1657	3359	113.555	40.6628	73	35.5878	12.9521	116	82.7867	25.2342	3942	155.85	57.7722
Niben101Scf01222g01011	Auxin efflux carrier family protein LENGTH=640	8.22187	2.72013	0.0135361	0.419824	4.74418	-2.25185	0.0415102	0.692531	8.22187	0.626778	0.559839	0.999998	5.00827	-0.158501	0.883126	0.999995	AT1G70940.1	***-	Auxin efflux carrier family protein LENGTH=640	IPR004776 (Auxin efflux carrier)	GO:0016021 (integral component of membrane), GO:0055085 (transmembrane transport)	6	1.13827	0.482022	12	5.11824	0.908032	2468	33.767	13.6348	4	0.66879	0.316117	16	3.67363	1.11208	2637	35.7573	12.8044	21	4.10637	1.4945	21	6.01148	1.83236	3630	57.5646	21.3387
Niben101Scf02730g01012	HD domain-containing metal-dependent phosphohydrolase family protein LENGTH=473	6.31151	2.70342	0.0228858	0.505091	2.62752	-1.64574	0.167273	0.943215	6.31151	1.67042	0.157247	0.999998	2.62752	-0.612743	0.604971	0.999995	AT5G40270.1	*-*-	HD domain-containing metal-dependent phosphohydrolase family protein LENGTH=473			25	4.83476	2.04736	34	14.7828	2.62263	360	5.02098	2.02742	49	8.3515	3.9475	35	8.19186	2.47983	294	4.06388	1.45524	53	10.5646	3.84495	146	42.6044	12.9862	351	5.67407	2.10333
Niben101Scf14955g00009	Unknown protein	21.0047	2.7026	0.00446821	0.250383	19.3182	-2.97279	0.00173596	0.152323	21.1792	0.0761341	0.932446	0.999998	21.1792	-0.346325	0.699306	0.999995			Unknown protein			17	23.2015	9.82509	15	46.026	8.16551	1146	112.799	45.5469	23	27.6649	13.0764	31	51.2047	15.5006	841	82.0395	29.3776	18	25.3211	9.21554	31	63.8405	19.4592	812	92.6354	34.3392
Niben101Scf06117g01005	Protochlorophyllide reductase, chloroplastic	25.5524	2.70105	0.0498942	0.664623	25.6178	-3.23446	0.0188035	0.52847	34.2913	-0.548589	0.687332	0.999998	34.2913	0.0151823	0.991108	0.999995	sp|Q9SDT1|POR_DAUCA	****	Protochlorophyllide reductase, chloroplastic	IPR002347 (Glucose/ribitol dehydrogenase)	GO:0008152 (metabolic process), GO:0016491 (oxidoreductase activity), GO:0016630 (protochlorophyllide reductase activity), GO:0055114 (oxidation-reduction process)	23	6.38609	2.7043	31	19.3514	3.43315	11964	239.572	96.7365	25	6.1176	2.8916	59	19.8262	6.00176	9563	189.784	67.9599	18	5.15136	1.87482	44	18.4343	5.61896	8039	186.579	69.1633
Niben101Scf01670g02001	GDSL esterase/lipase	6.70237	2.69817	0.0157687	0.444454	2.75731	-2.06912	0.0673364	0.783624	6.70237	0.0825783	0.936329	0.999998	5.18125	0.546474	0.602127	0.999995	sp|Q9LZB2|GDL74_ARATH	***-	GDSL esterase/lipase	IPR013830 (SGNH hydrolase-type esterase domain)	GO:0006629 (lipid metabolic process), GO:0016788 (hydrolase activity, acting on ester bonds)	5	2.80782	1.18902	4	5.05014	0.89595	823	33.3312	13.4588	0	0	0	8	5.43712	1.64592	461	18.5037	6.62601	8	4.63054	1.68527	2	1.69471	0.516566	1029	48.3023	17.9053
Niben101Scf07935g00006	phosphoethanolamine N-methyl transferase [Suaeda maritima]	5.84876	2.67692	0.0193323	0.480768	5.58704	-2.68705	0.0189338	0.529928	5.84876	0.350002	0.752419	0.999998	5.76136	-0.360135	0.745617	0.999995	gb|AFW04224.1|	****	phosphoethanolamine N-methyl transferase [Suaeda maritima]	IPR025771 (Phosphoethanolamine N-methyltransferase), IPR029063 (S-adenosyl-L-methionine-dependent methyltransferase)	GO:0000234 (phosphoethanolamine N-methyltransferase activity), GO:0006656 (phosphatidylcholine biosynthetic process), GO:0008152 (metabolic process), GO:0008168 (methyltransferase activity)	3	0.665835	0.281959	8	3.9919	0.708206	2521	40.3525	16.2939	9	1.76044	0.832108	13	3.49196	1.05708	2618	41.5312	14.8719	8	1.83011	0.666064	35	11.7214	3.57281	1935	35.8988	13.3074
Niben101Scf01494g06003	Gibberellin-regulated protein 14	5.65587	2.67626	0.0249904	0.515606	7.71599	-3.66697	0.00189063	0.160427	5.65587	0.334178	0.760431	0.999998	7.71599	-1.32489	0.220374	0.999995	sp|Q9LFR3|GASAE_ARATH	*-*-	Gibberellin-regulated protein 14	IPR003854 (Gibberellin regulated protein)		1	0.698025	0.295591	10	15.6933	2.78417	266	13.3907	5.40704	0	0	0	18	15.2063	4.60324	1038	51.7878	18.5447	6	4.31683	1.5711	1	1.05327	0.321046	697	40.6684	15.0755
Niben101Scf00647g02002	myosin heavy chain-like protein [Medicago truncatula]	5.85123	2.67465	0.0148034	0.436286	2.63666	-2.09003	0.057844	0.76158	5.85123	0.142335	0.893791	0.999998	4.77909	0.442282	0.679526	0.999995	gb|KEH21046.1|	***-	myosin heavy chain-like protein [Medicago truncatula]	IPR019448 (EEIG1/EHBP1 N-terminal domain)		10	1.37921	0.584049	9	2.79072	0.495103	3301	32.8342	13.2581	4	0.486209	0.229816	18	3.00456	0.909539	1918	18.9076	6.77064	17	2.41669	0.879546	15	3.12167	0.951517	3679	42.4143	15.7226
Niben101Scf00324g01010	MULTISPECIES: hypothetical protein [Prochlorococcus]	8.70049	2.67055	0.0112362	0.390253	3.57523	-2.01643	0.0587425	0.763157	10.7399	-0.277783	0.774392	0.999998	10.7399	0.931901	0.343483	0.999995	ref|WP_025882446.1|	*-*-	MULTISPECIES: hypothetical protein [Prochlorococcus]	IPR021659 (Protein of unknown function DUF3252)		2	1.5631	0.661922	8	14.0569	2.49385	1277	71.978	29.0639	7	4.82157	2.27901	4	3.78353	1.14535	365	20.3896	7.30132	5	4.02782	1.46591	11	12.9723	3.95408	854	55.7915	20.6815
Niben101Scf05349g01011	Chlorophyll a-b binding protein 25, chloroplastic	72.3229	2.66552	0.0312891	0.558464	82.695	-3.25661	0.00850086	0.376661	91.8713	-0.26586	0.829314	0.999998	91.8713	-0.325233	0.791944	0.999995	sp|P04782|CB24_PETSP	*-*-	Chlorophyll a-b binding protein 25, chloroplastic	IPR022796 (Chlorophyll A-B binding protein), IPR023329 (Chlorophyll a/b binding protein domain)	GO:0009765 (photosynthesis, light harvesting), GO:0016020 (membrane)	189	81.1381	34.3593	245	236.468	41.9521	15942	493.58	199.302	245	92.6964	43.8148	377	195.877	59.2958	13194	404.854	144.974	181	80.0911	29.1489	260	168.424	51.3373	10260	368.183	136.483
Niben101Scf02026g02002	Protein CURVATURE THYLAKOID 1B, chloroplastic	17.5375	2.66363	0.0237608	0.509355	16.2091	-2.75984	0.0191481	0.532835	23.0565	-0.0665779	0.953986	0.999998	23.0565	-0.0296341	0.97951	0.999995	sp|Q8LCA1|CUT1B_ARATH	***-	Protein CURVATURE THYLAKOID 1B, chloroplastic	IPR025564 (Cyanobacterial aminoacyl-tRNA synthetase, CAAD domain)		16	7.18949	3.04452	12	12.1228	2.15072	4889	158.435	63.9742	23	9.10836	4.30524	28	15.2271	4.60952	3453	110.901	39.7125	35	16.2102	5.89966	32	21.6968	6.6134	2880	108.174	40.0993
Niben101Scf03969g04003	Delta(24)-sterol reductase	6.49573	2.66254	0.0165784	0.447453	2.84568	-2.42885	0.029325	0.610973	6.49573	-0.143443	0.891885	0.999998	5.65748	0.377133	0.721715	0.999995	sp|Q39085|DIM_ARATH	****	Delta(24)-sterol reductase	IPR016166 (FAD-binding, type 2)	GO:0003824 (catalytic activity), GO:0008762 (UDP-N-acetylmuramate dehydrogenase activity), GO:0016491 (oxidoreductase activity), GO:0016614 (oxidoreductase activity, acting on CH-OH group of donors), GO:0050660 (flavin adenine dinucleotide binding), GO:0055114 (oxidation-reduction process)	3	0.778592	0.329708	13	7.58536	1.34573	2024	37.8836	15.297	1	0.22873	0.108114	22	6.91021	2.09185	954	17.6969	6.33708	8	2.14004	0.77886	4	1.56645	0.477469	2267	49.1806	18.2309
Niben101Ctg16210g00008	Chlorophyll a-b binding protein 16, chloroplastic	117.5	2.66058	0.0287406	0.543093	115.05	-3.23437	0.00781783	0.36228	152.076	-0.459667	0.703476	0.999998	152.076	-0.114127	0.924676	0.999995	sp|P27492|CB21_TOBAC	***-	Chlorophyll a-b binding protein 16, chloroplastic	IPR022796 (Chlorophyll A-B binding protein), IPR023329 (Chlorophyll a/b binding protein domain)	GO:0009765 (photosynthesis, light harvesting), GO:0016020 (membrane)	71	69.4367	29.4042	139	305.626	54.2213	13083	922.763	372.602	86	74.1248	35.0365	207	245.009	74.1688	9426	658.897	235.945	63	63.5059	23.1128	118	174.132	53.0774	9118	745.391	276.31
Niben101Scf03458g00002	SWIB/MDM2 domain superfamily protein LENGTH=141	5.46068	2.65908	0.0455389	0.641266	2.47233	-2.18102	0.106384	0.867222	5.46068	0.131516	0.911637	0.999998	3.85953	0.346542	0.77432	0.999995	AT2G14880.1	***-	SWIB/MDM2 domain superfamily protein LENGTH=141	IPR003121 (SWIB/MDM2 domain)	GO:0005515 (protein binding)	1	1.49904	0.634794	1	3.37021	0.597912	237	25.622	10.3459	0	0	0	1	1.81423	0.549202	179	19.179	6.8678	0	0	0	2	4.52386	1.37892	323	40.4733	15.0031
Niben101Scf08975g01010	Chlorophyll a-b binding protein 6, chloroplastic	164.333	2.65831	0.0408604	0.616858	196.183	-3.26508	0.0120024	0.442646	238.819	-0.5222	0.687205	0.999998	238.819	-0.0845733	0.947998	0.999995	sp|Q01667|CAB6_ARATH	***-	Chlorophyll a-b binding protein 6, chloroplastic	IPR022796 (Chlorophyll A-B binding protein), IPR023329 (Chlorophyll a/b binding protein domain)	GO:0009765 (photosynthesis, light harvesting), GO:0016020 (membrane)	231	105.615	44.7244	192	197.359	35.0137	47822	1576.86	636.718	227	91.4687	43.2345	327	180.942	54.7747	41919	1369.88	490.541	210	98.9634	36.0174	251	173.162	52.7816	28531	1090.39	404.2
Niben101Scf02971g05016	Chlorophyll a-b binding protein 13, chloroplastic	254.417	2.65822	0.040646	0.616599	233.62	-3.00033	0.0208501	0.54554	254.417	-0.0840831	0.948302	0.999998	250.185	-0.258023	0.842278	0.999995	sp|P27489|CB23_SOLLC	***-	Chlorophyll a-b binding protein 13, chloroplastic	IPR022796 (Chlorophyll A-B binding protein), IPR023329 (Chlorophyll a/b binding protein domain)	GO:0009765 (photosynthesis, light harvesting), GO:0016020 (membrane)	272	114.092	48.3142	395	372.501	66.0857	52080	1575.47	636.156	341	126.059	59.5844	547	277.686	84.0607	51902	1556.07	557.214	331	143.106	52.0828	436	275.956	84.1141	48245	1691.58	627.054
Niben101Scf11546g00009	MLP-like protein 31	5.73725	2.65805	0.0126041	0.40766	2.72335	-2.19969	0.0411162	0.691027	9.47304	-0.935229	0.32824	0.999998	9.47304	1.39359	0.150585	0.999995	sp|Q941R6|MLP31_ARATH	***-	MLP-like protein 31	IPR000916 (Bet v I domain), IPR023393 (START-like domain)	GO:0006952 (defense response), GO:0009607 (response to biotic stimulus)	5	3.08229	1.30525	12	16.6314	2.95059	1346	59.8413	24.1633	2	1.0866	0.513601	4	2.98431	0.903407	428	18.8585	6.75304	5	3.177	1.15626	3	2.79056	0.850592	796	41.0176	15.2049
Niben101Scf00057g00033	Mechanosensitive ion channel protein 5	6.03524	2.65101	0.0164208	0.445991	1.96074	1.95885	0.0919623	0.843425	6.03524	4.5807	6.50019e-05	0.0250113	0.643318	0.0291653	0.98065	0.999995	sp|Q9LH74|MSL5_ARATH	***-	Mechanosensitive ion channel protein 5	IPR006685 (Mechanosensitive ion channel MscS)	GO:0016020 (membrane), GO:0055085 (transmembrane transport)	0	0	0	3	1.10893	0.196736	362	4.29238	1.73322	1	0.144901	0.0684904	2	0.397968	0.120472	319	3.74876	1.34239	91	15.4213	5.61254	145	35.9726	10.9648	300	4.12299	1.52836
Niben101Scf03455g01006	Chlorophyll a-b binding protein 21, chloroplastic	103.632	2.64946	0.0411088	0.61733	93.3682	-3.00399	0.0205612	0.543945	103.632	-0.0919007	0.943376	0.999998	102.29	-0.26263	0.839137	0.999995	sp|P27493|CB22_TOBAC	***-	Chlorophyll a-b binding protein 21, chloroplastic	IPR022796 (Chlorophyll A-B binding protein), IPR023329 (Chlorophyll a/b binding protein domain)	GO:0009765 (photosynthesis, light harvesting), GO:0016020 (membrane)	79	23.1411	9.79948	183	120.518	21.3812	32319	682.757	275.69	110	28.3977	13.4227	290	102.81	31.1224	31419	657.821	235.559	132	39.8541	14.5048	195	86.1901	26.2716	29760	728.689	270.119
Niben101Scf11384g00027	Chlorophyll a-b binding protein 6, chloroplastic	185.302	2.64934	0.0391588	0.609017	209.411	-3.14665	0.0142829	0.477504	242.96	-0.351285	0.783824	0.999998	242.96	-0.146027	0.90919	0.999995	sp|Q01667|CAB6_ARATH	***-	Chlorophyll a-b binding protein 6, chloroplastic	IPR022796 (Chlorophyll A-B binding protein), IPR023329 (Chlorophyll a/b binding protein domain)	GO:0009765 (photosynthesis, light harvesting), GO:0016020 (membrane)	129	89.7029	37.9863	141	220.435	39.1075	32187	1614.17	651.785	167	102.345	48.3755	185	155.693	47.1312	29932	1487.69	532.727	121	86.7251	31.5633	223	233.985	71.3211	21025	1222.1	453.022
Niben101Scf02078g04009	Oxygen-dependent choline dehydrogenase	17.2744	2.64684	0.0296613	0.547614	10.6324	-2.65945	0.0289324	0.609903	17.2744	-0.384002	0.747804	0.999998	15.5705	0.371389	0.75588	0.999995	sp|Q8D3K2|BETA_VIBVU	****	Oxygen-dependent choline dehydrogenase	IPR012132 (Glucose-methanol-choline oxidoreductase)	GO:0006066 (alcohol metabolic process), GO:0008812 (choline dehydrogenase activity), GO:0016614 (oxidoreductase activity, acting on CH-OH group of donors), GO:0050660 (flavin adenine dinucleotide binding), GO:0055114 (oxidation-reduction process)	12	2.967	1.25643	46	25.5705	4.53648	5683	101.337	40.9186	6	1.30744	0.617987	31	9.27637	2.80813	4499	79.5082	28.4711	11	2.80332	1.02026	12	4.47697	1.36463	6453	133.368	49.4385
Niben101Scf00372g03008	cytochrome b6f complex subunit (petM), putative LENGTH=125	39.5844	2.64441	0.0267204	0.530334	41.6861	-2.6998	0.023705	0.569418	39.5844	0.412968	0.727543	0.999998	41.6861	-0.468363	0.692763	0.999995	AT2G26500.2	****	cytochrome b6f complex subunit (petM), putative LENGTH=125	IPR012595 (PetM of cytochrome b6/f complex subunit 7)	GO:0009512 (cytochrome b6f complex)	66	35.5356	15.0482	63	76.2613	13.5296	5236	203.316	82.0968	86	40.8086	19.289	96	62.5563	18.937	6301	242.487	86.8323	94	52.1663	18.9858	153	124.302	37.8885	3709	166.928	61.879
Niben101Scf02573g02004	Pyruvate dehydrogenase complex, dehydrogenase (E1) component [Richelia intracellularis]	8.41227	2.63936	0.0113237	0.390804	4.61001	-2.39678	0.022345	0.561862	8.41227	-0.218295	0.816511	0.999998	7.96697	0.460872	0.627051	0.999995	emb|CDN11322.1|	--*-	Pyruvate dehydrogenase complex, dehydrogenase (E1) component [Richelia intracellularis]			6	7.56756	3.20461	5	14.1781	2.51535	495	45.0258	18.181	4	4.4463	2.10163	1	1.52646	0.462088	349	31.4622	11.2663	5	6.50006	2.36567	5	9.51571	2.90049	511	53.8739	19.9706
Niben101Scf35628g00001	Photosystem I reaction center subunit N, chloroplastic	53.3934	2.63624	0.0387829	0.608925	64.19	-3.11628	0.0145568	0.480701	63.6423	-0.222334	0.861146	0.999998	64.19	-0.257703	0.839308	0.999995	sp|P49107|PSAN_ARATH	****	Photosystem I reaction center subunit N, chloroplastic	IPR008796 (Photosystem I PsaN, reaction centre subunit N)	GO:0005516 (calmodulin binding), GO:0009522 (photosystem I), GO:0015979 (photosynthesis), GO:0042651 (thylakoid membrane)	135	33.7745	14.3024	115	64.684	11.4757	22668	408.997	165.149	151	33.294	15.7371	139	42.0872	12.7406	25626	458.242	164.092	135	34.8122	12.6698	183	69.0833	21.0573	16312	341.127	126.453
Niben101Scf05689g02018	ATP synthase subunit C family protein LENGTH=85	27.0653	2.63426	0.0313999	0.559223	13.1006	-2.27481	0.0641028	0.778049	27.0653	0.0640513	0.95648	0.999998	21.9161	0.295399	0.802071	0.999995	AT2G07671.1	****	ATP synthase subunit C family protein LENGTH=85	IPR000454 (ATPase, F0 complex, subunit C), IPR002379 (V-ATPase proteolipid subunit C-like domain)	GO:0015078 (hydrogen ion transmembrane transporter activity), GO:0015986 (ATP synthesis coupled proton transport), GO:0015991 (ATP hydrolysis coupled proton transport), GO:0033177 (proton-transporting two-sector ATPase complex, proton-transporting domain), GO:0045263 (proton-transporting ATP synthase complex, coupling factor F(o))	17	24.2891	10.2856	0	0	0	1333	137.355	55.4625	16	20.1473	9.52301	1	1.72919	0.523459	800	81.6981	29.2553	17	25.0354	9.11154	5	10.7795	3.28571	1554	185.595	68.7987
Niben101Scf02293g03024	Photosystem I reaction center subunit V, chloroplastic	103.126	2.6318	0.0393619	0.609427	125.119	-3.44146	0.00700226	0.34085	134.731	-0.533568	0.672741	0.999998	134.731	-0.27609	0.826831	0.999995	sp|Q9S7N7|PSAG_ARATH	****	Photosystem I reaction center subunit V, chloroplastic	IPR000549 (Photosystem I PsaG/PsaK protein), IPR023618 (Photosystem I PsaG/PsaK domain)	GO:0009522 (photosystem I), GO:0015979 (photosynthesis), GO:0016020 (membrane), GO:0016168 (chlorophyll binding)	50	61.7847	26.1638	42	116.682	20.7007	9930	884.936	357.328	67	72.9659	34.4887	69	103.191	31.2377	9790	864.675	309.632	45	57.3147	20.8595	37	68.9889	21.0285	6986	721.594	267.489
Niben101Scf04633g02005	50S ribosomal protein L7/L12	6.24056	2.62708	0.0119293	0.397464	6.58447	-3.04593	0.00337827	0.22734	8.47572	-0.812737	0.384481	0.999998	8.47572	0.393892	0.671293	0.999995	sp|B4U736|RL7_HYDS0	***-	50S ribosomal protein L7/L12	IPR000206 (Ribosomal protein L7/L12)	GO:0003735 (structural constituent of ribosome), GO:0005622 (intracellular), GO:0005840 (ribosome), GO:0006412 (translation)	1	0.977982	0.414144	9	19.7887	3.51073	755	53.2512	21.5023	5	4.30958	2.03701	12	14.2034	4.29964	536	37.4675	13.4168	4	4.03212	1.46748	4	5.90279	1.79923	510	41.6922	15.455
Niben101Scf03494g11004	Rhodanese-like domain-containing protein 9, chloroplastic	15.1848	2.62001	0.0152755	0.44	15.5665	-2.97275	0.00586344	0.313134	17.2849	-0.00728997	0.994462	0.999998	17.2849	-0.345454	0.741939	0.999995	sp|O48529|STR9_ARATH	***-	Rhodanese-like domain-containing protein 9, chloroplastic	IPR001763 (Rhodanese-like domain)		9	4.08085	1.72811	19	19.369	3.43626	3536	115.631	46.6904	17	6.79347	3.21107	39	21.4019	6.47877	3189	103.353	37.0096	22	10.2819	3.74207	32	21.894	6.67352	2501	94.7928	35.139
Niben101Scf01143g11003	product [Oryza sativa Japonica Group]	11.9574	2.61802	0.0156346	0.442962	11.3171	-2.91243	0.00709485	0.342433	15.0364	-0.110816	0.915263	0.999998	15.0364	-0.183599	0.859892	0.999995	ref|NP_001067105.1|	***-	product [Oryza sativa Japonica Group]	IPR009500 (Protein of unknown function DUF1118)		12	6.15306	2.60562	5	5.764	1.0226	2778	102.729	41.481	15	6.77853	3.204	25	15.5142	4.69645	1985	72.7495	26.0509	18	9.51317	3.46229	20	15.4741	4.71668	1743	74.7069	27.6933
Niben101Scf05764g00014	D-inositol 3-phosphate glycosyltransferase	16.5026	2.61472	0.0360816	0.59162	3.56457	2.85995	0.0272052	0.593431	16.5026	5.06637	7.25553e-05	0.0276615	1.27505	0.408298	0.757667	0.999995	sp|D2Q1C4|MSHA_KRIFD	*-*-	D-inositol 3-phosphate glycosyltransferase	IPR001296 (Glycosyl transferase, family 1)	GO:0009058 (biosynthetic process)	1	0.221497	0.0937968	5	2.4899	0.441735	510	8.14685	3.28961	0	0	0	3	0.804209	0.243449	414	6.55432	2.34704	239	54.5643	19.8585	249	83.2212	25.3667	624	11.5533	4.28271
Niben101Scf04318g01016	Chlorophyll a-b binding protein 37, chloroplastic	149.588	2.6135	0.0387404	0.608841	142.21	-2.8692	0.023252	0.568484	158.419	-0.114351	0.927788	0.999998	158.419	-0.141348	0.910799	0.999995	sp|P12062|CB26_PETSP	***-	Chlorophyll a-b binding protein 37, chloroplastic	IPR022796 (Chlorophyll A-B binding protein), IPR023329 (Chlorophyll a/b binding protein domain)	GO:0009765 (photosynthesis, light harvesting), GO:0016020 (membrane)	144	58.6093	24.8191	308	281.837	50.001	33785	991.699	400.438	164	58.8277	27.8061	346	170.435	51.5941	33332	969.671	347.23	195	81.8053	29.7728	334	205.124	62.524	28265	961.626	356.467
Niben101Scf00171g00014	Pectate lyase	9.76849	2.60841	0.026777	0.530759	3.91251	-1.96008	0.0975941	0.851479	9.76849	-0.299069	0.793491	0.999998	9.29134	0.947398	0.40924	0.999995	sp|O24554|PLY_ZINVI	***-	Pectate lyase	IPR011050 (Pectin lyase fold/virulence factor), IPR018082 (AmbAllergen)		9	2.09942	0.889035	15	7.86669	1.39564	3767	63.373	25.5893	4	0.822338	0.388694	9	2.54085	0.769164	1772	29.5447	10.5797	4	0.961744	0.350023	13	4.5758	1.39475	3813	74.3493	27.5607
Niben101Scf06190g01001	Tetratricopeptide repeat (TPR)-like superfamily protein LENGTH=1608	21.7653	2.60257	0.0495063	0.662643	13.4044	-2.62972	0.0471914	0.726832	21.7653	-0.17982	0.891508	0.999998	20.5937	0.152675	0.907811	0.999995	AT1G15290.1	***-	Tetratricopeptide repeat (TPR)-like superfamily protein LENGTH=1608	IPR011990 (Tetratricopeptide-like helical domain), IPR028275 (Clustered mitochondria protein, N-terminal)	GO:0005515 (protein binding)	21	2.24069	0.948858	73	17.5117	3.10677	18578	142.959	57.7255	35	3.29127	1.55568	103	13.3008	4.02642	12681	96.7107	34.6312	29	3.18935	1.16075	67	10.7871	3.28801	18404	164.145	60.8472
Niben101Scf08127g08005	Phosphoribulokinase / Uridine kinase family LENGTH=674	7.85932	2.59634	0.0240098	0.51094	2.44111	3.0209	0.0137562	0.469882	7.85932	5.24861	1.22974e-05	0.00746399	0.344273	0.368631	0.772196	0.999995	AT1G26190.1	*-*-	Phosphoribulokinase / Uridine kinase family LENGTH=674			6	0.971919	0.411576	1	0.364186	0.0646105	118	1.37852	0.556631	1	0.142762	0.0674793	4	0.784185	0.237388	122	1.41253	0.505813	189	31.5561	11.4847	151	36.9082	11.25	168	2.27479	0.843247
Niben101Scf09628g02004	inactive poly [ADP-rib [Arabidopsis thaliana] gb|AEE31453.1| inactive poly [ADP-ribose] polymerase RCD1 [Arabidopsis thaliana]	19.6568	2.59279	0.0492955	0.661692	5.83861	2.48525	0.0641967	0.778049	19.6568	5.42628	5.42463e-05	0.0223194	1.29655	-0.348238	0.79904	0.999995	ref|NP_849739.1|	****	inactive poly [ADP-rib [Arabidopsis thaliana] gb|AEE31453.1| inactive poly [ADP-ribose] polymerase RCD1 [Arabidopsis thaliana]	IPR004170 (WWE domain), IPR012317 (Poly(ADP-ribose) polymerase, catalytic domain), IPR022003 (RST domain of plant C-terminal)	GO:0003950 (NAD+ ADP-ribosyltransferase activity)	1	0.172206	0.0729236	3	1.16148	0.20606	720	8.94195	3.61067	4	0.607075	0.286946	3	0.625244	0.189273	761	9.36682	3.35417	268	47.5692	17.3126	466	121.088	36.9088	890	12.8112	4.74903
Niben101Scf01991g04010	Ribulose bisphosphate carboxylase small chain 8B, chloroplastic	51.7544	2.5894	0.0339101	0.577088	79.849	-2.80829	0.0214045	0.551974	70.2866	0.60366	0.618666	0.999998	79.849	-0.822552	0.497566	0.999995	sp|P26573|RBS8_NICPL	***-	Ribulose bisphosphate carboxylase small chain 8B, chloroplastic	IPR000894 (Ribulose bisphosphate carboxylase small chain, domain), IPR024680 (Ribulose-1,5-bisphosphate carboxylase small subunit, N-terminal), IPR024681 (Ribulose bisphosphate carboxylase, small chain)		13	12.8977	5.46175	62	138.294	24.5349	6260	447.914	180.863	78	68.202	32.237	108	129.68	39.2566	6618	469.304	168.053	106	108.397	39.4507	139	208.09	63.4278	1704	141.316	52.3848
Niben101Scf03817g02001	Aluminum-activated malate transporter 2	12.3518	2.58812	0.036268	0.593035	6.72402	3.32643	0.0120686	0.443634	12.3518	10.085	2.4928e-09	0.000103591	0.42596	-4.17043	0.0176655	0.999995	sp|Q9SJE8|ALMT2_ARATH	****	Aluminum-activated malate transporter 2	IPR020966 (Aluminum-activated malate transporter)	GO:0015743 (malate transport)	0	0	0	0	0	0	7	0.135111	0.0545563	2	0.471741	0.222978	0	0	0	154	2.94591	1.0549	163	44.9646	16.3647	166	67.037	20.4336	31	0.693514	0.25708
Niben101Scf00082g07008	Anaphase-promoting complex subunit 7	16.0542	2.5844	0.0360692	0.59162	2.95045	3.60787	0.0104306	0.41179	16.0542	6.48425	4.43702e-06	0.00428802	0.365575	-0.291987	0.852318	0.999995	sp|Q8VY89|APC7_ARATH	*-*-	Anaphase-promoting complex subunit 7	IPR011990 (Tetratricopeptide-like helical domain)	GO:0005515 (protein binding)	1	0.703395	0.297865	0	0	0	39	1.97841	0.79886	0	0	0	2	1.70259	0.515405	28	1.40772	0.504091	83	60.1756	21.9007	77	81.7253	24.9107	62	3.64539	1.35132
Niben101Scf08300g00008	Fasciclin-like arabinogalactan protein 9	25.5281	2.57239	0.0293759	0.546704	43.1982	-3.55278	0.00254363	0.196741	25.5281	0.330583	0.773886	0.999998	43.1982	-1.31097	0.253003	0.999995	sp|Q9ZWA8|FLA9_ARATH	***-	Fasciclin-like arabinogalactan protein 9	IPR000782 (FAS1 domain)		6	4.35435	1.84393	13	21.2109	3.76305	2264	118.495	47.8471	7	4.47718	2.11623	19	16.6881	5.05179	6591	341.887	122.426	16	11.9684	4.35585	13	14.2358	4.33922	3019	183.142	67.8894
Niben101Scf06186g03002	HXXXD-type acyl-transferase family protein LENGTH=484	24.4817	2.565	0.0290636	0.545072	8.92699	-1.83905	0.118556	0.886393	24.4817	-0.17388	0.880686	0.999998	22.1039	0.899824	0.438517	0.999995	AT5G23940.1	****	HXXXD-type acyl-transferase family protein LENGTH=484	IPR003480 (Transferase), IPR023213 (Chloramphenicol acetyltransferase-like domain)	GO:0016747 (transferase activity, transferring acyl groups other than amino-acyl groups)	12	3.66784	1.55321	48	32.9849	5.85187	6618	145.884	58.9065	7	1.88565	0.89129	33	12.2074	3.69541	2837	61.9795	22.1943	20	6.30089	2.29319	28	12.9138	3.93626	7097	181.325	67.2157
Niben101Scf07006g00006	Thioredoxin z LENGTH=183	5.15504	2.56058	0.0162556	0.445388	3.53026	-2.68336	0.0117541	0.440706	5.15504	-0.0638102	0.948288	0.999998	4.37197	-0.0589731	0.952179	0.999995	AT3G06730.1	***-	Thioredoxin z LENGTH=183	IPR005746 (Thioredoxin), IPR012336 (Thioredoxin-like fold)	GO:0006662 (glycerol ether metabolic process), GO:0015035 (protein disulfide oxidoreductase activity), GO:0045454 (cell redox homeostasis)	4	2.0097	0.851042	9	10.1662	1.80359	715	25.9077	10.4613	2	0.885595	0.418594	16	9.72907	2.94517	562	20.1821	7.22702	8	4.1429	1.50779	3	2.27436	0.693248	852	35.782	13.2641
Niben101Scf04654g04007	Pyridoxine/pyridoxamine 5'-phosphate oxidase	7.7605	2.56006	0.0245734	0.512337	2.25427	1.23307	0.287616	0.999226	7.7605	3.87492	0.000777433	0.1992	1.23324	-0.081787	0.944439	0.999995	sp|A4SWL7|PDXH_POLSQ	*-**	Pyridoxine/pyridoxamine 5'-phosphate oxidase	IPR000659 (Pyridoxamine 5'-phosphate oxidase), IPR021198 (Pyridoxamine 5'-phosphate oxidase, plant)	GO:0004733 (pyridoxamine-phosphate oxidase activity), GO:0008615 (pyridoxine biosynthetic process), GO:0010181 (FMN binding), GO:0016491 (oxidoreductase activity), GO:0016638 (oxidoreductase activity, acting on the CH-NH2 group of donors), GO:0055114 (oxidation-reduction process)	5	0.608932	0.257863	5	1.36903	0.242881	902	7.92241	3.19899	6	0.643998	0.304398	4	0.589575	0.178476	902	7.85172	2.81163	140	17.574	6.39599	239	43.9201	13.3873	927	9.43696	3.49821
Niben101Scf02831g08009	Oxygen-dependent choline dehydrogenase	6.47652	2.55998	0.0346167	0.582314	2.73699	-1.97249	0.105943	0.867222	6.47652	0.469938	0.686091	0.999998	3.88556	0.117555	0.920071	0.999995	sp|Q7MF12|BETA_VIBVY	****	Oxygen-dependent choline dehydrogenase	IPR012132 (Glucose-methanol-choline oxidoreductase)	GO:0006066 (alcohol metabolic process), GO:0008812 (choline dehydrogenase activity), GO:0016614 (oxidoreductase activity, acting on CH-OH group of donors), GO:0050660 (flavin adenine dinucleotide binding), GO:0055114 (oxidation-reduction process)	0	0	0	8	5.53137	0.981326	1192	26.4379	10.6754	0	0	0	10	3.72202	1.12673	900	19.7834	7.08424	10	3.16987	1.15366	1	0.464051	0.141448	1903	48.9205	18.1345
Niben101Scf08338g00001	Peroxidase 42	5.02798	2.55919	0.0247323	0.513711	1.97077	-2.2109	0.0539787	0.753827	5.02798	0.494971	0.643787	0.999998	2.39287	-0.146679	0.891825	0.999995	sp|Q9SB81|PER42_ARATH	****	Peroxidase 42	IPR010255 (Haem peroxidase)	GO:0004601 (peroxidase activity), GO:0006979 (response to oxidative stress), GO:0020037 (heme binding), GO:0055114 (oxidation-reduction process)	2	0.677343	0.286833	4	3.04567	0.540335	644	15.7296	6.35143	2	0.596957	0.282163	8	3.27906	0.992633	535	12.9507	4.63751	0	0	0	4	2.04412	0.623068	1378	39.0105	14.4609
Niben101Scf10015g01010	Histone H4	6.12455	2.55858	0.0362321	0.593035	3.21268	-3.20304	0.00821569	0.36912	7.56334	-1.41681	0.196595	0.999998	7.56334	0.772352	0.477066	0.999995	sp|P59259|H4_ARATH	*-*-	Histone H4	IPR001951 (Histone H4), IPR009072 (Histone-fold)	GO:0000786 (nucleosome), GO:0003677 (DNA binding), GO:0005634 (nucleus), GO:0006334 (nucleosome assembly), GO:0006352 (DNA-templated transcription, initiation), GO:0046982 (protein heterodimerization activity)	2	1.45917	0.617911	40	65.6115	11.6402	491	25.8351	10.4319	1	0.642999	0.303926	25	22.0748	6.68245	142	7.40497	2.65165	2	1.504	0.547377	3	3.30266	1.00668	744	45.3735	16.8196
Niben101Scf00578g06007	Cysteine synthase	5.96534	2.55597	0.0344151	0.580614	3.20499	-2.02531	0.096127	0.851476	5.96534	0.697848	0.546276	0.999998	3.81934	-0.167182	0.88597	0.999995	sp|Q9XEA8|CYSK2_ORYSJ	****	Cysteine synthase	IPR005856 (Cysteine synthase K/M)	GO:0004124 (cysteine synthase activity), GO:0006535 (cysteine biosynthetic process from serine)	1	0.383402	0.162358	1	0.861982	0.152925	998	27.5954	11.1427	2	0.6758	0.31943	4	1.85607	0.561867	890	24.3895	8.73366	6	2.37109	0.862951	8	4.62819	1.41072	1315	42.1438	15.6224
Niben101Scf00057g00027	Plastocyanin	8.10754	2.55573	0.0163041	0.445388	14.6453	-3.40615	0.00123514	0.124553	12.047	-0.484616	0.619503	0.999998	14.6453	-0.3658	0.70476	0.999995	sp|P00297|PLAS_SOLCR	***-	Plastocyanin	IPR001235 (Blue (type 1) copper protein, plastocyanin-type), IPR028871 (Blue (type 1) copper protein, binding site)	GO:0005507 (copper ion binding), GO:0009055 (electron carrier activity)	14	15.2402	6.45374	5	12.2371	2.17099	868	68.1451	27.5163	10	9.59395	4.53477	10	13.1748	3.98826	1271	98.8936	35.4128	16	17.9525	6.53377	4	6.57037	2.00272	468	42.5856	15.7861
Niben101Scf11108g00002	Photosystem II reaction center X protein	46.4577	2.55321	0.0135511	0.419837	33.1765	-2.46038	0.0174571	0.516208	57.2587	-0.384733	0.701789	0.999998	57.2587	0.477563	0.634915	0.999995	sp|Q2JN82|PSBX_SYNJB	--**	Photosystem II reaction center X protein	IPR009518 (Photosystem II PsbX)	GO:0009523 (photosystem II), GO:0015979 (photosynthesis), GO:0016020 (membrane)	31	47.2447	20.0066	34	116.497	20.6678	2954	324.679	131.102	25	33.5788	15.8717	34	62.7119	18.9841	1658	180.607	64.6737	39	61.2631	22.2965	37	85.0863	25.9352	1930	245.868	91.1413
Niben101Scf01486g04012	Aquaporin-like superfamily protein LENGTH=285	26.1224	2.54984	0.0333985	0.573607	35.3796	-3.4184	0.00428913	0.261073	26.1224	-0.200448	0.865217	0.999998	35.3796	-0.668111	0.570982	0.999995	AT2G37180.1	***-	Aquaporin-like superfamily protein LENGTH=285	IPR000425 (Major intrinsic protein), IPR023271 (Aquaporin-like)	GO:0005215 (transporter activity), GO:0006810 (transport), GO:0016020 (membrane)	36	15.5278	6.57551	56	54.3049	9.63427	3974	123.619	49.9162	15	5.70206	2.69519	99	51.6799	15.6445	7953	245.187	87.799	51	22.6736	8.25196	12	7.81007	2.38059	5068	182.724	67.7345
Niben101Scf00176g05004	Oxygen-evolving enhancer protein 3, chloroplastic	115.805	2.54943	0.0472088	0.650899	139.947	-3.00028	0.0195162	0.535143	146.461	-0.210699	0.869549	0.999998	146.461	-0.240153	0.851501	0.999995	sp|P12301|PSBQ_SPIOL	****	Oxygen-evolving enhancer protein 3, chloroplastic	IPR008797 (Photosystem II PsbQ, oxygen evolving complex), IPR023222 (PsbQ-like domain)	GO:0005509 (calcium ion binding), GO:0009523 (photosystem II), GO:0009654 (photosystem II oxygen evolving complex), GO:0015979 (photosynthesis), GO:0019898 (extrinsic component of membrane)	399	102.727	43.5014	271	156.864	27.8294	49090	911.497	368.053	421	95.5271	45.1528	427	133.051	40.2771	50748	933.875	334.412	429	113.844	41.4332	435	168.992	51.5105	31898	686.479	254.472
Niben101Scf01852g01021	Translocon-associated protein subunit alpha	7.4552	2.53861	0.00712855	0.314232	2.65441	0.0160305	0.986904	0.999226	7.4552	2.52247	0.00775263	0.999998	2.24768	0.0321725	0.973821	0.999995	sp|P45434|SSRA_ARATH	***-	Translocon-associated protein subunit alpha	IPR005595 (Translocon-associated protein (TRAP), alpha subunit)	GO:0005789 (endoplasmic reticulum membrane)	3	1.07298	0.45437	4	3.21642	0.570628	549	14.161	5.71805	3	0.945635	0.446973	6	2.59717	0.786212	425	10.8647	3.89054	29	10.6908	3.89087	70	37.7775	11.515	628	18.7751	6.95977
Niben101Scf05506g00009	Histone H2B.1	15.6614	2.5376	0.0447973	0.638832	3.39941	-1.12061	0.390129	0.999226	15.6614	0.107661	0.927474	0.999998	9.24518	1.30933	0.285039	0.999995	sp|Q9LQQ4|H2B1_ARATH	***-	Histone H2B.1	IPR000558 (Histone H2B), IPR009072 (Histone-fold)	GO:0000786 (nucleosome), GO:0003677 (DNA binding), GO:0005634 (nucleus), GO:0046982 (protein heterodimerization activity)	0	0	0	10	27.595	4.89565	639	56.5639	22.8399	0	0	0	2	2.97096	0.899365	296	25.9679	9.29887	0	0	0	4	7.40821	2.2581	1176	120.655	44.726
Niben101Scf09089g01026	unknown protein; FUNCTIONS IN: molecular_function unknown; INVOLVED IN: biological_process unknown; LOCATED IN: chloroplast thylakoid membrane, chloroplast stroma, chloroplast; EXPRESSED IN: 19 plant structures; EXPRESSED DURING: 13 growth stages; Has 49 Blast hits to 49 proteins in 17 species: Archae - 0; Bacteria - 0; Metazoa - 0; Fungi - 0; Plants - 49; Viruses - 0; Other Eukaryotes - 0 (sourc…	11.3587	2.53273	0.011125	0.390138	10.7428	-2.83079	0.00448216	0.268469	11.3587	-0.0141726	0.988121	0.999998	11.3339	-0.283886	0.765123	0.999995	AT2G36145.1	***-	unknown protein; FUNCTIONS IN: molecular_function unknown; INVOLVED IN: biological_process unknown; LOCATED IN: chloroplast thylakoid membrane, chloroplast stroma, chloroplast; EXPRESSED IN: 19 plant structures; EXPRESSED DURING: 13 growth stages; Has 49 Blast hits to 49 proteins in 17 species: Archae - 0; Bacteria - 0; Metazoa - 0; Fungi - 0; Plants - 49; Viruses - 0; Other Eukaryotes - 0 (sourc…			12	7.3892	3.12908	11	15.2284	2.70167	1571	69.7661	28.1708	19	10.3111	4.87373	18	13.4143	4.06077	1478	65.0504	23.2939	25	15.8672	5.7748	11	10.2206	3.11534	1320	67.9428	25.1859
Niben101Scf02801g00001	C2H2-like zinc finger protein LENGTH=462	5.75878	2.53271	0.0129023	0.411869	2.39064	-1.98846	0.0531165	0.7503	5.75878	-0.0678816	0.943285	0.999998	4.6873	0.612134	0.525597	0.999995	AT1G75710.1	***-	C2H2-like zinc finger protein LENGTH=462	IPR007087 (Zinc finger, C2H2), IPR012317 (Poly(ADP-ribose) polymerase, catalytic domain)	GO:0003950 (NAD+ ADP-ribosyltransferase activity), GO:0046872 (metal ion binding)	6	1.9548	0.827795	7	5.12736	0.909649	1299	30.522	12.3245	2	0.57427	0.27144	8	3.15444	0.954908	713	16.6035	5.94557	4	1.34324	0.488869	7	3.44125	1.04893	1559	42.4572	15.7385
Niben101Scf03500g02019	Fructose-1,6-bisphosphatase class 1 1	10.3981	2.52473	0.0284541	0.540875	13.9753	-2.96852	0.00989882	0.399524	15.748	-0.456879	0.684379	0.999998	15.748	0.013096	0.990691	0.999995	sp|B3R3R6|F16A1_CUPTR	****	Fructose-1,6-bisphosphatase class 1 1	IPR000146 (Fructose-1,6-bisphosphatase class 1/Sedoheputulose-1,7-bisphosphatase)	GO:0005975 (carbohydrate metabolic process), GO:0042132 (fructose 1,6-bisphosphate 1-phosphatase activity), GO:0042578 (phosphoric ester hydrolase activity)	20	6.19591	2.62377	20	13.9299	2.47132	4672	104.383	42.1488	13	3.54938	1.67768	19	7.12375	2.1565	4804	106.374	38.0917	22	7.02491	2.55669	30	14.0237	4.27457	2538	65.7234	24.3632
Niben101Scf02147g01005	Photosystem I reaction center subunit II	34.8616	2.52435	0.039156	0.609017	33.2099	-2.71904	0.0262695	0.586323	48.1446	-0.592643	0.622155	0.999998	48.1446	0.397954	0.740644	0.999995	sp|P51279|PSAD_PORPU	****	Photosystem I reaction center subunit II	IPR003685 (Photosystem I PsaD)	GO:0009522 (photosystem I), GO:0009538 (photosystem I reaction center), GO:0015979 (photosynthesis)	91	169.82	71.9131	71	297.885	52.8481	362	48.72	19.6726	57	93.7466	44.3112	61	137.771	41.7058	285	38.0146	13.6127	42	80.7865	29.402	69	194.295	59.2232	276	43.0535	15.9596
Niben101Scf01091g00017	HD domain-containing metal-dependent phosphohydrolase family protein LENGTH=473	5.97108	2.52282	0.0245692	0.512337	3.48341	-1.99097	0.0764009	0.805569	5.97108	0.879007	0.430128	0.999998	3.8376	-0.347164	0.755641	0.999995	AT5G40270.1	***-	HD domain-containing metal-dependent phosphohydrolase family protein LENGTH=473	IPR003607 (HD/PDEase domain)		26	2.34967	0.995009	51	10.3621	1.83835	3298	21.4949	8.67943	49	3.90269	1.84468	65	7.1093	2.15212	2790	18.0218	6.45342	52	4.84373	1.76286	144	19.6364	5.98539	3630	27.4216	10.165
Niben101Scf08679g02001	Non-specific lipid-transfer protein-like protein	17.088	2.51088	0.00937685	0.351787	9.21664	-2.09527	0.0309026	0.623025	17.088	-0.0702878	0.939601	0.999998	15.0426	0.485895	0.602176	0.999995	sp|Q8VYI9|NLTL5_ARATH	*-*-	Non-specific lipid-transfer protein-like protein	IPR016140 (Bifunctional inhibitor/plant lipid transfer protein/seed storage helical domain)		10	6.7154	2.84375	29	43.7838	7.76773	1765	85.4808	34.5162	6	3.55105	1.67847	16	13.0038	3.93651	1282	61.5346	22.0349	13	8.99825	3.27488	24	24.3192	7.41275	1950	109.461	40.5764
Niben101Scf01191g04002	GDSL esterase/lipase	11.4589	2.50887	0.0204165	0.489747	4.66682	-1.88052	0.0839293	0.823067	11.4589	0.092359	0.929739	0.999998	9.0367	0.535992	0.610965	0.999995	sp|Q9LZB2|GDL74_ARATH	***-	GDSL esterase/lipase	IPR013830 (SGNH hydrolase-type esterase domain)	GO:0006629 (lipid metabolic process), GO:0016788 (hydrolase activity, acting on ester bonds)	4	1.28264	0.543155	13	9.37198	1.66269	2667	61.6764	24.9043	4	1.13041	0.534313	12	4.65699	1.40976	1469	33.6686	12.0564	8	2.64409	0.962308	13	6.29005	1.91727	3170	84.9682	31.497
Niben101Scf01374g01016	Photosystem I reaction center subunit VI-2, chloroplastic	44.739	2.50792	0.0403113	0.613797	49.9667	-2.89045	0.0180598	0.523238	55.6874	-0.119166	0.921583	0.999998	55.6874	-0.26336	0.827698	0.999995	sp|Q9SUI6|PSAH2_ARATH	****	Photosystem I reaction center subunit VI-2, chloroplastic	IPR004928 (Photosystem I PsaH, reaction centre subunit VI), IPR023833 (Signal peptide, camelysin), IPR029027 (Single alpha-helix domain)	GO:0009522 (photosystem I), GO:0009538 (photosystem I reaction center), GO:0015979 (photosynthesis)	46	31.3903	13.2928	20	30.684	5.44367	7464	367.334	148.326	56	33.6791	15.9191	51	42.12	12.7505	6941	338.547	121.23	52	36.575	13.3113	64	65.8999	20.087	4768	271.974	100.819
Niben101Scf02469g00012	photosystem II reaction center W LENGTH=133	121.601	2.50744	0.0454578	0.641266	153.092	-3.27965	0.00885339	0.38455	157.828	-0.392228	0.753104	0.999998	157.828	-0.379984	0.760463	0.999995	AT2G30570.1	****	photosystem II reaction center W LENGTH=133	IPR009806 (Photosystem II PsbW, class 2)	GO:0009507 (chloroplast), GO:0009523 (photosystem II), GO:0015979 (photosynthesis)	140	127.805	54.1212	70	143.668	25.4883	14816	975.444	393.874	191	153.669	72.6348	136	150.258	45.486	14601	952.711	341.157	107	100.681	36.6424	114	157.033	47.8653	9909	756.141	280.295
Niben101Scf01958g02007	Unknown protein	11.2401	2.50384	0.0161849	0.445388	8.8435	-2.50439	0.0162664	0.498648	12.413	-0.423484	0.666433	0.999998	12.413	0.42293	0.66719	0.999995			Unknown protein			9	5.56062	2.35474	17	23.6142	4.18942	1706	76.0172	30.6949	2	1.08904	0.514757	10	7.47758	2.2636	1502	66.33	23.7521	12	7.64196	2.78127	6	5.5937	1.70502	1527	78.863	29.2339
Niben101Scf09467g02008	Protein STAY-GREEN LIKE, chloroplastic	9.50243	2.50314	0.00970165	0.359444	6.03164	-2.18964	0.0244109	0.573844	9.50243	0.305037	0.739114	0.999998	7.75626	0.00846178	0.992672	0.999995	sp|Q94AQ9|SGRL_ARATH	***-	Protein STAY-GREEN LIKE, chloroplastic	IPR024438 (Staygreen protein)		2	1.3063	0.553178	9	13.216	2.34467	1071	50.4494	20.3709	8	4.60509	2.17669	7	5.53341	1.67507	852	39.7753	14.2432	15	10.0983	3.67524	13	12.8122	3.9053	1034	56.4532	20.9267
Niben101Scf01291g04004	MULTISPECIES: hypothetical protein [Prochlorococcus]	8.31849	2.50085	0.0256088	0.520956	8.04047	-2.7409	0.0142682	0.477504	9.79861	-0.304195	0.771682	0.999998	9.79861	0.0641468	0.951114	0.999995	ref|WP_025955902.1|	*-*-	MULTISPECIES: hypothetical protein [Prochlorococcus]	IPR019616 (Uncharacterised protein family Ycf54)		6	4.05905	1.71887	7	10.6467	1.88884	1309	63.8652	25.7881	0	0	0	13	10.6438	3.22208	1207	58.3633	20.8993	7	4.88106	1.77644	8	8.16638	2.4892	987	55.814	20.6898
Niben101Scf06919g00006	Photosystem I reaction center subunit XI	61.1154	2.50024	0.03451	0.581416	68.7881	-3.09638	0.00878879	0.38455	81.6022	-0.382654	0.743555	0.999998	81.6022	-0.213484	0.855062	0.999995	sp|P37277|PSAL_SYNY3	****	Photosystem I reaction center subunit XI	IPR003757 (Photosystem I PsaL, reaction centre subunit XI)	GO:0009522 (photosystem I), GO:0009538 (photosystem I reaction center), GO:0015979 (photosynthesis)	63	61.2852	25.9523	54	118.101	20.9524	6986	490.112	197.902	88	75.4452	35.6606	83	97.7176	29.581	5668	394.098	141.123	59	59.1575	21.5302	68	99.8137	30.4243	4359	354.45	131.392
Niben101Scf00858g04015	conserved hypothetical protein [Ricinus communis] gb|EEF31465.1| conserved hypothetical protein [Ricinus communis]	6.04564	2.48981	0.0262255	0.526869	2.75657	-2.16218	0.0556284	0.756347	8.15991	-0.773157	0.44499	0.999998	8.15991	1.10079	0.281853	0.999995	ref|XP_002530916.1|	-**-	conserved hypothetical protein [Ricinus communis] gb|EEF31465.1| conserved hypothetical protein [Ricinus communis]			6	4.11486	1.74251	5	7.70935	1.36772	1070	52.9224	21.3695	2	1.20884	0.571381	5	4.15005	1.2563	367	17.9899	6.44202	1	0.706882	0.257267	4	4.13933	1.26171	782	44.8295	16.6179
Niben101Scf02647g04003	unknown protein; FUNCTIONS IN: molecular_function unknown; INVOLVED IN: biological_process unknown; LOCATED IN: chloroplast; BEST Arabidopsis thaliana protein match is: unknown protein . LENGTH=125	6.88317	2.4898	0.0105446	0.379929	7.09186	-3.04195	0.0016972	0.150485	7.26945	0.0424495	0.963134	0.999998	7.26945	-0.594595	0.515234	0.999995	AT2G05310.1	***-	unknown protein; FUNCTIONS IN: molecular_function unknown; INVOLVED IN: biological_process unknown; LOCATED IN: chloroplast; BEST Arabidopsis thaliana protein match is: unknown protein . LENGTH=125			18	10.9244	4.62613	6	8.18692	1.45245	890	38.9554	15.7298	28	14.9767	7.07905	22	16.1595	4.89179	599	25.9843	9.30474	21	13.1367	4.78107	14	12.8209	3.90796	636	32.2653	11.9605
Niben101Scf08895g01016	arabinogalactan protein [Nicotiana alata]	7.78709	2.48723	0.0235519	0.509355	9.80591	-3.10121	0.00460008	0.271678	7.78709	0.678937	0.521263	0.999998	9.80591	-1.29292	0.220083	0.999995	gb|AAG24616.1|AF298594_1	*-*-	arabinogalactan protein [Nicotiana alata]			9	3.23368	1.36936	7	5.65453	1.00318	697	18.0609	7.2928	3	0.94997	0.449022	13	5.65299	1.71127	2964	76.1189	27.2574	12	4.44405	1.6174	6	3.25292	0.991522	1864	55.9827	20.7524
Niben101Scf03107g00001	Syntaxin-51	7.11748	2.48651	0.0249444	0.515606	1.92669	1.71984	0.168452	0.943742	7.11748	3.34036	0.00375417	0.693371	1.19971	0.865986	0.501273	0.999995	sp|Q9SA23|SYP51_ARATH	***-	Syntaxin-51	IPR000727 (Target SNARE coiled-coil domain)	GO:0005484 (SNAP receptor activity), GO:0005515 (protein binding), GO:0006886 (intracellular protein transport), GO:0016020 (membrane)	1	0.804469	0.340667	3	5.42594	0.96262	98	5.68575	2.29584	0	0	0	0	0	0	93	5.34751	1.91489	30	24.8756	9.05339	23	27.9193	8.51008	152	10.2213	3.78896
Niben101Scf06716g01003	50S ribosomal protein 5 alpha, chloroplastic	12.2679	2.4766	0.0127137	0.408865	10.8185	-2.82415	0.00441246	0.265234	12.3216	-0.25786	0.785531	0.999998	12.3216	-0.0896958	0.924422	0.999995	sp|P27684|PSRP5_SPIOL	-**-	50S ribosomal protein 5 alpha, chloroplastic			7	3.89507	1.64943	25	31.2753	5.54857	1837	73.7187	29.7669	13	6.37521	3.01337	20	13.4687	4.07724	1781	70.8337	25.3649	10	5.73535	2.08736	16	13.4339	4.09481	1776	82.6063	30.6215
Niben101Scf02002g01002	Tonoplast dicarboxylate transporter	8.14659	2.47592	0.0314745	0.559766	5.00149	-1.74475	0.131451	0.903168	8.92355	0.305545	0.78599	0.999998	8.92355	0.425624	0.706694	0.999995	sp|Q8LG88|TDT_ARATH	****	Tonoplast dicarboxylate transporter	IPR001898 (Sodium/sulphate symporter)	GO:0005215 (transporter activity), GO:0006814 (sodium ion transport), GO:0016020 (membrane), GO:0055085 (transmembrane transport)	5	1.59862	0.676965	18	12.9388	2.29548	2556	58.9372	23.7982	11	3.09958	1.46508	8	3.09561	0.937101	1540	35.193	12.6023	5	1.64774	0.59969	55	26.5342	8.0879	1590	42.4939	15.7522
Niben101Scf05545g00003	40S ribosomal protein S7	21.9399	2.47403	0.0289382	0.544261	6.13638	-0.00988905	0.993109	0.999226	21.9399	2.1136	0.0617149	0.999998	8.8354	0.350538	0.759226	0.999995	sp|Q9ZNS1|RS7_AVIMR	***-	40S ribosomal protein S7	IPR000554 (Ribosomal protein S7e)	GO:0003735 (structural constituent of ribosome), GO:0005622 (intracellular), GO:0005840 (ribosome), GO:0006412 (translation)	6	2.80399	1.1874	25	26.267	4.66004	1518	51.1622	20.6588	0	0	0	24	13.5743	4.10919	1132	37.8122	13.5402	81	39.017	14.2001	136	95.9028	29.2322	1546	60.3933	22.3873
Niben101Scf08488g02002	conserved hypothetical protein [Ricinus communis] gb|EEF30824.1| conserved hypothetical protein [Ricinus communis]	7.43111	2.47331	0.0176449	0.46155	8.39685	-2.92555	0.00490393	0.283187	7.43111	0.836225	0.408549	0.999998	8.39685	-1.28846	0.201786	0.999995	ref|XP_002531558.1|	***-	conserved hypothetical protein [Ricinus communis] gb|EEF30824.1| conserved hypothetical protein [Ricinus communis]	IPR001305 (Heat shock protein DnaJ, cysteine-rich domain)	GO:0031072 (heat shock protein binding), GO:0051082 (unfolded protein binding)	10	5.53631	2.34445	14	17.4258	3.09152	609	24.3158	9.81848	47	22.9325	10.8395	12	8.04047	2.434	841	33.2794	11.917	19	10.8422	3.94597	35	29.2385	8.91219	550	25.4528	9.43517
Niben101Scf05304g02001	Chlorophyllide a oxygenase, chloroplastic	11.7799	2.45868	0.0421778	0.624789	11.5459	-2.75566	0.0226965	0.564605	13.7188	-0.385176	0.745874	0.999998	13.7188	0.0881963	0.940809	0.999995	sp|Q9MBA1|CAO_ARATH	****	Chlorophyllide a oxygenase, chloroplastic	IPR013626 (Pheophorbide a oxygenase), IPR017941 (Rieske [2Fe-2S] iron-sulphur domain)	GO:0005506 (iron ion binding), GO:0010277 (chlorophyllide a oxygenase [overall] activity), GO:0016491 (oxidoreductase activity), GO:0016705 (oxidoreductase activity, acting on paired donors, with incorporation or reduction of molecular oxygen), GO:0051537 (2 iron, 2 sulfur cluster binding), GO:0055114 (oxidation-reduction process)	9	2.07124	0.877102	39	20.1788	3.57995	5476	90.8872	36.6993	7	1.41978	0.671085	27	7.52023	2.27652	5380	88.4971	31.69	10	2.37209	0.863313	34	11.8068	3.59884	4330	83.2969	30.8775
Niben101Scf00037g01005	Rhodanese-like domain-containing protein 9, chloroplastic	12.1039	2.45412	0.0218538	0.501229	10.3932	-2.41986	0.0238884	0.570453	14.3013	-0.121822	0.906213	0.999998	14.3013	0.156084	0.880124	0.999995	sp|O48529|STR9_ARATH	***-	Rhodanese-like domain-containing protein 9, chloroplastic	IPR001763 (Rhodanese-like domain)		10	4.99679	2.11598	13	14.6042	2.59095	2625	94.596	38.1969	7	3.08265	1.45707	16	9.6759	2.92908	2095	74.8229	26.7934	23	11.8457	4.31122	14	10.5557	3.21748	1859	77.6469	28.7831
Niben101Scf01220g03014	GDSL esterase/lipase	23.8642	2.45329	0.0448423	0.638832	33.5208	-3.155	0.00981189	0.397917	29.7405	-0.378833	0.75411	0.999998	33.5208	-0.322878	0.7893	0.999995	sp|Q8LB81|GDL79_ARATH	***-	GDSL esterase/lipase	IPR013830 (SGNH hydrolase-type esterase domain)	GO:0006629 (lipid metabolic process), GO:0016788 (hydrolase activity, acting on ester bonds)	68	25.3969	10.7548	28	23.5112	4.17114	6831	183.996	74.2956	29	9.54562	4.51192	92	41.5853	12.5887	8731	233.075	83.4618	74	28.487	10.3677	23	12.9618	3.9509	4949	154.505	57.2738
Niben101Scf01220g04007	Photosystem I reaction center subunit IV	47.4357	2.44584	0.041846	0.622689	48.7842	-2.70265	0.0245048	0.573844	47.4357	0.278775	0.815506	0.999998	48.7842	-0.535588	0.653896	0.999995	sp|Q7NFW6|PSAE_GLOVI	*-**	Photosystem I reaction center subunit IV	IPR003375 (Photosystem I PsaE, reaction centre subunit IV)	GO:0009522 (photosystem I), GO:0009538 (photosystem I reaction center), GO:0015979 (photosynthesis)	81	50.9055	21.5568	66	93.254	16.5443	5258	238.315	96.2292	123	68.1269	32.2015	110	83.6666	25.3275	5522	248.048	88.8235	109	70.6072	25.6972	127	120.434	36.7096	4103	215.543	79.9002
Niben101Scf01396g05008	product [Oryza sativa Japonica Group]	9.29586	2.44373	0.020983	0.492996	6.52875	-2.52618	0.0170344	0.509705	9.29586	0.937535	0.364767	0.999998	6.52875	-1.01998	0.324166	0.999995	ref|NP_001053188.1|	***-	product [Oryza sativa Japonica Group]	IPR006946 (Protein of unknown function DUF642), IPR008979 (Galactose-binding domain-like)		6	1.65922	0.702625	2	1.24344	0.2206	1500	29.9154	12.0795	13	3.16832	1.49757	18	6.02427	1.82366	2298	45.4215	16.265	15	4.27549	1.55605	13	5.42453	1.65345	2880	66.573	24.6781
Niben101Scf11960g02012	Long-chain-alcohol oxidase FAO1	7.6371	2.43833	0.0324573	0.565985	2.42662	-1.53459	0.183151	0.956882	7.80124	-0.338018	0.756707	0.999998	7.80124	1.24176	0.260857	0.999995	sp|B5WWZ8|FAO1_LOTJA	****	Long-chain-alcohol oxidase FAO1	IPR012400 (Alcohol dehydrogenase, long-chain fatty)	GO:0016614 (oxidoreductase activity, acting on CH-OH group of donors), GO:0046577 (long-chain-alcohol oxidase activity), GO:0050660 (flavin adenine dinucleotide binding), GO:0055114 (oxidation-reduction process)	3	0.892111	0.37778	10	6.68562	1.1861	2522	54.0872	21.8398	1	0.262079	0.123877	7	2.51927	0.762632	840	17.854	6.39335	4	1.22603	0.446209	6	2.69225	0.820626	2349	58.3894	21.6445
Niben101Scf00290g00017	Photosystem II 5 kDa protein, chloroplastic	32.0641	2.42642	0.0325268	0.566357	33.1628	-2.80016	0.0134364	0.46688	63.1841	-0.826454	0.446465	0.999998	63.1841	0.452718	0.675998	0.999995	sp|B3EWI4|PST2_PETHY	***-	Photosystem II 5 kDa protein, chloroplastic			10	16.4759	6.97701	9	33.3377	5.91448	3682	437.507	176.661	8	11.6165	5.49075	16	31.9043	9.65805	2000	235.526	84.3396	8	13.5857	4.94447	17	42.2635	12.8823	1535	211.403	78.3655
Niben101Scf14771g01012	Zinc finger protein CONSTANS-LIKE 7	14.8978	2.42553	0.0364257	0.593971	6.97124	-2.13853	0.065496	0.779936	14.8978	0.466985	0.682372	0.999998	8.34863	-0.179983	0.874865	0.999995	sp|Q9C9A9|COL7_ARATH	*-*-	Zinc finger protein CONSTANS-LIKE 7	IPR010402 (CCT domain)	GO:0005515 (protein binding)	16	4.24076	1.79582	9	5.36303	0.951459	2889	55.2234	22.2986	18	4.20465	1.98741	22	7.0571	2.13632	2475	46.8876	16.79	20	5.46382	1.98854	14	5.5991	1.70666	4992	110.599	40.9982
Niben101Scf00526g00002	Glycine cleavage system H protein	35.231	2.42123	0.0458856	0.641609	37.0259	-2.92891	0.0156572	0.489299	41.8912	-0.286304	0.811302	0.999998	41.8912	-0.221373	0.853434	0.999995	sp|A7FF20|GCSH_YERP3	****	Glycine cleavage system H protein	IPR002930 (Glycine cleavage system H-protein)	GO:0005960 (glycine cleavage complex), GO:0019464 (glycine decarboxylation via glycine cleavage system)	32	17.8968	7.5787	56	70.4137	12.4921	6484	261.529	105.603	40	19.716	9.31916	82	55.5033	16.8019	5935	237.249	84.9567	40	23.0583	8.392	53	44.7268	13.6332	4828	225.707	83.6679
Niben101Scf01464g00001	Histone H2B	13.4638	2.41055	0.0465213	0.646396	3.32807	-1.26367	0.305103	0.999226	13.4638	-0.0112802	0.992212	0.999998	9.5176	1.15816	0.325477	0.999995	sp|O49118|H2B_CAPAN	*-*-	Histone H2B	IPR000558 (Histone H2B), IPR009072 (Histone-fold)	GO:0000786 (nucleosome), GO:0003677 (DNA binding), GO:0005634 (nucleus), GO:0046982 (protein heterodimerization activity)	0	0	0	13	19.6272	3.48209	1282	62.0886	25.0707	0	0	0	6	4.87644	1.47619	495	23.7594	8.50803	4	2.76869	1.00766	2	2.0266	0.617729	1863	104.577	38.766
Niben101Scf00761g02006	Aldehyde dehydrogenase	11.6465	2.40536	0.0152111	0.43855	4.12053	-1.32843	0.184994	0.959098	11.6465	0.0165233	0.986256	0.999998	11.0589	1.06041	0.274692	0.999995	sp|Q8VXQ2|ALDH_CRAPL	****	Aldehyde dehydrogenase	IPR012394 (Aldehyde dehydrogenase NAD(P)-dependent), IPR016161 (Aldehyde/histidinol dehydrogenase)	GO:0004030 (aldehyde dehydrogenase [NAD(P)+] activity), GO:0006081 (cellular aldehyde metabolic process), GO:0008152 (metabolic process), GO:0016491 (oxidoreductase activity), GO:0016620 (oxidoreductase activity, acting on the aldehyde or oxo group of donors, NAD or NADP as acceptor), GO:0055114 (oxidation-reduction process)	12	4.8127	2.03802	16	14.4269	2.55948	2447	70.7772	28.5791	4	1.41384	0.668282	10	4.85387	1.46936	996	28.5513	10.224	22	9.09438	3.30987	18	10.893	3.32029	2278	76.3686	28.3092
Niben101Scf02790g03009	WD repeat-containing protein 5	12.5999	2.39153	0.0451273	0.640941	2.73878	3.45614	0.00800671	0.366913	12.5999	5.67746	9.25694e-06	0.00620454	0.457957	0.170214	0.902065	0.999995	sp|Q2KIG2|WDR5_BOVIN	***-	WD repeat-containing protein 5	IPR015943 (WD40/YVTN repeat-like-containing domain), IPR020472 (G-protein beta WD-40 repeat)	GO:0005515 (protein binding)	0	0	0	4	3.05699	0.542344	84	2.05931	0.831527	2	0.599176	0.283212	0	0	0	102	2.47828	0.887447	90	31.5337	11.4766	159	81.5557	24.859	139	3.94965	1.4641
Niben101Scf05955g03047	Protoporphyrinogen oxidase	8.02872	2.37588	0.0260225	0.526282	6.48893	-2.58543	0.0153575	0.485251	8.44408	-0.140524	0.891921	0.999998	8.44408	-0.0690273	0.946748	0.999995	sp|P56601|PPOX_MYXXA	****	Protoporphyrinogen oxidase	IPR004572 (Protoporphyrinogen oxidase), IPR027418 (Protoporphyrinogen oxidase, C-terminal domain)	GO:0004729 (oxygen-dependent protoporphyrinogen oxidase activity), GO:0006779 (porphyrin-containing compound biosynthetic process), GO:0016491 (oxidoreductase activity), GO:0055114 (oxidation-reduction process)	10	2.91524	1.23451	18	11.7975	2.09301	2592	54.4956	22.0047	6	1.54156	0.728647	36	12.7015	3.845	1996	41.5905	14.8932	11	3.30529	1.20295	24	10.5573	3.21797	2177	53.0501	19.6652
Niben101Scf15689g00030	Ferric reduction oxidase 2	5.8052	2.37327	0.0320324	0.563271	2.97733	-1.97963	0.0747935	0.802624	5.8052	0.0730191	0.945731	0.999998	5.33286	0.320621	0.765934	0.999995	sp|P92949|FRO2_ARATH	****	Ferric reduction oxidase 2	IPR013121 (Ferric reductase, NAD binding), IPR013130 (Ferric reductase transmembrane component-like domain), IPR017938 (Riboflavin synthase-like beta-barrel)	GO:0016491 (oxidoreductase activity), GO:0055114 (oxidation-reduction process)	5	1.02436	0.433784	7	3.22422	0.572013	2513	37.1302	14.9928	7	1.26391	0.597411	11	2.72744	0.825649	1432	20.9694	7.50893	12	2.534	0.922242	12	3.70964	1.13074	2420	41.4431	15.3626
Niben101Scf03330g00013	Beta-ketoacyl synthase LENGTH=461	7.73716	2.37253	0.034427	0.580614	4.92299	-2.27867	0.0424369	0.695139	7.73716	-0.0128063	0.990652	0.999998	6.45895	0.106668	0.922344	0.999995	AT2G04540.1	***-	Beta-ketoacyl synthase LENGTH=461	IPR017568 (3-oxoacyl-[acyl-carrier-protein] synthase 2), IPR020841 (Polyketide synthase, beta-ketoacyl synthase domain)	GO:0003824 (catalytic activity), GO:0006633 (fatty acid biosynthetic process), GO:0008152 (metabolic process), GO:0016747 (transferase activity, transferring acyl groups other than amino-acyl groups)	15	3.19725	1.35393	8	3.83371	0.680142	2794	42.95	17.3428	10	1.87854	0.887927	14	3.61155	1.09328	2344	35.711	12.7878	10	2.19699	0.799587	17	5.46765	1.6666	3141	55.9637	20.7453
Niben101Scf06996g02042	Calmodulin-binding protein LENGTH=601	10.0233	2.37149	0.0425457	0.627591	4.02079	3.38668	0.00705923	0.342145	10.0233	6.79712	2.08939e-07	0.000958836	0.354587	-1.03895	0.454254	0.999995	AT4G25800.1	***-	Calmodulin-binding protein LENGTH=601	IPR012416 (Calmodulin binding protein-like)		0	0	0	2	0.994354	0.176409	57	0.909063	0.36707	0	0	0	3	0.802913	0.243057	145	2.29189	0.820705	142	32.3667	11.7797	171	57.0598	17.3924	131	2.42154	0.897646
Niben101Scf13569g00001	dihydroxynaphthoic acid synthetase [Desmospora sp. 8437] gb|EGK07457.1| naphthoate synthase [Desmospora sp. 8437]	8.98613	2.36865	0.0183061	0.469139	9.98379	-2.90049	0.00377086	0.239929	8.98613	-0.00375598	0.996912	0.999998	9.98379	-0.528081	0.585289	0.999995	ref|WP_009711804.1|	****	dihydroxynaphthoic acid synthetase [Desmospora sp. 8437] gb|EGK07457.1| naphthoate synthase [Desmospora sp. 8437]	IPR001753 (Crotonase superfamily), IPR014748 (Crontonase, C-terminal), IPR029045 (ClpP/crotonase-like domain)	GO:0003824 (catalytic activity), GO:0008152 (metabolic process), GO:0008935 (1,4-dihydroxy-2-naphthoyl-CoA synthase activity), GO:0009234 (menaquinone biosynthetic process)	12	4.45452	1.88634	20	16.6914	2.96124	1829	48.9649	19.7715	17	5.56163	2.62882	31	13.9271	4.216	2432	64.5271	23.1065	12	4.59138	1.67102	29	16.2437	4.95124	1768	54.8599	20.3361
Niben101Scf03184g06001	Zinc finger protein CONSTANS-LIKE 7	11.8882	2.3674	0.0409212	0.617059	4.59619	-2.30146	0.0470226	0.72504	11.8882	0.128782	0.909829	0.999998	8.45908	-0.0628411	0.955958	0.999995	sp|Q9C9A9|COL7_ARATH	*-*-	Zinc finger protein CONSTANS-LIKE 7	IPR010402 (CCT domain)	GO:0005515 (protein binding)	5	1.03714	0.439196	15	6.99525	1.24103	3923	58.6865	23.697	18	3.2906	1.55537	42	10.5438	3.19181	1703	25.2489	9.04138	7	1.49661	0.544687	12	3.75592	1.14484	5286	91.6534	33.9752
Niben101Scf02847g00040	ATP synthase subunit a	7.65919	2.36481	0.0483235	0.656577	4.24003	-1.79796	0.142057	0.91897	7.65919	-0.279344	0.79208	0.999998	5.25772	0.846189	0.437585	0.999995	sp|P05499|ATP6_TOBAC	*-**	ATP synthase subunit a	IPR000568 (ATPase, F0 complex, subunit A)	GO:0015078 (hydrogen ion transmembrane transporter activity), GO:0015986 (ATP synthesis coupled proton transport), GO:0045263 (proton-transporting ATP synthase complex, coupling factor F(o))	1	2.28603	0.968061	2	10.2791	1.82363	195	32.1491	12.9815	3	6.04419	2.8569	5	13.8335	4.18767	97	15.8494	5.67553	8	18.8502	6.86046	3	10.3483	3.15428	183	34.9693	12.9628
Niben101Scf01204g00024	product [Oryza sativa Japonica Group]	9.96951	2.36358	0.0278726	0.538534	7.31936	-2.62419	0.0144124	0.478799	11.9877	-0.83135	0.405393	0.999998	11.9877	0.570746	0.566888	0.999995	ref|NP_001052968.1|	***-	product [Oryza sativa Japonica Group]	IPR010417 (Embryo-specific 3)	GO:0005515 (protein binding)	8	5.3592	2.26945	16	24.0976	4.27518	1508	72.8556	29.4183	3	1.77119	0.837188	9	7.2968	2.20888	1103	52.8135	18.912	3	2.07145	0.753896	3	3.03248	0.924331	1360	76.1557	28.2303
Niben101Scf00094g00009	Major pollen allergen Bet v 1-D/H	24.7765	2.36006	0.0142492	0.428549	11.9141	-1.78305	0.0664428	0.782183	24.7765	0.362895	0.693295	0.999998	17.751	0.214116	0.817734	0.999995	sp|P43177|BEV1D_BETPN	***-	Major pollen allergen Bet v 1-D/H	IPR000916 (Bet v I domain), IPR023393 (START-like domain), IPR024949 (Bet v I type allergen)	GO:0006952 (defense response), GO:0009607 (response to biotic stimulus)	3	4.15642	1.76011	9	28.034	4.97354	1153	115.207	46.5195	4	4.88419	2.30861	9	15.0911	4.56837	814	80.6088	28.8652	12	17.1365	6.23678	12	25.0869	7.64674	1408	163.063	60.4461
Niben101Scf07275g00001	Histone H2B.1	16.9919	2.35979	0.0275052	0.53622	7.1718	-2.29321	0.0325883	0.638571	16.9919	-0.0517369	0.958908	0.999998	11.7896	0.118318	0.906446	0.999995	sp|Q9LQQ4|H2B1_ARATH	***-	Histone H2B.1	IPR000558 (Histone H2B), IPR009072 (Histone-fold)	GO:0000786 (nucleosome), GO:0003677 (DNA binding), GO:0005634 (nucleus), GO:0046982 (protein heterodimerization activity)	4	4.9096	2.07906	12	33.114	5.87478	767	67.8943	27.415	1	1.08173	0.511303	21	31.195	9.44333	368	32.2844	11.5608	6	7.59067	2.7626	2	3.7041	1.12905	1238	127.017	47.084
Niben101Scf21202g00009	30S ribosomal protein S17	11.0556	2.35714	0.0201322	0.489147	8.33598	-2.28297	0.0247937	0.575512	12.0091	-0.216878	0.817946	0.999998	12.0091	0.291051	0.758132	0.999995	sp|B9K895|RS17_THENN	*-*-	30S ribosomal protein S17	IPR000266 (Ribosomal protein S17), IPR012340 (Nucleic acid-binding, OB-fold)	GO:0003735 (structural constituent of ribosome), GO:0005622 (intracellular), GO:0005840 (ribosome), GO:0006412 (translation)	3	3.45062	1.46122	10	25.8595	4.58775	895	74.2421	29.9782	1	1.0137	0.479145	7	9.74436	2.9498	733	60.2613	21.579	8	9.48436	3.4518	8	13.8846	4.23216	715	68.744	25.4829
Niben101Scf39137g00006	Unknown protein	8.4016	2.35672	0.0367943	0.596282	4.6928	-2.22919	0.0496094	0.738322	8.63019	-0.426285	0.671465	0.999998	8.63019	0.553821	0.584437	0.999995			Unknown protein			1	2.3751	1.00578	4	21.3592	3.78936	305	52.2437	21.0954	1	2.09322	0.989404	1	2.8745	0.870165	201	34.1222	12.2188	1	2.44807	0.890968	4	14.3354	4.36956	271	53.8027	19.9443
Niben101Scf01696g04006	Auxin-responsive protein IAA16	6.61906	2.35438	0.0335201	0.57449	5.75029	-2.51079	0.0233014	0.568484	6.61906	0.399314	0.706304	0.999998	5.75029	-0.555725	0.599729	0.999995	sp|O24407|IAA16_ARATH	***-	Auxin-responsive protein IAA16	IPR003311 (AUX/IAA protein)	GO:0005634 (nucleus), GO:0006355 (regulation of transcription, DNA-templated), GO:0046983 (protein dimerization activity)	3	1.20936	0.512126	7	6.34421	1.12553	937	27.2413	10.9997	5	1.7764	0.839648	5	2.43942	0.738457	1519	43.7676	15.6728	11	4.57058	1.66345	3	1.82484	0.556229	1412	47.5799	17.6375
Niben101Scf02348g09001	Branched-chain-amino-acid aminotransferase 6	5.9718	2.35024	0.0325856	0.566586	9.68543	-2.41231	0.028297	0.605019	5.9718	0.304692	0.776044	0.999998	9.68543	-0.366759	0.732084	0.999995	sp|Q9LPM9|BCAT6_ARATH	****	Branched-chain-amino-acid aminotransferase 6	IPR001544 (Aminotransferase, class IV)	GO:0003824 (catalytic activity), GO:0004084 (branched-chain-amino-acid transaminase activity), GO:0008152 (metabolic process), GO:0009081 (branched-chain amino acid metabolic process)	18	6.72271	2.84685	21	17.6334	3.12835	899	24.215	9.77774	0	0	0	21	9.4923	2.8735	2739	73.1178	26.1828	40	15.3984	5.60419	14	7.88981	2.4049	856	26.7239	9.90632
Niben101Scf05238g01012	Photosystem II 5 kDa protein, chloroplastic	58.1498	2.34989	0.0401875	0.613438	57.3568	-2.74154	0.0165901	0.501819	88.7382	-0.504219	0.654686	0.999998	88.7382	0.112567	0.920399	0.999995	sp|B3EWI4|PST2_PETHY	***-	Photosystem II 5 kDa protein, chloroplastic			52	84.9098	35.9565	55	201.912	35.8213	4089	481.53	194.437	59	84.9064	40.1327	57	112.644	34.0996	2341	273.222	97.8381	42	70.6882	25.7267	55	135.514	41.306	2123	289.773	107.417
Niben101Scf09186g00004	unknown protein; LOCATED IN: chloroplast; EXPRESSED IN: 21 plant structures; EXPRESSED DURING: 13 growth stages; Has 87 Blast hits to 86 proteins in 34 species: Archae - 0; Bacteria - 13; Metazoa - 27; Fungi - 0; Plants - 40; Viruses - 0; Other Eukaryotes - 7 (source: NCBI BLink). LENGTH=110	10.6147	2.34675	0.0195726	0.482711	9.61959	-2.62469	0.00883004	0.38455	10.6147	0.142133	0.879369	0.999998	9.80062	-0.42007	0.652666	0.999995	AT1G22630.1	***-	unknown protein; LOCATED IN: chloroplast; EXPRESSED IN: 21 plant structures; EXPRESSED DURING: 13 growth stages; Has 87 Blast hits to 86 proteins in 34 species: Archae - 0; Bacteria - 13; Metazoa - 27; Fungi - 0; Plants - 40; Viruses - 0; Other Eukaryotes - 7 (source: NCBI BLink). LENGTH=110	IPR001305 (Heat shock protein DnaJ, cysteine-rich domain)	GO:0031072 (heat shock protein binding), GO:0051082 (unfolded protein binding)	11	16.3554	6.92596	3	10.0284	1.77915	478	51.2563	20.6968	4	5.24157	2.47753	23	41.3881	12.529	364	38.6837	13.8523	10	15.3253	5.57761	12	26.9225	8.20626	392	48.72	18.0601
Niben101Ctg13998g00002	Alcohol dehydrogenase	8.25143	2.34506	0.0241349	0.511419	3.94498	-2.10299	0.0442253	0.706058	8.25143	0.175662	0.857746	0.999998	5.47476	0.0664049	0.946285	0.999995	sp|P42327|ADH2_GEOSE	***-	Alcohol dehydrogenase	IPR002085 (Alcohol dehydrogenase superfamily, zinc-type), IPR011032 (GroES (chaperonin 10)-like), IPR016040 (NAD(P)-binding domain)	GO:0008270 (zinc ion binding), GO:0016491 (oxidoreductase activity), GO:0055114 (oxidation-reduction process)	5	2.93081	1.2411	5	6.58919	1.16899	821	34.7067	14.0142	6	3.09958	1.46508	7	4.96588	1.50327	591	24.7608	8.86661	5	3.02086	1.09943	4	3.53789	1.07839	1243	60.9035	22.5765
Niben101Scf01433g08025	B-box zinc finger protein 19	9.90375	2.3423	0.0474608	0.651755	7.50177	-2.14141	0.0702118	0.794605	11.2588	-0.0811978	0.944475	0.999998	11.2588	0.282088	0.808984	0.999995	sp|C0SVM5|BBX19_ARATH	****	B-box zinc finger protein 19	IPR000315 (Zinc finger, B-box)	GO:0005622 (intracellular), GO:0008270 (zinc ion binding)	8	1.4582	0.6175	30	12.294	2.18109	5836	76.7175	30.9777	10	1.60643	0.75931	23	5.07382	1.53594	4332	56.4384	20.2101	19	3.56963	1.29916	48	13.2019	4.02406	4318	65.7905	24.388
Niben101Scf03985g03019	High mobility group B protein 7	6.08464	2.34066	0.0394362	0.609427	2.21131	-2.10234	0.065328	0.77992	6.08464	-0.123789	0.908981	0.999998	3.96907	0.362111	0.739095	0.999995	sp|Q8LDF9|HMGB7_ARATH	*-*-	High mobility group B protein 7	IPR009071 (High mobility group box domain)		3	0.863559	0.365689	17	11.0018	1.95184	1144	23.7492	9.58967	6	1.52215	0.719472	12	4.18054	1.26553	631	12.9825	4.64892	5	1.48349	0.53991	0	0	0	1986	47.7863	17.714
Niben101Scf02290g05024	OBP3-responsive gene 1 LENGTH=670	12.4317	2.33965	0.0445371	0.637558	8.81142	-2.53387	0.0295364	0.612011	12.4317	0.238757	0.83579	0.999998	10.2396	-0.432973	0.706933	0.999995	AT5G53450.1	***-	OBP3-responsive gene 1 LENGTH=670			9	2.07385	0.878207	66	34.1918	6.066	3543	58.8786	23.7746	7	1.42156	0.67193	131	36.533	11.0592	2493	41.0597	14.7031	32	7.60024	2.76608	64	22.2526	6.78283	3886	74.8498	27.7462
Niben101Scf02952g02005	ACT domain-containing protein LENGTH=301	8.09494	2.33309	0.0220186	0.501856	7.21246	-2.80551	0.0057749	0.310649	8.09494	0.0479412	0.961196	0.999998	7.82544	-0.520356	0.596517	0.999995	AT5G04740.1	***-	ACT domain-containing protein LENGTH=301			9	2.82485	1.19623	8	5.64529	1.00154	2328	52.6972	21.2786	26	7.19217	3.39952	23	8.73696	2.64484	1941	43.5449	15.593	19	6.1468	2.23711	13	6.15691	1.87669	2074	54.4145	20.171
Niben101Scf01020g00024	Chlorophyll a-b binding protein 40, chloroplastic	10.2936	2.32557	0.041064	0.61733	8.77323	-2.74586	0.0152938	0.485251	11.0095	-0.432867	0.678409	0.999998	11.0095	0.0125752	0.990326	0.999995	sp|P27495|CB24_TOBAC	***-	Chlorophyll a-b binding protein 40, chloroplastic	IPR022796 (Chlorophyll A-B binding protein), IPR023329 (Chlorophyll a/b binding protein domain)	GO:0009765 (photosynthesis, light harvesting), GO:0016020 (membrane)	4	4.9764	2.10734	5	13.9852	2.48113	785	70.4331	28.4401	7	7.67516	3.62781	2	3.01138	0.911601	684	60.8234	21.7803	0	0	0	6	11.2635	3.43323	712	74.0438	27.4474
Niben101Scf01258g02009	B-box zinc finger protein 25	6.46461	2.32254	0.0330221	0.568888	3.05525	-1.79581	0.102682	0.860855	6.46461	-0.0403202	0.968645	0.999998	5.04424	0.56705	0.584625	0.999995	sp|Q9SID1|BBX25_ARATH	****	B-box zinc finger protein 25	IPR000315 (Zinc finger, B-box)	GO:0005622 (intracellular), GO:0008270 (zinc ion binding)	4	1.89352	0.801845	8	8.51421	1.51051	930	31.7501	12.8204	2	0.8344	0.394396	3	1.71875	0.520297	681	23.0418	8.25105	6	2.92755	1.06547	3	2.14288	0.653173	1205	47.6816	17.6752
Niben101Scf12954g01001	Xyloglucan endotransglucosylase/hydrolase protein A	5.64168	2.32045	0.044268	0.636038	3.58363	-2.10858	0.0686456	0.785939	5.64168	-0.103873	0.924285	0.999998	4.52505	0.315738	0.773632	0.999995	sp|Q41638|XTHA_PHAAN	****	Xyloglucan endotransglucosylase/hydrolase protein A	IPR013320 (Concanavalin A-like lectin/glucanase domain), IPR016455 (Xyloglucan endotransglucosylase/hydrolase)	GO:0004553 (hydrolase activity, hydrolyzing O-glycosyl compounds), GO:0005618 (cell wall), GO:0005975 (carbohydrate metabolic process), GO:0006073 (cellular glucan metabolic process), GO:0016762 (xyloglucan:xyloglucosyl transferase activity), GO:0048046 (apoplast)	6	2.1873	0.926251	5	4.09799	0.727029	1123	29.5249	11.9219	1	0.321286	0.151862	3	1.32361	0.400681	1093	28.4798	10.1983	6	2.25451	0.82052	2	1.10016	0.335339	1396	42.5399	15.7692
Niben101Scf00597g01003	Pectate lyase	6.79813	2.31694	0.0308838	0.55669	5.79698	-2.48232	0.020685	0.543945	6.79813	0.367935	0.724386	0.999998	5.79698	-0.533317	0.609114	0.999995	sp|O24554|PLY_ZINVI	***-	Pectate lyase	IPR011050 (Pectin lyase fold/virulence factor), IPR018082 (AmbAllergen)		2	0.502885	0.212956	17	9.61019	1.70495	1695	30.7369	12.4113	5	1.10801	0.523722	22	6.69486	2.02666	2306	41.4436	14.8406	19	4.9242	1.79214	9	3.41467	1.04083	2254	47.3747	17.5614
Niben101Scf06423g01011	Heavy metal transport/detoxification superfamily protein LENGTH=290	12.1889	2.31535	0.0376814	0.600427	4.91762	-1.8675	0.0954179	0.849762	12.1889	-0.0698809	0.948033	0.999998	9.03143	0.517722	0.631136	0.999995	AT5G50740.3	****	Heavy metal transport/detoxification superfamily protein LENGTH=290	IPR006121 (Heavy metal-associated domain, HMA)	GO:0030001 (metal ion transport), GO:0046872 (metal ion binding)	3	1.27494	0.539894	11	10.51	1.8646	1995	61.1452	24.6898	4	1.49817	0.70814	7	3.60036	1.0899	1191	36.1775	12.9548	3	1.31411	0.478266	3	1.92378	0.586388	2696	95.7725	35.5021
Niben101Scf07147g01016	Nuclear transcription factor Y subunit B-3	11.3392	2.31062	0.0401682	0.613438	10.7702	-2.90984	0.00932881	0.390032	11.3392	0.396688	0.709997	0.999998	10.7702	-0.995907	0.34729	0.999995	sp|O23310|NFYB3_ARATH	****	Nuclear transcription factor Y subunit B-3	IPR009072 (Histone-fold)	GO:0005622 (intracellular), GO:0005634 (nucleus), GO:0006355 (regulation of transcription, DNA-templated), GO:0043565 (sequence-specific DNA binding), GO:0046982 (protein heterodimerization activity)	2	1.99872	0.846392	2	4.49361	0.797216	765	55.1359	22.2633	12	10.5691	4.99568	6	7.25693	2.19681	982	70.1443	25.118	1	1.03006	0.374888	10	15.0795	4.5964	938	78.357	29.0463
Niben101Scf04640g04002	40S ribosomal protein S7	19.6492	2.31037	0.0449863	0.640293	6.52043	0.328381	0.778181	0.999226	19.6492	2.36892	0.040156	0.999998	7.76729	0.269831	0.817248	0.999995	sp|Q9ZNS1|RS7_AVIMR	***-	40S ribosomal protein S7	IPR000554 (Ribosomal protein S7e)	GO:0003735 (structural constituent of ribosome), GO:0005622 (intracellular), GO:0005840 (ribosome), GO:0006412 (translation)	0	0	0	23	21.2512	3.7702	1632	48.3709	19.5317	3	1.0866	0.513601	16	7.95816	2.40909	1183	34.7501	12.4437	92	38.9711	14.1834	139	86.1974	26.2738	1452	49.8807	18.4904
Niben101Scf03801g00003	Gamma-glutamyl phosphate reductase	9.306	2.30787	0.0381104	0.604221	3.1807	-1.40593	0.20877	0.974649	9.49786	0.0086537	0.993692	0.999998	9.49786	0.893294	0.416842	0.999995	sp|Q31KX4|PROA_SYNE7	****	Gamma-glutamyl phosphate reductase	IPR001057 (Glutamate/acetylglutamate kinase), IPR016161 (Aldehyde/histidinol dehydrogenase)	GO:0003824 (catalytic activity), GO:0004349 (glutamate 5-kinase activity), GO:0004350 (glutamate-5-semialdehyde dehydrogenase activity), GO:0005737 (cytoplasm), GO:0006561 (proline biosynthetic process), GO:0008152 (metabolic process), GO:0016491 (oxidoreductase activity), GO:0016620 (oxidoreductase activity, acting on the aldehyde or oxo group of donors, NAD or NADP as acceptor), GO:0055114 (oxi…	12	2.32396	0.984121	17	7.40185	1.31317	4645	64.8761	26.1963	8	1.36544	0.6454	25	5.85959	1.77381	1437	19.8913	7.12289	8	1.59691	0.581189	48	14.0267	4.27548	3843	62.2115	23.0613
Niben101Scf01027g01017	Protein disulfide isomerase-like 1-4	6.95161	2.30487	0.0233478	0.508244	1.67128	-1.15977	0.26142	0.995114	6.95161	0.638454	0.516656	0.999998	3.51679	0.506652	0.61287	0.999995	sp|Q9FF55|PDI14_ARATH	****	Protein disulfide isomerase-like 1-4	IPR005792 (Protein disulphide isomerase), IPR012336 (Thioredoxin-like fold)	GO:0005783 (endoplasmic reticulum), GO:0016853 (isomerase activity), GO:0045454 (cell redox homeostasis)	3	0.771657	0.326772	7	4.04804	0.718167	1269	23.5405	9.50542	5	1.13346	0.535753	7	2.17912	0.659661	580	10.6633	3.81841	8	2.12098	0.771922	8	3.10499	0.946432	2401	51.6236	19.1365
Niben101Scf03628g01009	Mitochondrial transcription termination factor family protein LENGTH=212	16.7249	2.29668	0.0439596	0.634635	3.77671	2.88505	0.0200652	0.542486	16.7249	5.01535	3.74536e-05	0.0167357	1.00409	0.166382	0.89904	0.999995	AT4G09620.1	****	Mitochondrial transcription termination factor family protein LENGTH=212	IPR003690 (Mitochodrial transcription termination factor)	GO:0003690 (double-stranded DNA binding), GO:0005739 (mitochondrion), GO:0006355 (regulation of transcription, DNA-templated)	1	0.643953	0.272693	3	4.3433	0.770548	105	4.87636	1.96902	2	1.13506	0.536508	1	0.779353	0.235925	93	4.28052	1.53281	81	53.7628	19.5668	96	93.2808	28.4329	109	5.86724	2.17494
Niben101Scf01002g01001	Basic-leucine zipper (bZIP) transcription factor family protein LENGTH=329	5.42907	2.29511	0.0262659	0.526869	3.47378	-2.14052	0.0389017	0.676823	5.42907	0.404028	0.680504	0.999998	3.47378	-0.249431	0.800101	0.999995	AT3G58120.1	***-	Basic-leucine zipper (bZIP) transcription factor family protein LENGTH=329			4	1.61724	0.684848	5	4.54494	0.806322	724	21.1108	8.52431	2	0.712653	0.336849	8	3.91457	1.18501	860	24.8526	8.89947	8	3.33386	1.21335	5	3.05036	0.92978	1129	38.1559	14.1441
Niben101Scf12852g03011	product [Oryza sativa Japonica Group]	7.99486	2.29295	0.0475689	0.652693	4.92535	-2.36615	0.040954	0.690388	7.99486	-0.00394472	0.997158	0.999998	6.13843	-0.0692491	0.95015	0.999995	ref|NP_001052354.1|	***-	product [Oryza sativa Japonica Group]	IPR013830 (SGNH hydrolase-type esterase domain)		3	1.18584	0.502164	6	5.33212	0.945976	1474	42.0198	16.9671	7	2.43858	1.15264	5	2.39196	0.724093	1275	36.0225	12.8993	5	2.03712	0.741404	2	1.19289	0.363606	1868	61.7212	22.8796
Niben101Scf02625g03003	Rhodanese-like domain-containing protein 10	6.22399	2.28659	0.0363252	0.593567	4.66131	-2.44764	0.0249765	0.57743	6.46927	0.130839	0.901494	0.999998	6.46927	-0.291887	0.782343	0.999995	sp|Q9SR92|STR10_ARATH	--*-	Rhodanese-like domain-containing protein 10			3	0.846679	0.358541	4	2.53806	0.450279	2263	46.0611	18.599	14	3.48225	1.64595	16	5.46509	1.65439	1479	29.8349	10.6836	9	2.61808	0.952841	18	7.66543	2.3365	1759	41.497	15.3826
Niben101Scf01579g01046	Histone H2B.1	16.1045	2.28483	0.0206004	0.489747	5.86009	-1.45205	0.147884	0.924207	16.1045	0.201157	0.829357	0.999998	11.2215	0.631618	0.506521	0.999995	sp|Q9LQQ4|H2B1_ARATH	***-	Histone H2B.1	IPR000558 (Histone H2B), IPR009072 (Histone-fold)	GO:0000786 (nucleosome), GO:0003677 (DNA binding), GO:0005634 (nucleus), GO:0046982 (protein heterodimerization activity)	1	1.28791	0.545386	13	37.6419	6.67808	705	65.4825	26.4411	2	2.27012	1.07302	12	18.7045	5.6622	329	30.2858	10.8451	7	9.29234	3.38192	7	13.6034	4.14647	1022	110.024	40.7851
Niben101Scf05368g03011	unknown protein; FUNCTIONS IN: molecular_function unknown; INVOLVED IN: biological_process unknown; LOCATED IN: chloroplast thylakoid membrane; EXPRESSED IN: 23 plant structures; EXPRESSED DURING: 13 growth stages; Has 121 Blast hits to 121 proteins in 17 species: Archae - 0; Bacteria - 0; Metazoa - 0; Fungi - 0; Plants - 121; Viruses - 0; Other Eukaryotes - 0 (source: NCBI BLink). LENGTH=129	11.7467	2.27931	0.0261678	0.526802	15.5392	-3.01419	0.00316231	0.216791	11.7467	0.285934	0.773878	0.999998	15.5392	-1.02082	0.303137	0.999995	AT5G02160.1	***-	unknown protein; FUNCTIONS IN: molecular_function unknown; INVOLVED IN: biological_process unknown; LOCATED IN: chloroplast thylakoid membrane; EXPRESSED IN: 23 plant structures; EXPRESSED DURING: 13 growth stages; Has 121 Blast hits to 121 proteins in 17 species: Archae - 0; Bacteria - 0; Metazoa - 0; Fungi - 0; Plants - 121; Viruses - 0; Other Eukaryotes - 0 (source: NCBI BLink). LENGTH=129	IPR001305 (Heat shock protein DnaJ, cysteine-rich domain)	GO:0031072 (heat shock protein binding), GO:0051082 (unfolded protein binding)	19	10.0621	4.26096	6	7.1438	1.26739	1396	53.3177	21.5291	38	17.7358	8.38319	12	7.69122	2.32828	2649	100.271	35.9061	15	8.18782	2.97993	26	20.7766	6.33292	1580	69.943	25.9273
Niben101Scf00757g00002	Serine carboxypeptidase-like 25	6.5668	2.27636	0.0460597	0.642209	3.92778	-2.0205	0.0775835	0.807054	6.5668	0.3393	0.758471	0.999998	3.92778	-0.0834379	0.939934	0.999995	sp|Q8L9Y0|SCP25_ARATH	****	Serine carboxypeptidase-like 25	IPR001563 (Peptidase S10, serine carboxypeptidase), IPR029058 (Alpha/Beta hydrolase fold)	GO:0004185 (serine-type carboxypeptidase activity), GO:0006508 (proteolysis)	5	1.40319	0.594206	8	5.04756	0.895491	1209	24.4695	9.88053	1	0.247332	0.116907	7	2.37753	0.719722	1524	30.5697	10.9467	9	2.60335	0.94748	3	1.27038	0.387226	2112	49.5444	18.3657
Niben101Scf11383g00027	Rubredoxin-like superfamily protein LENGTH=195	5.10067	2.27573	0.0477331	0.653548	3.92743	-2.28123	0.0475798	0.728125	5.52834	-0.0395514	0.970264	0.999998	5.52834	0.0340525	0.974448	0.999995	AT1G54500.1	*-*-	Rubredoxin-like superfamily protein LENGTH=195	IPR004039 (Rubredoxin-type fold), IPR018527 (Rubredoxin, iron-binding site)	GO:0005506 (iron ion binding), GO:0046872 (metal ion binding)	3	2.65047	1.12239	0	0	0	601	38.2938	15.4626	4	3.11456	1.47216	3	3.20777	0.971054	413	26.0802	9.33908	2	1.82127	0.662846	8	10.665	3.25079	416	30.722	11.3884
Niben101Scf02790g05008	Photosystem II reaction center X protein	20.7837	2.27521	0.0427996	0.628073	22.243	-2.45597	0.0287108	0.608758	29.1076	-0.298975	0.785376	0.999998	29.1076	0.118212	0.914221	0.999995	sp|Q2JN82|PSBX_SYNJB	--**	Photosystem II reaction center X protein	IPR009518 (Photosystem II PsbX)	GO:0009523 (photosystem II), GO:0015979 (photosynthesis), GO:0016020 (membrane)	28	41.6318	17.6297	64	213.94	37.9552	733	78.6001	31.7379	37	48.4845	22.9172	39	70.1798	21.2448	593	63.0204	22.567	39	59.7688	21.7527	37	83.0111	25.3026	332	41.2628	15.2958
Niben101Ctg08688g00001	MLP-like protein 34	32.321	2.26773	0.0238023	0.509525	9.89026	-1.0986	0.278606	0.997312	45.1487	-0.683276	0.483849	0.999998	45.1487	1.8524	0.0605264	0.999995	sp|Q9SSK7|MLP34_ARATH	*-*-	MLP-like protein 34	IPR000916 (Bet v I domain), IPR023393 (START-like domain)	GO:0006952 (defense response), GO:0009607 (response to biotic stimulus)	27	25.4527	10.7784	42	89.0152	15.7923	3966	269.634	108.876	8	6.64653	3.14161	8	9.12727	2.763	985	66.3692	23.7662	21	20.4048	7.42627	24	34.1388	10.4059	2709	213.468	79.131
Niben101Scf05799g01022	30S ribosomal protein S9	11.4831	2.26609	0.020101	0.489092	10.7381	-2.59046	0.00779055	0.361511	11.9405	-0.166649	0.859951	0.999998	11.9405	-0.157716	0.867184	0.999995	sp|Q6DAE6|RS9_PECAS	***-	30S ribosomal protein S9	IPR000754 (Ribosomal protein S9), IPR020568 (Ribosomal protein S5 domain 2-type fold)	GO:0003735 (structural constituent of ribosome), GO:0005840 (ribosome), GO:0006412 (translation)	14	6.21949	2.63375	22	21.9732	3.89829	2264	72.5363	29.2894	16	6.26442	2.961	31	16.6674	5.04555	2129	67.6023	24.2078	17	7.78428	2.83306	27	18.0991	5.5168	1896	70.4074	26.0995
Niben101Ctg11075g00004	ATP-dependent zinc metalloprotease FtsH	16.3236	2.25598	0.0137154	0.421396	9.70119	-1.38046	0.135197	0.908176	16.3236	1.3446	0.135769	0.999998	9.70119	-0.469071	0.606312	0.999995	sp|A1URA3|FTSH_BARBK	*-**	ATP-dependent zinc metalloprotease FtsH	IPR000642 (Peptidase M41), IPR003959 (ATPase, AAA-type, core), IPR027417 (P-loop containing nucleoside triphosphate hydrolase)	GO:0004222 (metalloendopeptidase activity), GO:0005524 (ATP binding), GO:0006508 (proteolysis)	11	9.76558	4.1354	6	11.9757	2.12462	732	46.8671	18.9245	9	7.04177	3.32843	17	18.2656	5.52935	891	56.5382	20.2458	29	26.5367	9.65792	44	58.942	17.9661	776	57.5865	21.3468
Niben101Scf00428g14006	Unknown protein	82.7724	2.25476	0.0482703	0.656577	46.8152	-2.01563	0.0777871	0.807484	82.7724	0.106507	0.924756	0.999998	70.6276	0.13262	0.906484	0.999995			Unknown protein			7	8.89013	3.76468	29	82.8042	14.6904	5230	479.031	193.428	12	13.4315	6.34868	36	55.3341	16.7507	3610	327.7	117.346	17	22.2537	8.09915	37	70.9053	21.6127	5555	589.722	218.605
Niben101Scf08178g00010	unknown protein; FUNCTIONS IN: molecular_function unknown; INVOLVED IN: biological_process unknown; LOCATED IN: chloroplast, chloroplast stroma; EXPRESSED IN: 22 plant structures; EXPRESSED DURING: 14 growth stages; Has 94 Blast hits to 94 proteins in 35 species: Archae - 6; Bacteria - 10; Metazoa - 21; Fungi - 2; Plants - 48; Viruses - 0; Other Eukaryotes - 7 (source: NCBI BLink). LENGTH=237	14.5655	2.23963	0.0447362	0.638832	16.3075	-2.44411	0.0284221	0.605813	16.5501	0.0167579	0.987776	0.999998	16.5501	-0.22124	0.839624	0.999995	AT1G62780.1	***-	unknown protein; FUNCTIONS IN: molecular_function unknown; INVOLVED IN: biological_process unknown; LOCATED IN: chloroplast, chloroplast stroma; EXPRESSED IN: 22 plant structures; EXPRESSED DURING: 14 growth stages; Has 94 Blast hits to 94 proteins in 35 species: Archae - 6; Bacteria - 10; Metazoa - 21; Fungi - 2; Plants - 48; Viruses - 0; Other Eukaryotes - 7 (source: NCBI BLink). LENGTH=237			19	9.1042	3.85533	7	7.54103	1.33786	3186	110.1	44.4571	18	7.60142	3.59296	13	7.53896	2.28219	3510	120.214	43.0474	24	11.8534	4.314	29	20.9678	6.3912	2222	88.9991	32.9913
Niben101Scf03507g05007	Peroxidase 42	19.6197	2.23492	0.0454497	0.641266	11.0011	-1.91024	0.0877173	0.836063	19.6197	-0.0323077	0.976645	0.999998	16.77	0.356994	0.746662	0.999995	sp|Q9SB81|PER42_ARATH	****	Peroxidase 42	IPR010255 (Haem peroxidase)	GO:0004601 (peroxidase activity), GO:0006979 (response to oxidative stress), GO:0020037 (heme binding), GO:0055114 (oxidation-reduction process)	30	8.63106	3.65497	21	13.5833	2.40983	5281	109.575	44.2452	17	4.31048	2.03744	23	8.0085	2.42432	3876	79.7051	28.5416	21	6.22738	2.26643	37	16.0624	4.896	5799	139.46	51.6967
Niben101Scf03864g01012	iron ABC transporter substrate-binding protein [Fischerella sp. PCC 9605]	15.2159	2.2199	0.0375959	0.600427	12.7154	-2.14818	0.0445212	0.707987	15.2159	0.19393	0.85108	0.999998	14.3005	-0.122205	0.90597	0.999995	ref|WP_026731793.1|	*-**	iron ABC transporter substrate-binding protein [Fischerella sp. PCC 9605]	IPR012675 (Beta-grasp domain)	GO:0009055 (electron carrier activity), GO:0051536 (iron-sulfur cluster binding)	4	3.17138	1.34297	10	17.8251	3.16237	1663	95.0893	38.3961	6	4.1925	1.98167	10	9.5955	2.90474	1639	92.8808	33.2597	10	8.17204	2.97419	19	22.7305	6.92848	1455	96.4282	35.7452
Niben101Scf13525g00018	Poly(A) RNA polymerase protein 2	10.2992	2.21127	0.0481859	0.656577	3.25712	3.11413	0.0119801	0.442468	10.2992	5.90009	2.92945e-06	0.00358047	0.39306	-0.574694	0.674756	0.999995	sp|P53632|PAP2_YEAST	*-*-	Poly(A) RNA polymerase protein 2			2	0.895752	0.379322	0	0	0	43	1.38892	0.560832	2	0.789445	0.373147	1	0.542048	0.164088	56	1.79269	0.641945	69	31.8529	11.5928	89	60.1471	18.3334	70	2.62065	0.971454
Niben101Scf08777g02002	GDSL esterase/lipase	5.43935	2.20073	0.02857	0.54182	2.88007	-2.19243	0.0294566	0.610973	5.43935	-0.272135	0.771409	0.999998	5.26229	0.28043	0.765101	0.999995	sp|Q8RXT9|GDL8_ARATH	***-	GDSL esterase/lipase	IPR013830 (SGNH hydrolase-type esterase domain)	GO:0006629 (lipid metabolic process), GO:0016788 (hydrolase activity, acting on ester bonds)	4	1.97178	0.834985	8	8.8661	1.57294	932	33.1334	13.3789	4	1.73777	0.821392	15	8.94891	2.709	405	14.2696	5.10982	6	3.04855	1.10951	2	1.48763	0.453445	966	39.8042	14.7551
Niben101Scf01888g04017	Nucleolar protein 14	5.20822	2.1906	0.0450035	0.640293	2.03789	1.76304	0.120372	0.888688	5.20822	3.05808	0.00565134	0.917372	1.20595	0.895568	0.434893	0.999995	sp|Q8R3N1|NOP14_MOUSE	*-*-	Nucleolar protein 14	IPR005343 (Nucleolar complex protein 2), IPR007276 (Nucleolar protein 14)	GO:0032040 (small-subunit processome)	5	0.691515	0.292834	8	2.48751	0.441312	716	7.14162	2.88371	0	0	0	1	0.167383	0.0506701	590	5.83234	2.08851	81	11.5467	4.2024	119	24.8339	7.56963	899	10.3931	3.85264
Niben101Scf00474g01002	plastid-targeted protein 4 [Craterostigma plantagineum]	6.52169	2.17593	0.0271998	0.533989	3.57916	-1.94442	0.0496338	0.738322	6.52169	0.122135	0.895637	0.999998	4.79339	0.109379	0.907039	0.999995	gb|AAK20905.1|	***-	plastid-targeted protein 4 [Craterostigma plantagineum]			4	2.13067	0.90227	7	8.38298	1.48723	773	29.6953	11.9907	5	2.34726	1.10948	7	4.51268	1.36607	606	23.0722	8.26192	8	4.39227	1.59855	3	2.41126	0.734978	1044	46.4847	17.2315
Niben101Scf01006g04005	Mitochondrial substrate carrier family protein J	5.41903	2.17374	0.0353878	0.588548	4.50465	-2.2876	0.026788	0.589049	5.41903	0.0725509	0.941353	0.999998	5.10194	-0.186408	0.850037	0.999995	sp|Q54VX4|MCFJ_DICDI	***-	Mitochondrial substrate carrier family protein J	IPR018108 (Mitochondrial substrate/solute carrier), IPR023395 (Mitochondrial carrier domain)		4	1.56421	0.662394	7	6.15429	1.09184	1190	33.561	13.5516	4	1.37857	0.65161	13	6.15261	1.86251	1099	30.718	10.9998	10	4.03069	1.46695	9	5.31062	1.61873	1087	35.5319	13.1714
Niben101Scf12732g00004	Protein STAY-GREEN LIKE, chloroplastic	9.73404	2.16932	0.0430519	0.628359	6.87009	-2.07461	0.0534696	0.751689	10.1859	-0.226658	0.82563	0.999998	10.1859	0.32136	0.755271	0.999995	sp|Q94AQ9|SGRL_ARATH	***-	Protein STAY-GREEN LIKE, chloroplastic	IPR024438 (Staygreen protein)		6	2.89016	1.22389	6	6.49779	1.15278	2009	69.7914	28.181	3	1.27358	0.601981	6	3.49785	1.05887	1537	52.918	18.9494	7	3.47545	1.26488	8	5.81469	1.77238	1753	70.5839	26.1649
Niben101Scf03449g02015	LIM zinc-binding domain-containing Nebulette	8.19988	2.15354	0.0254745	0.520319	5.41088	-2.01266	0.0372119	0.666239	8.19988	0.260398	0.780363	0.999998	5.99727	-0.119521	0.898393	0.999995	sp|Q9DC07|LNEBL_MOUSE	--**	LIM zinc-binding domain-containing Nebulette	IPR001781 (Zinc finger, LIM-type)	GO:0008270 (zinc ion binding)	14	4.96514	2.10258	5	3.98674	0.70729	1470	37.5987	15.182	7	2.18794	1.03417	17	7.2968	2.20888	1431	36.2746	12.9896	16	5.84879	2.12865	14	7.49201	2.28364	1837	54.4585	20.1874
Niben101Scf02063g06006	Plastid-lipid-associated protein, chloroplastic	20.876	2.14769	0.0376917	0.600427	9.7339	-0.286085	0.784366	0.999226	20.876	2.069	0.0455484	0.999998	9.7339	-0.207391	0.842948	0.999995	sp|Q9ZWQ8|PAP_CITUN	--*-	Plastid-lipid-associated protein, chloroplastic	IPR006843 (Plastid lipid-associated protein/fibrillin conserved domain)		3	1.91835	0.812359	9	12.9388	2.29548	1397	64.4251	26.0142	6	3.38136	1.59827	5	3.86952	1.17138	1615	73.8139	26.4321	56	36.9094	13.4331	84	81.0499	24.7048	1236	66.066	24.4902
Niben101Scf00234g02045	NADH dehydrogenase subunit 2 (mitochondrion) [Isoetes engelmannii]	17.4729	2.14682	0.0265826	0.529774	8.78194	-1.34227	0.173428	0.94779	17.4729	0.416243	0.650723	0.999998	10.3312	0.388308	0.67897	0.999995	gb|ACI02101.1|	*-*-	NADH dehydrogenase subunit 2 (mitochondrion) [Isoetes engelmannii]			5	9.93928	4.20896	1	4.46919	0.792883	449	64.3699	25.9919	7	12.2636	5.79662	6	14.435	4.36974	318	45.1826	16.1795	6	12.2936	4.47421	4	11.9981	3.65714	719	119.472	44.2874
Niben101Scf00653g01009	thioredoxin F2 LENGTH=185	15.8026	2.14581	0.0459412	0.641609	16.4322	-2.18813	0.0418685	0.693629	15.8026	0.24147	0.819503	0.999998	16.4322	-0.283787	0.788615	0.999995	AT5G16400.1	*-*-	thioredoxin F2 LENGTH=185	IPR005746 (Thioredoxin), IPR012336 (Thioredoxin-like fold)	GO:0006662 (glycerol ether metabolic process), GO:0015035 (protein disulfide oxidoreductase activity), GO:0045454 (cell redox homeostasis)	18	8.71639	3.69111	24	26.1288	4.63553	2449	85.5273	34.535	23	9.8158	4.63963	13	7.61881	2.30636	3417	118.268	42.3507	17	8.48507	3.08811	53	38.7263	11.8042	2167	87.7155	32.5154
Niben101Scf01847g02012	triosephosphate isomerase LENGTH=315	8.68186	2.13715	0.0383199	0.605666	7.25341	-1.85295	0.0732373	0.801169	10.3881	-0.0481461	0.961872	0.999998	10.3881	0.332355	0.742075	0.999995	AT2G21170.1	****	triosephosphate isomerase LENGTH=315	IPR000652 (Triosephosphate isomerase), IPR013785 (Aldolase-type TIM barrel)	GO:0003824 (catalytic activity), GO:0004807 (triose-phosphate isomerase activity), GO:0006096 (glycolytic process), GO:0008152 (metabolic process)	18	6.18389	2.61867	9	6.95145	1.23326	2730	67.64	27.3123	7	2.11944	1.00179	12	4.98942	1.51039	2189	53.7519	19.248	28	9.91493	3.60851	21	10.8862	3.31822	1796	51.5761	19.1189
Niben101Scf02293g03027	Photosystem I reaction center subunit V, chloroplastic	44.8083	2.13629	0.0469867	0.64946	58.2382	-2.59629	0.0156419	0.489298	60.2226	-0.506831	0.631539	0.999998	60.2226	0.0468322	0.96461	0.999995	sp|Q9S7N7|PSAG_ARATH	****	Photosystem I reaction center subunit V, chloroplastic	IPR000549 (Photosystem I PsaG/PsaK protein), IPR023618 (Photosystem I PsaG/PsaK domain)	GO:0009522 (photosystem I), GO:0015979 (photosynthesis), GO:0016020 (membrane), GO:0016168 (chlorophyll binding)	48	59.3133	25.1172	34	94.4569	16.7577	3857	343.726	138.793	29	31.5822	14.928	26	38.8834	11.7707	4680	413.348	148.016	30	38.2098	13.9063	41	76.4472	23.3019	2539	262.257	97.2166
Niben101Scf13393g00004	CDGSH iron-sulfur domain-containing protein 2	6.59499	2.13543	0.038372	0.605959	8.04816	-2.11635	0.0403056	0.687679	10.4111	-0.0190429	0.984839	0.999998	10.4111	0.0381213	0.969682	0.999995	sp|Q7T326|CISD2_DANRE	*-**	CDGSH iron-sulfur domain-containing protein 2	IPR018967 (Iron sulphur-containing domain, CDGSH-type)	GO:0043231 (intracellular membrane-bounded organelle), GO:0051537 (2 iron, 2 sulfur cluster binding)	4	1.61605	0.684343	18	16.3497	2.90062	2350	68.4721	27.6483	8	2.84851	1.34641	15	7.33441	2.22027	1990	57.4654	20.5778	13	5.41353	1.97023	38	23.1656	7.06113	859	29.0095	10.7536
Niben101Scf06187g01029	RING finger protein 10	7.07663	2.13469	0.0467171	0.64779	3.2875	0.882516	0.423322	0.999226	7.07663	2.99882	0.0058841	0.940461	1.90698	0.0183957	0.986864	0.999995	sp|Q08E13|RNF10_BOVIN	***-	RING finger protein 10	IPR013083 (Zinc finger, RING/FYVE/PHD-type)	GO:0005515 (protein binding), GO:0008270 (zinc ion binding)	5	1.18961	0.503761	0	0	0	753	12.9206	5.21719	3	0.629057	0.297336	2	0.575897	0.174335	714	12.142	4.34795	68	16.6758	6.06909	80	28.7204	8.75429	869	17.2825	6.4065
Niben101Scf00291g02054	Unknown protein	10.3658	2.12554	0.0453979	0.641266	6.83936	-1.58313	0.143687	0.921487	10.3658	-0.266336	0.782558	0.999998	9.45089	0.808746	0.412789	0.999995			Unknown protein			5	10.8859	4.60981	5	24.4741	4.34198	306	48.047	19.4009	5	9.59395	4.53477	9	23.7146	7.17886	158	24.5872	8.80445	7	15.7085	5.71705	5	16.4259	5.00679	302	54.9609	20.3736
Niben101Scf01550g01003	Rhodanese-like domain-containing protein 14, chloroplastic	11.5809	2.12212	0.0423154	0.625611	15.7284	-3.12347	0.0026481	0.20013	19.4861	-0.736516	0.464011	0.999998	19.4861	-0.264837	0.791038	0.999995	sp|Q94A65|STR14_ARATH	***-	Rhodanese-like domain-containing protein 14, chloroplastic	IPR001763 (Rhodanese-like domain)		18	10.5848	4.48234	10	13.2208	2.34551	3015	127.865	51.6305	23	11.9199	5.63419	34	24.1975	7.32505	2274	95.5789	34.2259	22	13.3345	4.85306	4	3.54927	1.08185	1581	77.7137	28.8078
Niben101Scf00089g02001	Interactor of constitutive active rops 1 isoform 2 [Theobroma cacao] gb|EOY13690.1| Interactor of constitutive active rops 1 isoform 2 [Theobroma cacao]	6.5385	2.11599	0.0384524	0.606936	3.25835	-1.69849	0.0980538	0.852147	6.5385	0.187239	0.850811	0.999998	5.01537	0.230257	0.817907	0.999995	ref|XP_007022165.1|	*-*-	Interactor of constitutive active rops 1 isoform 2 [Theobroma cacao] gb|EOY13690.1| Interactor of constitutive active rops 1 isoform 2 [Theobroma cacao]			6	1.28339	0.543473	9	4.32806	0.767844	2205	34.0147	13.7348	4	0.754051	0.356417	14	3.62422	1.09712	1520	23.2386	8.32151	12	2.64564	0.962871	11	3.55031	1.08217	2651	47.399	17.5704
Niben101Scf09876g00011	Histone H2A.1	22.3429	2.11008	0.0476856	0.653199	7.3211	-1.59019	0.137454	0.910663	22.3429	-0.454425	0.661424	0.999998	17.4557	0.974315	0.350107	0.999995	sp|P02274|H2A1_TETPY	***-	Histone H2A.1	IPR009072 (Histone-fold)	GO:0000786 (nucleosome), GO:0003677 (DNA binding), GO:0005634 (nucleus), GO:0046982 (protein heterodimerization activity)	5	3.18241	1.34765	64	91.5821	16.2477	1876	86.1135	34.7717	4	2.24378	1.06057	29	22.339	6.76245	868	39.488	14.1403	8	5.24831	1.9101	14	13.4456	4.09837	3094	164.612	61.0202
Niben101Scf05820g01009	Ferredoxin-1	9.51097	2.10573	0.0238484	0.509845	9.07972	-2.5847	0.00521025	0.291412	15.3122	-0.957805	0.260296	0.999998	15.3122	0.478833	0.570242	0.999995	sp|P0A3D0|FER_SYNEL	***-	Ferredoxin-1	IPR010241 (Ferredoxin [2Fe-2S], plant), IPR012675 (Beta-grasp domain)	GO:0009055 (electron carrier activity), GO:0022900 (electron transport chain), GO:0051536 (iron-sulfur cluster binding), GO:0051537 (2 iron, 2 sulfur cluster binding)	13	15.9562	6.75693	16	44.152	7.83304	877	77.6315	31.3468	7	7.57214	3.57912	10	14.8548	4.49683	610	53.515	19.1632	6	7.59067	2.7626	9	16.6685	5.08072	544	55.8134	20.6896
Niben101Scf01036g03007	Thioredoxin superfamily protein LENGTH=186	11.105	2.10194	0.0481347	0.656577	11.3282	-2.36817	0.0257529	0.584188	13.375	-0.357098	0.726886	0.999998	13.375	0.0908605	0.929068	0.999995	AT4G03520.1	*-*-	Thioredoxin superfamily protein LENGTH=186	IPR005746 (Thioredoxin), IPR012336 (Thioredoxin-like fold)	GO:0006662 (glycerol ether metabolic process), GO:0015035 (protein disulfide oxidoreductase activity), GO:0045454 (cell redox homeostasis)	16	10.6923	4.52784	6	9.01459	1.59929	1747	84.1968	33.9978	11	6.47854	3.06221	6	4.85268	1.469	1722	82.2514	29.4534	10	6.88801	2.50687	14	14.1171	4.30304	1280	71.5013	26.505
Niben101Scf01826g05013	GDSL esterase/lipase	9.30454	2.08885	0.0443627	0.636429	1.88634	-0.774783	0.465413	0.999226	9.30454	0.150846	0.880506	0.999998	6.18399	1.16322	0.257241	0.999995	sp|Q9STM6|GDL57_ARATH	***-	GDSL esterase/lipase	IPR013830 (SGNH hydrolase-type esterase domain)	GO:0006629 (lipid metabolic process), GO:0016788 (hydrolase activity, acting on ester bonds)	3	1.11969	0.474152	9	7.55202	1.33981	1540	41.4523	16.738	3	0.986806	0.466433	5	2.25853	0.683701	472	12.5915	4.5089	4	1.53879	0.560037	5	2.81587	0.858307	2291	71.4751	26.4953
Niben101Scf07278g02008	U-box domain-containing protein 25	6.06231	2.08792	0.0409843	0.61733	2.20597	0.17499	0.867745	0.999226	6.06231	2.80341	0.00720151	0.999998	1.4756	-0.540499	0.614053	0.999995	sp|Q9LT79|PUB25_ARATH	***-	U-box domain-containing protein 25	IPR013083 (Zinc finger, RING/FYVE/PHD-type), IPR016024 (Armadillo-type fold)	GO:0004842 (ubiquitin-protein transferase activity), GO:0005488 (binding), GO:0016567 (protein ubiquitination)	5	2.19284	0.928595	6	5.91605	1.04957	143	4.52298	1.82633	9	3.47867	1.64426	6	3.18469	0.964068	162	5.07821	1.81846	41	18.5337	6.74529	45	29.7794	9.07706	174	6.3788	2.36457
Niben101Scf05063g04006	Chlorophyll a-b binding protein, chloroplastic	17.9381	2.07809	0.0462082	0.642991	17.0306	-2.27462	0.029031	0.609903	17.9381	0.089841	0.930041	0.999998	17.0306	-0.286374	0.779488	0.999995	sp|P13869|CB12_PETHY	***-	Chlorophyll a-b binding protein, chloroplastic	IPR022796 (Chlorophyll A-B binding protein), IPR023329 (Chlorophyll a/b binding protein domain)	GO:0009765 (photosynthesis, light harvesting), GO:0016020 (membrane)	9	4.79867	2.03208	24	28.7696	5.10404	2827	108.707	43.8946	18	8.45834	3.998	22	14.1965	4.29755	3136	119.513	42.7963	20	10.9914	4.00027	31	24.9406	7.60215	2555	113.874	42.212
Niben101Scf01804g00014	Sodium channel protein type 9 subunit alpha	35.3821	2.07542	0.0461167	0.642649	12.4196	-1.19808	0.254573	0.991738	35.3821	0.338623	0.738386	0.999998	27.1672	0.538721	0.599203	0.999995	sp|Q62205|SCN9A_MOUSE	--*-	Sodium channel protein type 9 subunit alpha			4	5.3789	2.27779	3	9.06983	1.60909	1982	192.216	77.6147	6	7.11081	3.36106	6	9.76483	2.956	899	86.4077	30.9418	11	15.2465	5.5489	11	22.3199	6.80335	2251	253.024	93.7942
Niben101Scf03329g01002	Tubulin beta chain	5.19453	2.05533	0.0470076	0.64946	2.0536	-1.20966	0.251575	0.991738	5.19453	-0.0391196	0.968107	0.999998	4.77343	0.884796	0.376182	0.999995	sp|Q39445|TBB_CICAR	*-*-	Tubulin beta chain	IPR000217 (Tubulin), IPR023123 (Tubulin, C-terminal)	GO:0003924 (GTPase activity), GO:0005200 (structural constituent of cytoskeleton), GO:0005525 (GTP binding), GO:0005874 (microtubule), GO:0006184 (GTP catabolic process), GO:0007017 (microtubule-based process), GO:0043234 (protein complex), GO:0051258 (protein polymerization)	4	2.84642	1.20537	7	11.1991	1.98683	537	27.5591	11.1281	0	0	0	4	3.44492	1.04284	281	14.2924	5.11797	2	1.46694	0.533888	3	3.22127	0.981877	638	37.9501	14.0678
Niben101Scf00397g05008	Basic helix-loop-helix DNA-binding superfamily protein isoform 1 [Theobroma cacao] gb|EOX96336.1| Basic helix-loop-helix DNA-binding superfamily protein isoform 1 [Theobroma cacao]	7.24069	2.04624	0.0437628	0.633931	2.78114	-1.56989	0.123477	0.895897	7.24069	0.266299	0.788735	0.999998	4.94252	0.210053	0.833344	0.999995	ref|XP_007052179.1|	***-	Basic helix-loop-helix DNA-binding superfamily protein isoform 1 [Theobroma cacao] gb|EOX96336.1| Basic helix-loop-helix DNA-binding superfamily protein isoform 1 [Theobroma cacao]			4	0.804469	0.340667	18	8.13891	1.44393	2227	32.3014	13.043	15	2.65873	1.2567	15	3.65107	1.10525	1162	16.7038	5.98146	11	2.28026	0.829894	16	4.85552	1.48001	3115	52.3674	19.4122
Niben101Scf04641g00012	Short-chain dehydrogenase reductase 3b	7.26249	2.04454	0.0401484	0.613438	1.75029	-0.8803	0.387357	0.999226	10.0341	-0.794049	0.401988	0.999998	10.0341	1.95829	0.0436518	0.999995	sp|Q94K41|SDR3B_ARATH	****	Short-chain dehydrogenase reductase 3b	IPR002347 (Glucose/ribitol dehydrogenase)	GO:0008152 (metabolic process), GO:0016491 (oxidoreductase activity)	10	3.99889	1.6934	18	16.1829	2.87102	2193	63.2456	25.5379	3	1.05729	0.49975	7	3.3878	1.02555	364	10.404	3.72557	9	3.70958	1.35009	4	2.41361	0.735692	1590	53.1484	19.7017
Niben101Scf01991g01021	Inner membrane metabolite transport protein YgcS	5.32056	2.02312	0.046214	0.642991	4.73477	-2.21212	0.0291851	0.610973	5.32056	0.271376	0.784591	0.999998	4.73477	-0.46038	0.642644	0.999995	sp|Q46909|YGCS_ECOLI	*-**	Inner membrane metabolite transport protein YgcS	IPR005828 (General substrate transporter), IPR020846 (Major facilitator superfamily domain)	GO:0005215 (transporter activity), GO:0016020 (membrane), GO:0016021 (integral component of membrane), GO:0022857 (transmembrane transporter activity), GO:0022891 (substrate-specific transmembrane transporter activity), GO:0055085 (transmembrane transport)	5	1.00082	0.423813	13	5.85022	1.03789	2097	30.2716	12.2233	11	1.94049	0.917211	24	5.81401	1.76001	2250	32.1904	11.5271	17	3.50733	1.27648	21	6.34265	1.93331	2056	34.4002	12.7519
Niben101Scf00959g00018	LIM zinc-binding domain-containing Nebulette	10.5074	2.00929	0.0351835	0.586726	4.33048	-1.24795	0.197553	0.9699	10.5074	0.0312032	0.972672	0.999998	8.80496	0.730138	0.430439	0.999995	sp|Q9DC07|LNEBL_MOUSE	--**	LIM zinc-binding domain-containing Nebulette	IPR001781 (Zinc finger, LIM-type)	GO:0008270 (zinc ion binding)	5	3.78901	1.60452	9	15.3335	2.72033	1001	54.7068	22.09	2	1.33573	0.63136	4	3.66856	1.11054	580	31.4154	11.2496	8	6.24868	2.27418	9	10.2912	3.13685	1112	70.439	26.1112
Niben101Scf00481g04007	Cytochrome P450 superfamily protein LENGTH=488	9.49118	2.00571	0.0489378	0.659864	1.92568	-0.654186	0.530189	0.999226	9.49118	0.348357	0.724385	0.999998	5.80863	1.00317	0.321675	0.999995	AT5G08250.1	***-	Cytochrome P450 superfamily protein LENGTH=488	IPR001128 (Cytochrome P450)	GO:0005506 (iron ion binding), GO:0016705 (oxidoreductase activity, acting on paired donors, with incorporation or reduction of molecular oxygen), GO:0020037 (heme binding), GO:0055114 (oxidation-reduction process)	5	2.01413	0.852917	4	3.6226	0.642689	1358	39.4519	15.9303	5	1.77509	0.839032	3	1.46257	0.442749	436	12.5534	4.49526	4	1.66081	0.604446	8	4.86265	1.48219	2114	71.1828	26.3869
Niben101Scf32453g00005	Acyl-CoA-binding protein	7.21007	2.00128	0.0303058	0.553583	5.85074	-2.33746	0.0112216	0.430292	7.21007	0.359488	0.688167	0.999998	5.85074	-0.695666	0.436241	0.999995	sp|O04066|ACBP_RICCO	****	Acyl-CoA-binding protein	IPR014352 (FERM/acyl-CoA-binding protein, 3-helical bundle)	GO:0000062 (fatty-acyl-CoA binding)	6	2.72057	1.15207	21	21.4078	3.79797	863	28.2209	11.3953	21	8.39193	3.96661	37	20.3044	6.14653	641	20.7743	7.43907	15	7.0104	2.55141	26	17.7889	5.42223	972	36.8407	13.6566
Niben101Ctg15093g00004	Lycopene epsilon cyclase, chloroplastic	9.07547	1.99872	0.0420795	0.624535	8.12881	-2.0134	0.0407506	0.690388	9.27913	0.0897445	0.924931	0.999998	9.27913	-0.104422	0.912772	0.999995	sp|O65837|LCYE_SOLLC	***-	Lycopene epsilon cyclase, chloroplastic	IPR008671 (Lycopene cyclase-type, FAD-binding)	GO:0016117 (carotenoid biosynthetic process), GO:0016705 (oxidoreductase activity, acting on paired donors, with incorporation or reduction of molecular oxygen)	8	4.24076	1.79582	10	11.9178	2.11435	1550	59.2566	23.9272	15	7.00775	3.31235	4	2.56622	0.776843	1496	56.6819	20.2972	18	9.83487	3.57937	15	11.9981	3.65714	1217	53.9259	19.9899
Niben101Scf06347g04035	Chaperone protein DnaJ	11.7847	1.99439	0.0291701	0.545072	6.55159	-1.36212	0.139904	0.915939	11.7847	0.265385	0.764598	0.999998	8.77121	0.366893	0.681818	0.999995	sp|C1DFM2|DNAJ_AZOVD	--*-	Chaperone protein DnaJ	IPR001305 (Heat shock protein DnaJ, cysteine-rich domain)	GO:0031072 (heat shock protein binding), GO:0051082 (unfolded protein binding)	11	7.51573	3.18267	18	27.65	4.90541	916	45.1363	18.2256	13	7.82809	3.7001	17	14.0575	4.25546	669	32.6711	11.6992	14	9.85937	3.58828	10	10.3097	3.1425	1352	77.2162	28.6234
Niben101Scf02513g01019	Copper-exporting P-type ATPase A	6.0318	1.97505	0.042284	0.625513	2.67497	-1.42997	0.145419	0.923063	6.0318	-0.104605	0.910554	0.999998	4.68907	0.649685	0.490009	0.999995	sp|Q4L970|COPA_STAHJ	*-*-	Copper-exporting P-type ATPase A	IPR006121 (Heavy metal-associated domain, HMA)	GO:0030001 (metal ion transport), GO:0046872 (metal ion binding)	5	1.81431	0.768302	18	14.6845	2.60519	1012	26.4834	10.6937	2	0.639596	0.302318	8	3.51327	1.06353	717	18.596	6.65906	6	2.24407	0.816721	8	4.38025	1.33514	1418	43.0102	15.9435
Niben101Scf03548g01001	Sec14p-like phosphatidylinositol transfer family protein LENGTH=255	6.77356	1.96681	0.0396997	0.611681	3.18581	-1.21752	0.209546	0.974649	6.77356	-0.166723	0.855061	0.999998	6.05599	0.916014	0.323312	0.999995	AT1G01630.1	***-	Sec14p-like phosphatidylinositol transfer family protein LENGTH=255	IPR001251 (CRAL-TRIO domain), IPR011074 (CRAL/TRIO, N-terminal domain)		6	3.3937	1.43712	14	17.803	3.15845	824	33.6125	13.5724	4	1.99396	0.942484	13	8.89909	2.69392	409	16.535	5.92103	6	3.49797	1.27307	14	11.9486	3.64205	879	41.5589	15.4056
Niben101Scf02264g06012	Cytochrome P450 superfamily protein LENGTH=488	5.48672	1.95998	0.0371539	0.59738	3.02291	-1.67666	0.0759114	0.805229	5.48672	-0.0376844	0.966896	0.999998	4.55181	0.321002	0.724959	0.999995	AT5G08250.1	***-	Cytochrome P450 superfamily protein LENGTH=488	IPR001128 (Cytochrome P450)	GO:0005506 (iron ion binding), GO:0016705 (oxidoreductase activity, acting on paired donors, with incorporation or reduction of molecular oxygen), GO:0020037 (heme binding), GO:0055114 (oxidation-reduction process)	9	3.0537	1.29314	16	12.2053	2.16535	1032	25.2531	10.197	2	0.598064	0.282687	15	6.15964	1.86464	797	19.3286	6.9214	19	6.64477	2.41834	9	4.60779	1.4045	1202	34.0911	12.6373
Niben101Scf01249g03027	50S ribosomal protein L29	11.4544	1.95101	0.0397294	0.611762	11.7758	-2.41435	0.0105947	0.415207	13.9121	-0.618252	0.493648	0.999998	13.9121	0.154912	0.863185	0.999995	sp|B0KCK8|RL29_THEP3	--*-	50S ribosomal protein L29	IPR001854 (Ribosomal protein L29)	GO:0003735 (structural constituent of ribosome), GO:0005622 (intracellular), GO:0005840 (ribosome), GO:0006412 (translation)	11	9.7184	4.11543	19	37.7398	6.69546	1202	76.5876	30.9253	9	7.00775	3.31235	28	29.9392	9.06317	1015	64.0955	22.952	7	6.37446	2.31996	16	21.3299	6.50157	933	68.9029	25.5417
Niben101Scf07162g02006	B12D protein LENGTH=88	9.13293	1.94043	0.0325571	0.566583	6.47998	-1.72766	0.058314	0.76158	9.20803	-0.11228	0.896462	0.999998	9.20803	0.325051	0.707968	0.999995	AT3G48140.1	***-	B12D protein LENGTH=88	IPR010530 (NADH-ubiquinone reductase complex 1 MLRQ subunit)		15	11.8243	5.00721	19	33.673	5.97396	725	41.2168	16.6429	17	11.8105	5.58246	9	8.58632	2.59924	558	31.4397	11.2582	12	9.75009	3.54851	10	11.8946	3.62561	828	54.5592	20.2247
Niben101Scf00348g14005	Auxin transporter-like protein 2	5.38485	1.9182	0.039909	0.611938	3.17824	-1.69262	0.0705963	0.794864	5.38485	0.0601083	0.947391	0.999998	4.46574	0.165479	0.856267	0.999995	sp|Q9FEL7|LAX2_MEDTR	***-	Auxin transporter-like protein 2	IPR013057 (Amino acid transporter, transmembrane)		13	3.1742	1.34417	26	14.2728	2.53214	1339	23.5789	9.52091	14	3.01268	1.424	9	2.65958	0.805106	1169	20.4016	7.30562	16	4.02674	1.46552	16	5.89491	1.79683	1704	34.7787	12.8922
Niben101Scf02909g06003	BnaA09g25400D [Brassica napus]	8.86693	1.8796	0.0474004	0.651738	4.12343	-1.61729	0.0896141	0.840657	8.86693	-0.103929	0.909154	0.999998	6.81341	0.36624	0.689218	0.999995	emb|CDY02362.1|	***-	BnaA09g25400D [Brassica napus]			8	4.35435	1.84393	19	23.2504	4.12488	913	35.839	14.4714	15	7.19546	3.40108	9	5.92865	1.79472	515	20.0355	7.17451	6	3.3661	1.22508	9	7.39167	2.25306	1371	62.3769	23.1226
Niben101Scf00850g01005	Vesicle transport v-SNARE 12	7.85815	-1.73223	0.0476716	0.653199	7.85815	1.37204	0.113893	0.879569	2.07802	-0.236881	0.792363	0.999998	2.04538	-0.123309	0.890196	0.999995	sp|Q9SEL5|VTI12_ARATH	****	Vesicle transport v-SNARE 12	IPR007705 (Vesicle transport v-SNARE, N-terminal), IPR010989 (t-SNARE)	GO:0006886 (intracellular protein transport), GO:0016020 (membrane), GO:0016192 (vesicle-mediated transport)	5	1.91701	0.811791	7	6.03387	1.07047	381	10.5349	4.25389	7	2.3653	1.11801	8	3.71214	1.12373	396	10.852	3.88599	5	1.97591	0.719125	5	2.89262	0.881699	390	12.4989	4.63325
Niben101Scf02266g00005	Membrane steroid-binding protein 1	6.05697	-1.80666	0.0497913	0.664533	6.05697	1.93729	0.0370504	0.666239	1.75692	0.158664	0.869841	0.999998	1.04493	-0.0280306	0.977088	0.999995	sp|Q9XFM6|MSBP1_ARATH	****	Membrane steroid-binding protein 1	IPR001199 (Cytochrome b5-like heme/steroid binding domain)	GO:0020037 (heme binding)	2	0.846026	0.358265	2	1.90208	0.337449	198	6.04047	2.43908	2	0.745621	0.352432	3	1.53587	0.464938	193	5.8354	2.0896	7	3.05207	1.11079	4	2.55317	0.778234	258	9.12277	3.38174
Niben101Scf05749g02030	RING finger protein 150	6.17663	-1.82261	0.0455578	0.641266	6.17663	1.95555	0.0332815	0.645118	1.29415	-0.369138	0.693668	0.999998	1.28977	0.50208	0.594863	0.999995	sp|Q9ULK6|RN150_HUMAN	*-*-	RING finger protein 150	IPR013083 (Zinc finger, RING/FYVE/PHD-type)	GO:0005515 (protein binding), GO:0008270 (zinc ion binding)	7	2.08611	0.883401	13	8.71019	1.54528	166	3.5678	1.44064	5	1.31324	0.620729	7	2.52475	0.764289	162	3.45076	1.23568	5	1.53586	0.558973	7	3.14778	0.959477	256	6.37725	2.364
Niben101Scf07244g00009	At1g06530-like protein [Arabidopsis lyrata subsp. lyrata] gb|ADL16981.1| At1g06530-like protein [Arabidopsis lyrata subsp. lyrata]	11.1594	-1.87331	0.0457034	0.641579	11.1594	1.91942	0.0415433	0.692531	1.84289	-0.238391	0.805196	0.999998	1.81442	0.284499	0.769461	0.999995	gb|ADL16975.1|	--*-	At1g06530-like protein [Arabidopsis lyrata subsp. lyrata] gb|ADL16981.1| At1g06530-like protein [Arabidopsis lyrata subsp. lyrata]			3	1.12351	0.47577	5	4.20989	0.746879	387	10.4525	4.2206	4	1.32023	0.624034	3	1.35974	0.411621	276	7.38796	2.64556	2	0.772021	0.280974	5	2.82548	0.861237	378	11.8332	4.38647
Niben101Scf00228g04005	Serine/threonine-protein kinase 38-like	6.73102	-1.91177	0.0300987	0.552088	6.73102	2.87935	0.00168294	0.150008	1.56362	-0.266631	0.768369	0.999998	1.38151	1.23421	0.189004	0.999995	sp|Q9Y2H1|ST38L_HUMAN	****	Serine/threonine-protein kinase 38-like	IPR000961 (AGC-kinase, C-terminal), IPR011009 (Protein kinase-like domain)	GO:0004672 (protein kinase activity), GO:0004674 (protein serine/threonine kinase activity), GO:0005524 (ATP binding), GO:0006468 (protein phosphorylation), GO:0016772 (transferase activity, transferring phosphorus-containing groups)	5	1.27415	0.53956	4	2.29168	0.406569	431	7.92098	3.19841	2	0.449173	0.212311	3	0.925233	0.280086	174	3.16926	1.13488	8	2.10127	0.764751	5	1.92259	0.586025	423	9.01039	3.34008
Niben101Scf02953g01007	Unknown protein	5.9977	-1.92085	0.0410192	0.61733	5.9977	2.38837	0.0126564	0.452444	2.59694	0.2161	0.825294	0.999998	2.00799	0.251421	0.800735	0.999995			Unknown protein			3	1.62965	0.690103	6	7.3277	1.30001	255	9.98998	4.03385	3	1.43624	0.678868	4	2.62974	0.796072	205	7.9595	2.85022	6	3.35944	1.22266	5	4.09835	1.24922	316	14.3487	5.31895
Niben101Scf07050g00006	ascorbate peroxidase 2 LENGTH=251	8.57727	-1.92351	0.0349147	0.584823	8.57727	1.86702	0.040805	0.690388	1.85671	-0.0612415	0.947966	0.999998	1.32162	0.00474696	0.995967	0.999995	AT3G09640.1	****	ascorbate peroxidase 2 LENGTH=251	IPR010255 (Haem peroxidase)	GO:0004601 (peroxidase activity), GO:0006979 (response to oxidative stress), GO:0020037 (heme binding), GO:0055114 (oxidation-reduction process)	2	0.586789	0.248486	2	1.31925	0.234049	402	8.50609	3.43467	4	1.0343	0.488882	6	2.13051	0.644946	377	7.90593	2.83104	6	1.81446	0.660365	6	2.65626	0.809655	451	11.0607	4.10011
Niben101Scf03326g01016	Vacuolar protein sorting-associated protein 27	20.2618	-1.92868	0.043298	0.630265	20.2618	1.69434	0.0747069	0.802624	3.9261	-0.0611232	0.950507	0.999998	3.24717	-0.173207	0.85987	0.999995	sp|Q0U4Z8|VPS27_PHANO	*-*-	Vacuolar protein sorting-associated protein 27	IPR008942 (ENTH/VHS)	GO:0006886 (intracellular protein transport)	4	2.60023	1.10111	4	5.84595	1.03714	386	18.0963	7.30711	2	1.14582	0.541593	3	2.36022	0.714484	510	23.6963	8.48542	2	1.34006	0.48771	3	2.94266	0.896952	516	28.0385	10.3936
Niben101Scf00920g00016	Vesicle-associated membrane protein 725	6.63078	-1.9454	0.0376509	0.600427	6.63078	1.76511	0.0586572	0.763018	1.63499	-0.259651	0.787148	0.999998	1.63499	0.079358	0.934072	0.999995	sp|O48850|VA725_ARATH	****	Vesicle-associated membrane protein 725	IPR001388 (Synaptobrevin), IPR011012 (Longin-like domain)	GO:0006810 (transport), GO:0016021 (integral component of membrane), GO:0016192 (vesicle-mediated transport)	8	2.09009	0.885084	12	7.04855	1.25049	364	6.85848	2.76938	4	0.921019	0.435338	17	5.37531	1.62721	328	6.12502	2.19331	10	2.69288	0.980065	7	2.75956	0.841141	368	8.03666	2.97913
Niben101Scf02842g01017	26S proteasome non-ATPase regulatory subunit 13 homolog B	7.46986	-1.95208	0.0390696	0.609017	7.46986	1.95991	0.0388094	0.676823	1.69523	-0.173911	0.857897	0.999998	1.63734	0.181737	0.851946	0.999995	sp|Q8GYA6|PS13B_ARATH	***-	26S proteasome non-ATPase regulatory subunit 13 homolog B	IPR000717 (Proteasome component (PCI) domain)	GO:0005515 (protein binding)	3	0.869031	0.368006	11	7.16392	1.27096	388	8.10583	3.27305	0	0	0	12	4.20703	1.27355	329	6.81191	2.43928	5	1.49289	0.543331	6	2.6226	0.799395	417	10.0973	3.74297
Niben101Scf02112g00006	RabGAP/TBC domain-containing protein LENGTH=690	5.67595	-2.00975	0.0420598	0.624535	5.67595	2.08824	0.0355627	0.657192	1.06727	0.314687	0.760187	0.999998	0.69229	-0.23619	0.819604	0.999995	AT5G52580.2	***-	RabGAP/TBC domain-containing protein LENGTH=690	IPR000195 (Rab-GTPase-TBC domain), IPR021935 (Domain of unknown function DUF3548)	GO:0005097 (Rab GTPase activator activity), GO:0032313 (regulation of Rab GTPase activity)	0	0	0	1	0.549197	0.0974335	242	4.26335	1.7215	2	0.430574	0.203519	2	0.591281	0.178992	271	4.73165	1.69436	3	0.75535	0.274907	2	0.737192	0.224704	357	7.28963	2.70221
Niben101Scf02422g02013	serpin 2 LENGTH=407	9.9675	-2.0259	0.036434	0.593971	9.9675	2.25586	0.0209366	0.546875	1.65024	0.376699	0.70843	0.999998	1.01332	-0.146742	0.885107	0.999995	AT2G14540.1	***-	serpin 2 LENGTH=407	IPR000215 (Serpin family), IPR023796 (Serpin domain)	GO:0005615 (extracellular space)	2	0.4914	0.208092	4	2.20958	0.392003	341	6.04243	2.43987	2	0.433081	0.204704	2	0.594723	0.180034	418	7.34075	2.62865	2	0.506498	0.184338	6	2.22445	0.678036	537	11.0289	4.08833
Niben101Scf07201g01009	ATP-dependent zinc metalloprotease FtsH 1	12.9828	-2.03116	0.0413754	0.61808	12.9828	3.33076	0.00154147	0.143103	1.71322	1.52103	0.163328	0.999998	0.504305	-0.221434	0.846318	0.999995	sp|B3R057|FTSH1_PHYMT	*-**	ATP-dependent zinc metalloprotease FtsH 1	IPR003959 (ATPase, AAA-type, core), IPR025753 (AAA-type ATPase, N-terminal domain), IPR027417 (P-loop containing nucleoside triphosphate hydrolase)	GO:0005524 (ATP binding)	0	0	0	1	0.769973	0.136602	138	3.40849	1.37631	1	0.301832	0.142667	1	0.414487	0.125473	139	3.40256	1.21842	6	2.118	0.770838	2	1.03354	0.315034	382	10.9357	4.05379
Niben101Scf00440g01018	Glutamate decarboxylase	27.5901	-2.03487	0.0457265	0.641579	27.5901	0.464058	0.638106	0.999226	3.65339	-0.822287	0.427672	0.999998	7.49154	-0.74852	0.456575	0.999995	sp|Q07346|DCE_PETHY	*-*-	Glutamate decarboxylase	IPR002129 (Pyridoxal phosphate-dependent decarboxylase), IPR015424 (Pyridoxal phosphate-dependent transferase)	GO:0003824 (catalytic activity), GO:0016831 (carboxy-lyase activity), GO:0019752 (carboxylic acid metabolic process), GO:0030170 (pyridoxal phosphate binding)	14	11.6556	4.93579	5	9.35885	1.66036	180	10.8077	4.36403	15	11.0061	5.20225	5	5.038	1.5251	739	43.9756	15.7473	3	2.57438	0.936936	7	8.79373	2.68042	209	14.5448	5.39165
Niben101Scf13141g02001	26S protease regulatory subunit 7	6.97342	-2.03864	0.0461305	0.642649	6.97342	2.9205	0.00598762	0.315068	1.1064	0.543211	0.615642	0.999998	0.624635	0.338652	0.762409	0.999995	sp|O64982|PRS7_PRUPE	*-*-	26S protease regulatory subunit 7	IPR003959 (ATPase, AAA-type, core), IPR027417 (P-loop containing nucleoside triphosphate hydrolase)	GO:0005524 (ATP binding)	0	0	0	2	1.22919	0.218072	208	4.10073	1.65583	0	0	0	0	0	0	169	3.30212	1.18246	3	0.845299	0.307644	3	1.23747	0.377193	311	7.10657	2.63435
Niben101Scf07517g00001	Vesicle-associated membrane protein 727	9.58092	-2.03907	0.0445777	0.637558	9.58092	2.13102	0.0367714	0.666065	1.82685	0.0523595	0.960219	0.999998	1.29421	0.0395917	0.970061	0.999995	sp|Q9M376|VA727_ARATH	****	Vesicle-associated membrane protein 727	IPR001388 (Synaptobrevin), IPR011012 (Longin-like domain)	GO:0006810 (transport), GO:0016021 (integral component of membrane), GO:0016192 (vesicle-mediated transport)	2	0.562716	0.238292	4	2.53025	0.448894	390	7.91363	3.19544	2	0.495933	0.234413	1	0.340517	0.103081	434	8.72787	3.12537	1	0.290003	0.105545	3	1.27364	0.388219	572	13.4527	4.9868
Niben101Scf03194g01013	ABC-type transporter ATP-binding protein EcsA	5.90387	-2.05845	0.0326091	0.566586	5.90387	2.63845	0.00725465	0.346281	0.716774	1.08624	0.289787	0.999998	0.439051	-0.506232	0.627862	0.999995	sp|P55339|ECSA_BACSU	*-**	ABC-type transporter ATP-binding protein EcsA	IPR003439 (ABC transporter-like), IPR026082 (ABC transporter A, ABCA), IPR027417 (P-loop containing nucleoside triphosphate hydrolase)	GO:0005215 (transporter activity), GO:0005524 (ATP binding), GO:0006810 (transport), GO:0016021 (integral component of membrane), GO:0016887 (ATPase activity)	0	0	0	6	2.09957	0.372486	164	1.8409	0.743336	5	0.685865	0.324188	4	0.753485	0.228094	192	2.13597	0.76487	7	1.12299	0.408708	12	2.81827	0.859038	183	2.38089	0.882577
Niben101Scf01166g09016	F-box only protein 9	5.10857	-2.06537	0.0219638	0.501856	5.10857	1.75097	0.0500513	0.740619	1.05467	-0.136374	0.88511	0.999998	1.01517	-0.178028	0.849185	0.999995	sp|Q9UK97|FBX9_HUMAN	*-*-	F-box only protein 9	IPR001810 (F-box domain)	GO:0005515 (protein binding)	2	0.614044	0.260027	3	2.07078	0.367379	229	5.07057	2.04744	7	1.89409	0.89528	2	0.743155	0.224967	245	5.37644	1.92525	2	0.63291	0.230345	4	1.85309	0.56484	249	6.39031	2.36884
Niben101Scf08737g00004	ADP-ribosylation factor C1 LENGTH=183	12.4978	-2.06757	0.0428662	0.628073	12.4978	1.94661	0.0563199	0.756347	2.28685	-0.574327	0.583467	0.999998	2.28685	0.453364	0.664815	0.999995	AT3G22950.1	***-	ADP-ribosylation factor C1 LENGTH=183	IPR003579 (Small GTPase superfamily, Rab type), IPR005225 (Small GTP-binding protein domain), IPR006689 (Small GTPase superfamily, ARF/SAR type), IPR027417 (P-loop containing nucleoside triphosphate hydrolase)	GO:0005525 (GTP binding), GO:0005622 (intracellular), GO:0006886 (intracellular protein transport), GO:0007264 (small GTPase mediated signal transduction), GO:0015031 (protein transport)	4	1.97001	0.834235	6	6.64361	1.17865	338	12.0054	4.84766	1	0.434053	0.205164	1	0.596058	0.180438	384	13.5176	4.84052	2	1.01527	0.369504	1	0.743148	0.226519	400	16.4673	6.10429
Niben101Scf11312g00005	Sn1-specific diacylglycerol lipase alpha [Aegilops tauschii]	7.36825	-2.06823	0.0283018	0.54018	7.36825	1.53022	0.100021	0.857155	1.06851	0.0214287	0.982606	0.999998	1.09452	-0.559431	0.564398	0.999995	gb|EMT12884.1|	***-	Sn1-specific diacylglycerol lipase alpha [Aegilops tauschii]	IPR005592 (Mono-/di-acylglycerol lipase, N-terminal), IPR029058 (Alpha/Beta hydrolase fold)	GO:0006629 (lipid metabolic process), GO:0016042 (lipid catabolic process)	3	0.712838	0.301864	3	1.60264	0.284325	295	5.05526	2.04126	6	1.25648	0.593899	4	1.1503	0.348217	385	6.53868	2.34144	5	1.22457	0.445677	1	0.358539	0.109286	360	7.15032	2.65057
Niben101Scf07895g01007	F-box family protein LENGTH=475	5.12783	-2.0825	0.0391098	0.609017	5.12783	2.32528	0.0231629	0.568256	0.925587	-0.406208	0.698118	0.999998	0.925587	0.648992	0.540889	0.999995	AT1G23780.1	***-	F-box family protein LENGTH=475	IPR001810 (F-box domain), IPR029071 (Ubiquitin-related domain)	GO:0005515 (protein binding)	0	0	0	2	1.69204	0.300186	226	6.13333	2.47658	1	0.331643	0.156757	4	1.8217	0.551463	134	3.60413	1.2906	0	0	0	2	1.13562	0.346149	204	6.41682	2.37866
Niben101Scf22566g00021	Vesicle-fusing ATPase	9.61679	-2.08447	0.0345486	0.581468	9.61679	1.98048	0.0445162	0.707987	1.59894	-0.0438052	0.966017	0.999998	1.4669	-0.0601873	0.953299	0.999995	sp|Q9M0Y8|NSF_ARATH	*-*-	Vesicle-fusing ATPase			3	1.6058	0.680004	1	1.20341	0.213498	225	8.68569	3.50719	2	0.943483	0.445956	1	0.647813	0.196105	227	8.6847	3.10991	2	1.10342	0.401588	0	0	0	265	11.8568	4.39524
Niben101Scf03340g04012	Magnesium transporter NIPA2	5.10838	-2.08795	0.0448371	0.638832	5.10838	2.29743	0.0293944	0.610973	0.776937	0.041692	0.969752	0.999998	0.609264	0.167788	0.880145	0.999995	sp|Q3SWX0|NIPA2_BOVIN	****	Magnesium transporter NIPA2	IPR008521 (Magnesium transporter NIPA)	GO:0015095 (magnesium ion transmembrane transporter activity), GO:0015693 (magnesium ion transport), GO:0016021 (integral component of membrane)	2	0.601258	0.254613	1	0.675888	0.11991	166	3.59908	1.45327	1	0.264951	0.125234	0	0	0	160	3.43803	1.23113	2	0.619732	0.225549	0	0	0	226	5.67927	2.10526
Niben101Scf03238g00012	Regulator of Vps4 activity in the MVB pathway protein LENGTH=937	5.43862	-2.09147	0.0347064	0.582926	5.43862	2.22284	0.0255446	0.582913	0.877914	0.481003	0.639505	0.999998	0.571408	-0.349639	0.734706	0.999995	AT2G19710.1	*-*-	Regulator of Vps4 activity in the MVB pathway protein LENGTH=937	IPR005061 (Domain of unknown function DUF292, eukaryotic)		5	0.542142	0.22958	2	0.487548	0.0864963	360	2.81513	1.13672	5	0.477801	0.225842	1	0.131227	0.0397249	522	4.04551	1.44866	5	0.5588	0.203373	4	0.65444	0.19948	664	6.01817	2.23089
Niben101Scf03028g01011	NAC domain-containing protein 2	6.27416	-2.10015	0.0443476	0.636429	6.27416	3.49675	0.00185942	0.158431	1.52788	1.45745	0.212185	0.999998	0.510232	-0.060852	0.960847	0.999995	sp|Q39013|NAC2_ARATH	***-	NAC domain-containing protein 2	IPR003441 (NAC domain)	GO:0003677 (DNA binding), GO:0006355 (regulation of transcription, DNA-templated)	1	0.423013	0.179132	0	0	0	64	1.95248	0.788389	5	1.86405	0.881081	0	0	0	60	1.81411	0.649617	1	0.43601	0.158684	9	5.74464	1.75103	204	7.21336	2.67393
Niben101Scf00654g04006	Proteasome activator subunit 4	5.60871	-2.10218	0.0439032	0.634635	5.60871	2.60409	0.0134023	0.466277	1.0702	0.533356	0.617415	0.999998	0.630942	-0.0314407	0.976718	0.999995	sp|F4JC97|PSME4_ARATH	*-*-	Proteasome activator subunit 4			2	0.164561	0.0696864	7	1.29491	0.229732	665	3.94613	1.59341	1	0.0725157	0.034276	3	0.298744	0.0904356	814	4.7872	1.71425	10	0.848088	0.308659	5	0.620776	0.189219	1064	7.31801	2.71273
Niben101Scf05245g02003	Alcohol dehydrogenase	5.38183	-2.10712	0.0442238	0.636038	5.38183	2.81941	0.00972285	0.397296	0.776757	1.94598	0.112009	0.999998	0.391268	-1.23369	0.328133	0.999995	sp|P42327|ADH2_GEOSE	***-	Alcohol dehydrogenase	IPR002085 (Alcohol dehydrogenase superfamily, zinc-type), IPR016040 (NAD(P)-binding domain), IPR020843 (Polyketide synthase, enoylreductase domain)	GO:0008270 (zinc ion binding), GO:0016491 (oxidoreductase activity), GO:0055114 (oxidation-reduction process)	1	0.364308	0.154273	0	0	0	35	0.919578	0.371316	0	0	0	6	2.64545	0.800829	40	1.04157	0.372976	2	0.751003	0.273325	5	2.74856	0.83779	108	3.28886	1.21916
Niben101Ctg15999g00004	Bifunctional protein HldE	6.86729	-2.11282	0.0429365	0.628073	6.86729	1.60891	0.117284	0.885604	1.18696	-0.205759	0.850477	0.999998	1.18083	-0.298148	0.781661	0.999995	sp|Q3A526|HLDE_PELCD	*-*-	Bifunctional protein HldE	IPR014729 (Rossmann-like alpha/beta/alpha sandwich fold)	GO:0003824 (catalytic activity), GO:0009058 (biosynthetic process)	0	0	0	3	2.89101	0.512896	224	6.92443	2.79601	1	0.377762	0.178556	2	1.03751	0.314075	278	8.51702	3.04986	1	0.441801	0.160792	0	0	0	256	9.17228	3.40009
Niben101Scf04287g03001	BnaA07g38810D [Brassica napus]	10.8297	-2.11498	0.02929	0.546612	10.8297	3.04221	0.00278034	0.204098	2.02236	0.183054	0.858149	0.999998	1.3116	0.744174	0.486169	0.999995	emb|CDY57850.1|	***-	BnaA07g38810D [Brassica napus]	IPR012442 (Protein of unknown function DUF1645, plant)		0	0	0	2	2.95802	0.524786	178	8.445	3.41	1	0.579778	0.274044	1	0.796174	0.241017	101	4.74907	1.7006	1	0.678064	0.246779	3	2.97794	0.907706	241	13.2525	4.9126
Niben101Scf12983g01058	Cysteine proteinase inhibitor 6	19.6205	-2.12082	0.0297205	0.54778	19.6205	1.82341	0.0605559	0.769517	3.10088	-0.292635	0.768761	0.999998	2.9677	-0.00477792	0.996155	0.999995	sp|Q8H0X6|CYT6_ARATH	****	Cysteine proteinase inhibitor 6	IPR000010 (Proteinase inhibitor I25, cystatin), IPR027214 (Cystatin)	GO:0004869 (cysteine-type endopeptidase inhibitor activity)	6	2.18006	0.923184	6	4.90131	0.869546	672	17.6091	7.11038	4	1.28089	0.605437	8	3.51793	1.06494	632	16.4132	5.87741	2	0.749014	0.272601	6	3.28954	1.00268	713	21.6551	8.02737
Niben101Scf00595g01006	Calcium-dependent lipid-binding (CaLB domain) family protein LENGTH=219	20.5739	-2.12279	0.03817	0.604679	20.5739	2.43267	0.0185886	0.527767	5.42208	-0.307519	0.768247	0.999998	4.80956	0.617394	0.557656	0.999995	AT5G23950.1	*-**	Calcium-dependent lipid-binding (CaLB domain) family protein LENGTH=219	IPR000008 (C2 domain)	GO:0005515 (protein binding)	6	3.33525	1.41237	3	3.74923	0.665154	763	30.5881	12.3512	3	1.46971	0.694688	3	2.01826	0.610967	439	17.4422	6.24587	0	0	0	4	3.35508	1.02266	885	41.1219	15.2436
Niben101Scf19911g00001	Calmodulin binding protein-like LENGTH=451	6.49718	-2.13307	0.0275739	0.536352	6.49718	3.0202	0.00266872	0.20079	1.3578	1.32667	0.210039	0.999998	0.478897	-0.439548	0.687505	0.999995	AT1G73805.1	***-	Calmodulin binding protein-like LENGTH=451	IPR012416 (Calmodulin binding protein-like)		0	0	0	0	0	0	109	2.19376	0.885816	3	0.737846	0.348757	1	0.337746	0.102242	138	2.75264	0.985692	3	0.862928	0.31406	8	3.36874	1.02683	316	7.37141	2.73252
Niben101Scf06245g01015	NAC domain-containing protein 78	6.7766	-2.13327	0.0357735	0.591147	6.7766	1.7967	0.0744508	0.802492	1.16488	-0.435637	0.678237	0.999998	1.16488	0.099067	0.924218	0.999995	sp|Q84K00|NAC78_ARATH	***-	NAC domain-containing protein 78	IPR003441 (NAC domain)	GO:0003677 (DNA binding), GO:0006355 (regulation of transcription, DNA-templated)	3	0.865375	0.366458	2	1.29705	0.230111	345	7.17719	2.89807	2	0.508449	0.240328	3	1.04733	0.317047	291	5.99978	2.14846	2	0.594643	0.216418	0	0	0	342	8.24637	3.05686
Niben101Scf01068g05007	Proteasome subunit alpha type-7	20.488	-2.13391	0.0344503	0.580708	20.488	1.98781	0.0485277	0.731644	3.61229	0.113365	0.913524	0.999998	3.01807	-0.259458	0.803465	0.999995	sp|Q9PTW9|PSA7_CARAU	****	Proteasome subunit alpha type-7	IPR000426 (Proteasome alpha-subunit, N-terminal domain), IPR001353 (Proteasome, subunit alpha/beta), IPR029055 (Nucleophile aminohydrolases, N-terminal)	GO:0004175 (endopeptidase activity), GO:0004298 (threonine-type endopeptidase activity), GO:0005839 (proteasome core complex), GO:0006511 (ubiquitin-dependent protein catabolic process), GO:0019773 (proteasome core complex, alpha-subunit complex), GO:0051603 (proteolysis involved in cellular protein catabolic process)	0	0	0	2	2.61611	0.464127	507	21.2736	8.59008	2	1.02552	0.484734	6	4.22487	1.27895	422	17.5491	6.28415	4	2.39875	0.873017	2	1.75582	0.535191	523	25.4353	9.42867
Niben101Scf04102g03014	Tetraspanin-19	5.53689	-2.14277	0.0203845	0.489747	5.53689	1.71975	0.0590811	0.764371	1.17934	-0.207482	0.830636	0.999998	1.13558	-0.215546	0.821952	0.999995	sp|Q940P5|TET19_ARATH	***-	Tetraspanin-19			2	0.752604	0.318703	1	0.846019	0.150093	202	5.48201	2.21358	3	0.994928	0.470272	6	2.73255	0.827194	219	5.89033	2.10927	2	0.775727	0.282323	5	2.83905	0.865372	205	6.44827	2.39032
Niben101Scf07728g00001	60S ribosomal protein L18a-like protein	8.16977	-2.14914	0.0450852	0.640855	8.16977	1.5921	0.129596	0.900454	1.30919	-0.00827488	0.994214	0.999998	1.28574	-0.548771	0.62423	0.999995	sp|Q8L9S1|R18AL_ARATH	***-	60S ribosomal protein L18a-like protein			0	0	0	0	0	0	115	6.49121	2.62108	2	1.37956	0.652075	0	0	0	160	8.95066	3.20515	1	0.806712	0.2936	1	1.18098	0.359975	135	8.83208	3.27398
Niben101Scf01065g03003	BnaA03g51870D [Brassica napus]	13.504	-2.15558	0.0234309	0.508244	13.504	1.86869	0.0473321	0.727468	2.57327	-0.621618	0.529903	0.999998	2.55655	0.334732	0.732947	0.999995	emb|CDY13469.1|	***-	BnaA03g51870D [Brassica napus]			2	2.04338	0.865306	1	2.29701	0.407515	215	15.842	6.39683	0	0	0	3	3.70955	1.12295	163	11.9033	4.26245	3	3.15925	1.1498	3	4.62496	1.40973	163	13.9207	5.16029
Niben101Scf08341g11013	Ankyrin repeat domain-containing protein 42	9.0793	-2.15696	0.0299067	0.549917	9.0793	2.06155	0.0379375	0.670381	1.15977	0.104609	0.919142	0.999998	1.19983	-0.200016	0.84608	0.999995	sp|Q3V096|ANR42_MOUSE	*-*-	Ankyrin repeat domain-containing protein 42	IPR000641 (CbxX/CfqX), IPR020683 (Ankyrin repeat-containing domain), IPR027417 (P-loop containing nucleoside triphosphate hydrolase)	GO:0005515 (protein binding), GO:0005524 (ATP binding)	5	1.25434	0.531172	2	1.12803	0.200124	319	5.77149	2.33047	1	0.221095	0.104505	1	0.303616	0.0919104	530	9.50342	3.40309	5	1.29288	0.470539	6	2.27124	0.692297	298	6.24906	2.31648
Niben101Scf14877g01015	Oxysterol-binding protein-related protein 3C	29.3178	-2.17809	0.0390259	0.609017	29.3178	2.23912	0.03421	0.648167	4.07637	0.391547	0.715914	0.999998	3.45685	-0.330518	0.75913	0.999995	sp|Q93Y40|ORP3C_ARATH	***-	Oxysterol-binding protein-related protein 3C	IPR000648 (Oxysterol-binding protein)		4	1.26782	0.536879	8	5.70073	1.01137	743	16.9839	6.85792	4	1.11735	0.528139	4	1.53439	0.46449	1156	26.1887	9.37792	12	3.92031	1.42678	7	3.34782	1.02045	996	26.3882	9.78189
Niben101Scf00262g05007	Eukaryotic translation initiation factor 2 subunit beta	30.0218	-2.17881	0.0454818	0.641266	30.0218	1.9082	0.0790627	0.811137	6.27567	-0.198298	0.857701	0.999998	5.31731	-0.0723175	0.947737	0.999995	sp|O24473|IF2B_WHEAT	****	Eukaryotic translation initiation factor 2 subunit beta	IPR002735 (Translation initiation factor IF2/IF5)	GO:0003743 (translation initiation factor activity), GO:0006413 (translational initiation)	3	1.44508	0.611944	8	8.66371	1.53704	984	34.1835	13.803	1	0.424526	0.20066	9	5.24678	1.5883	1054	36.2886	12.9946	5	2.48246	0.903484	1	0.726837	0.221547	1186	47.7538	17.702
Niben101Scf05621g05004	Rubber elongation factor protein	16.151	-2.18276	0.0281075	0.539968	16.151	2.34562	0.0187271	0.527767	2.90469	-0.459281	0.647558	0.999998	2.90469	0.622136	0.537218	0.999995	sp|P15252|REF_HEVBR	***-	Rubber elongation factor protein	IPR008802 (Rubber elongation factor)		4	0.971058	0.411212	15	8.18692	1.45245	969	16.9653	6.8504	6	1.28372	0.606776	14	4.11333	1.24518	590	10.2376	3.66597	8	2.00179	0.728544	13	4.76207	1.45153	832	16.8835	6.25857
Niben101Scf06382g00005	WW domain-binding protein 2	7.71295	-2.18331	0.0408987	0.617004	7.71295	1.47073	0.15774	0.93437	1.37637	-0.389391	0.727195	0.999998	1.45384	-0.323186	0.766967	0.999995	sp|Q969T9|WBP2_HUMAN	***-	WW domain-binding protein 2			0	0	0	1	1.23226	0.218617	245	9.68451	3.9105	1	0.483052	0.228324	2	1.32669	0.401615	266	10.4208	3.73159	0	0	0	1	0.82704	0.25209	206	9.43801	3.49859
Niben101Scf07477g01007	prenylated RAB acceptor 1.A2 LENGTH=209	11.0082	-2.18459	0.0169342	0.452019	11.0082	2.15925	0.0185074	0.527767	2.28059	-0.671056	0.473674	0.999998	2.28059	0.645708	0.491438	0.999995	AT5G05987.1	***-	prenylated RAB acceptor 1.A2 LENGTH=209	IPR004895 (Prenylated rab acceptor PRA1)		7	2.65414	1.12394	17	14.4917	2.57098	285	7.79331	3.14686	3	1.00249	0.473847	5	2.29443	0.694568	276	7.47986	2.67847	2	0.781624	0.28447	6	3.43276	1.04634	343	10.8711	4.02982
Niben101Scf25537g00002	WRKY transcription factor 55	17.8422	-2.18517	0.0355469	0.588888	17.8422	3.94144	0.000291123	0.0482094	5.2153	1.93548	0.0807053	0.999998	0.701452	-0.17921	0.876548	0.999995	sp|Q9SHB5|WRK55_ARATH	*-**	WRKY transcription factor 55	IPR003657 (DNA-binding WRKY)	GO:0003700 (sequence-specific DNA binding transcription factor activity), GO:0006355 (regulation of transcription, DNA-templated), GO:0043565 (sequence-specific DNA binding)	5	2.15325	0.911831	3	2.90462	0.515312	54	1.67714	0.677213	8	3.03633	1.43518	1	0.5212	0.157777	24	0.738746	0.264538	7	3.10717	1.13084	8	5.19854	1.58457	969	34.882	12.9305
Niben101Scf03107g01007	Fimbrin-5	12.9889	-2.18542	0.0488003	0.658281	12.9889	2.20171	0.0475278	0.728125	1.65092	0.31051	0.784438	0.999998	1.4138	-0.29422	0.795821	0.999995	sp|Q9FKI0|FIMB5_ARATH	*-*-	Fimbrin-5	IPR001715 (Calponin homology domain)	GO:0005515 (protein binding)	4	0.715317	0.302913	1	0.402052	0.0713284	715	9.22139	3.7235	6	0.945635	0.446973	0	0	0	829	10.5963	3.79442	7	1.29027	0.469588	6	1.61904	0.493499	720	10.7628	3.98968
Niben101Scf04989g01024	peptidyl-prolyl cis-trans isomerases;hydrolases;nucleoside-triphosphatases;ATP binding;nucleotide binding;ATPases LENGTH=620	16.8279	-2.19101	0.034998	0.584823	16.8279	2.53434	0.0153697	0.485251	2.88895	0.310089	0.769678	0.999998	2.01024	0.0332419	0.97511	0.999995	AT1G53780.2	*-**	peptidyl-prolyl cis-trans isomerases;hydrolases;nucleoside-triphosphatases;ATP binding;nucleotide binding;ATPases LENGTH=620	IPR003959 (ATPase, AAA-type, core), IPR027417 (P-loop containing nucleoside triphosphate hydrolase), IPR029067 (CDC48 domain 2-like)	GO:0005524 (ATP binding)	2	0.421065	0.178307	8	3.78664	0.67179	845	12.83	5.18064	5	0.927734	0.438512	5	1.274	0.385664	737	11.0904	3.97136	11	2.38701	0.868745	4	1.27071	0.387325	1136	19.9918	7.41079
Niben101Scf02297g02005	ubiquitin-conjugating enzyme 25 LENGTH=609	6.29721	-2.19556	0.0234674	0.508674	6.29721	1.31052	0.1655	0.940415	0.927597	0.119744	0.906558	0.999998	1.27836	-1.00478	0.313707	0.999995	AT3G15355.1	*-*-	ubiquitin-conjugating enzyme 25 LENGTH=609	IPR016135 (Ubiquitin-conjugating enzyme/RWD-like)		3	0.862654	0.365306	2	1.29297	0.229387	195	4.04391	1.63289	3	0.760275	0.359359	4	1.39205	0.421401	415	8.52948	3.05433	3	0.889159	0.323606	0	0	0	276	6.63404	2.45919
Niben101Scf07563g02014	Calcium-dependent lipid-binding (CaLB domain) family protein LENGTH=247	6.31963	-2.19769	0.0118797	0.396336	6.31963	2.21688	0.0114882	0.435543	1.04479	0.643498	0.492004	0.999998	0.799835	-0.624311	0.506492	0.999995	AT4G34150.1	*-**	Calcium-dependent lipid-binding (CaLB domain) family protein LENGTH=247	IPR000008 (C2 domain)	GO:0005515 (protein binding)	3	0.753292	0.318995	5	2.82265	0.500768	166	3.00609	1.21383	4	0.88519	0.418402	4	1.21558	0.367978	251	4.5048	1.61313	3	0.776437	0.282582	3	1.13666	0.346465	322	6.75852	2.50533
Niben101Scf03094g05009	Calcyclin-binding protein	11.5128	-2.20417	0.0368927	0.596717	11.5128	2.12816	0.0439955	0.704823	2.646	-0.0231589	0.983078	0.999998	2.1644	-0.0528496	0.961411	0.999995	sp|Q6AYK6|CYBP_RAT	***-	Calcyclin-binding protein	IPR007699 (SGS), IPR008978 (HSP20-like chaperone), IPR015120 (Siah interacting protein, N-terminal)		2	0.903124	0.382444	1	1.01522	0.180112	451	14.6874	5.93063	0	0	0	6	3.27906	0.992633	364	11.7484	4.20698	3	1.39631	0.508182	0	0	0	531	20.0431	7.42983
Niben101Scf02156g15007	BnaA09g25400D [Brassica napus]	6.22521	-2.21857	0.0194255	0.482353	6.22521	1.91773	0.0414798	0.692531	0.924438	-0.397082	0.68849	0.999998	0.924438	0.096239	0.921951	0.999995	emb|CDY02362.1|	***-	BnaA09g25400D [Brassica napus]			4	1.19923	0.507835	5	3.37021	0.597912	191	4.12979	1.66757	3	0.79268	0.374676	2	0.725693	0.219681	213	4.56438	1.63446	2	0.618039	0.224933	1	0.452386	0.137892	233	5.83918	2.16454
Niben101Scf01578g04001	Calcium-binding EF-hand family protein LENGTH=354	7.99136	-2.22033	0.0208586	0.491837	7.99136	1.99303	0.0369659	0.666239	1.08479	0.00385385	0.996972	0.999998	0.933065	-0.231154	0.819029	0.999995	AT5G04170.1	*-**	Calcium-binding EF-hand family protein LENGTH=354	IPR011992 (EF-hand domain pair)	GO:0005509 (calcium ion binding)	2	0.761482	0.322463	2	1.712	0.303728	189	5.18972	2.09555	7	2.34889	1.11025	1	0.460797	0.139492	159	4.32699	1.54945	3	1.17732	0.428481	3	1.72353	0.525348	195	6.20609	2.30055
Niben101Scf01101g05008	Clathrin light chain 2	5.56002	-2.22719	0.0396251	0.611306	5.56002	3.56204	0.00224125	0.179417	0.788936	1.1749	0.329057	0.999998	0.439701	0.159941	0.900483	0.999995	sp|O04209|CLC2_ARATH	****	Clathrin light chain 2	IPR000996 (Clathrin light chain)	GO:0005198 (structural molecule activity), GO:0006886 (intracellular protein transport), GO:0016192 (vesicle-mediated transport), GO:0030130 (clathrin coat of trans-Golgi network vesicle), GO:0030132 (clathrin coat of coated pit)	2	0.872948	0.369665	1	0.981302	0.174094	61	1.92017	0.775346	2	0.769348	0.363647	2	1.0565	0.319822	51	1.59107	0.569745	0	0	0	0	0	0	175	6.38484	2.36681
Niben101Scf00083g04032	Prolyl 4-hydroxylase subunit alpha-1	5.75318	-2.2277	0.0146117	0.434269	5.75318	2.27295	0.0131431	0.463951	1.05386	-0.0553966	0.953478	0.999998	0.930512	0.100647	0.915949	0.999995	sp|P54001|P4HA1_RAT	*-*-	Prolyl 4-hydroxylase subunit alpha-1	IPR005123 (Oxoglutarate/iron-dependent dioxygenase)	GO:0005506 (iron ion binding), GO:0016491 (oxidoreductase activity), GO:0016705 (oxidoreductase activity, acting on paired donors, with incorporation or reduction of molecular oxygen), GO:0016706 (oxidoreductase activity, acting on paired donors, with incorporation or reduction of molecular oxygen, 2-oxoglutarate as one donor, and incorporation of one atom each of oxygen into both donors), GO:003…	5	1.17333	0.496866	4	2.11034	0.374398	281	4.75562	1.92027	2	0.413631	0.195511	7	1.98805	0.601821	251	4.21	1.50756	4	0.967503	0.352119	4	1.41637	0.431723	327	6.41432	2.37774
Niben101Scf02913g00012	Pyruvate kinase family protein LENGTH=510	15.2419	-2.23838	0.0211816	0.495019	15.2419	2.14071	0.0274901	0.595684	1.89107	0.265872	0.791971	0.999998	1.51345	-0.363542	0.71833	0.999995	AT5G08570.1	****	Pyruvate kinase family protein LENGTH=510	IPR001697 (Pyruvate kinase)	GO:0000287 (magnesium ion binding), GO:0003824 (catalytic activity), GO:0004743 (pyruvate kinase activity), GO:0006096 (glycolytic process), GO:0030955 (potassium ion binding)	4	1.21651	0.515154	2	1.36751	0.242612	381	8.35669	3.37434	6	1.60821	0.760152	2	0.736152	0.222847	457	9.9342	3.55734	6	1.88084	0.684525	4	1.83563	0.559517	470	11.9484	4.42916
Niben101Ctg10638g00002	conserved hypothetical protein [Ricinus communis] gb|EEF31542.1| conserved hypothetical protein [Ricinus communis]	6.58873	-2.23892	0.0499025	0.664623	6.58873	2.8044	0.0165257	0.501819	2.14446	0.377196	0.753773	0.999998	1.58819	0.188285	0.878261	0.999995	ref|XP_002530829.1|	*-*-	conserved hypothetical protein [Ricinus communis] gb|EEF31542.1| conserved hypothetical protein [Ricinus communis]			3	2.71608	1.15017	3	6.10642	1.08334	96	6.26822	2.53104	4	3.19165	1.5086	0	0	0	104	6.72998	2.40994	6	5.59906	2.03776	2	2.73223	0.832813	127	9.61121	3.5628
Niben101Scf09623g00018	evolutionarily conserved C-terminal region 2 LENGTH=667	7.14772	-2.24099	0.0349931	0.584823	7.14772	2.48606	0.0206682	0.543945	0.942137	0.819468	0.469465	0.999998	0.502321	-0.57439	0.615503	0.999995	AT3G13460.1	*-*-	evolutionarily conserved C-terminal region 2 LENGTH=667	IPR007275 (YTH domain)		0	0	0	0	0	0	258	3.53973	1.42931	2	0.335322	0.158497	3	0.690716	0.209093	234	3.18181	1.13937	1	0.196084	0.071364	4	1.14822	0.349989	408	6.48802	2.40506
Niben101Scf02639g03015	LEM3 (ligand-effect modulator 3) family protein / CDC50 family protein LENGTH=349	15.1717	-2.26091	0.0291591	0.545072	15.1717	2.4587	0.0187448	0.527767	2.10617	0.803063	0.467053	0.999998	1.28083	-0.605272	0.586612	0.999995	AT1G54320.1	***-	LEM3 (ligand-effect modulator 3) family protein / CDC50 family protein LENGTH=349	IPR005045 (CDC50/LEM3 family)	GO:0016020 (membrane)	2	0.834446	0.353361	0	0	0	203	6.10824	2.46644	3	1.10312	0.521412	0	0	0	311	9.27444	3.32109	2	0.860084	0.313025	3	1.88867	0.575686	420	14.6477	5.4298
Niben101Scf25396g00003	plant/T10O8-60 protein [Medicago truncatula]	6.53787	-2.26247	0.0166263	0.447453	6.53787	2.01373	0.0316067	0.627712	1.18193	-0.195363	0.845983	0.999998	1.18193	-0.0533746	0.957366	0.999995	gb|KEH23195.1|	***-	plant/T10O8-60 protein [Medicago truncatula]			2	1.19271	0.505075	3	4.02227	0.713595	134	5.76319	2.32711	2	1.05116	0.496853	4	2.88699	0.873948	129	5.49864	1.96901	1	0.61468	0.223711	1	0.899855	0.274285	152	7.5771	2.80877
Niben101Scf00916g01008	temperature-induced lipocalin LENGTH=186	22.9153	-2.26856	0.0442484	0.636038	22.9153	1.34274	0.225549	0.984247	1.38278	0.200593	0.863966	0.999998	2.66355	-1.12641	0.328117	0.999995	AT5G58070.1	***-	temperature-induced lipocalin LENGTH=186	IPR002446 (Lipocalin, bacterial), IPR011038 (Calycin-like)	GO:0005215 (transporter activity)	6	2.85259	1.20798	1	1.06889	0.189632	186	6.37753	2.57518	11	4.60909	2.17857	2	1.1508	0.348368	449	15.2579	5.46369	5	2.4502	0.89174	6	4.30433	1.31201	132	5.24584	1.94459
Niben101Scf00046g03002	E3 ubiquitin-protein ligase RGLG2	7.35113	-2.27545	0.0289479	0.544261	7.35113	2.5535	0.0153406	0.485251	1.35975	0.159082	0.883102	0.999998	0.94649	0.118969	0.913326	0.999995	sp|Q9LY87|RGLG2_ARATH	***-	E3 ubiquitin-protein ligase RGLG2	IPR002035 (von Willebrand factor, type A), IPR010734 (Copine), IPR013083 (Zinc finger, RING/FYVE/PHD-type)	GO:0005515 (protein binding), GO:0008270 (zinc ion binding)	0	0	0	6	3.27043	0.580209	320	5.59514	2.25926	0	0	0	1	0.29342	0.0888237	386	6.68892	2.39524	3	0.749676	0.272842	2	0.731654	0.223016	477	9.66676	3.58339
Niben101Scf00792g03002	NAC domain-containing protein 78	8.12494	-2.27686	0.0284983	0.541133	8.12494	1.95487	0.0583964	0.76158	2.00917	-0.300056	0.779155	0.999998	1.60343	-0.0219346	0.983546	0.999995	sp|Q84K00|NAC78_ARATH	*-*-	NAC domain-containing protein 78	IPR003441 (NAC domain)	GO:0003677 (DNA binding), GO:0006355 (regulation of transcription, DNA-templated)	6	2.15297	0.911712	3	2.4202	0.42937	332	8.59164	3.46922	0	0	0	7	3.03994	0.920246	393	10.0795	3.60937	1	0.369853	0.134607	0	0	0	530	15.897	5.8929
Niben101Scf12405g00019	Chaperone protein ClpB	9.94643	-2.28115	0.020981	0.492996	9.94643	2.13746	0.0303274	0.620879	1.6665	-0.352234	0.727853	0.999998	1.57526	0.208551	0.836562	0.999995	sp|Q9PGC1|CLPB_XYLFA	***-	Chaperone protein ClpB	IPR001270 (ClpA/B family), IPR019489 (Clp ATPase, C-terminal), IPR027417 (P-loop containing nucleoside triphosphate hydrolase), IPR028299 (ClpA/B, conserved site 2)	GO:0005524 (ATP binding)	5	1.27002	0.537811	6	3.42638	0.607877	484	8.8662	3.58008	3	0.671576	0.317434	6	1.84447	0.558356	397	7.20759	2.58097	2	0.523616	0.190568	0	0	0	611	12.9728	4.80892
Niben101Scf05601g00001	Chloride channel protein CLC-d	6.74629	-2.2816	0.0439665	0.634635	6.74629	1.75835	0.116967	0.885368	1.27776	-0.358665	0.75707	0.999998	1.06904	-0.164584	0.886076	0.999995	sp|P92943|CLCD_ARATH	****	Chloride channel protein CLC-d	IPR001807 (Chloride channel, voltage gated)	GO:0005216 (ion channel activity), GO:0005247 (voltage-gated chloride channel activity), GO:0006821 (chloride transport), GO:0016020 (membrane), GO:0055085 (transmembrane transport)	5	0.868939	0.367967	0	0	0	561	7.03127	2.83915	3	0.459488	0.217186	4	0.841316	0.254682	561	6.96853	2.49536	0	0	0	1	0.262232	0.0799311	697	10.1252	3.75335
Niben101Scf02511g03013	Mitochondrial substrate carrier family protein LENGTH=361	5.12835	-2.28185	0.0239865	0.51094	5.12835	3.33771	0.00176618	0.153381	0.73712	-0.22477	0.831116	0.999998	0.73712	1.28063	0.247875	0.999995	AT2G46320.1	***-	Mitochondrial substrate carrier family protein LENGTH=361	IPR018108 (Mitochondrial substrate/solute carrier), IPR023395 (Mitochondrial carrier domain)		0	0	0	4	2.54067	0.450743	214	4.36024	1.76062	1	0.248988	0.117689	0	0	0	85	1.71642	0.614632	0	0	0	2	0.852592	0.259879	222	5.24265	1.94341
Niben101Scf01413g05008	Secretory carrier-associated membrane protein 2	10.732	-2.28471	0.0370062	0.597003	10.732	2.42713	0.02772	0.598363	2.24739	0.319365	0.779647	0.999998	1.44025	-0.176944	0.877548	0.999995	sp|Q7F613|SCAM2_ORYSJ	****	Secretory carrier-associated membrane protein 2	IPR007273 (SCAMP)	GO:0015031 (protein transport), GO:0016021 (integral component of membrane)	0	0	0	1	0.75351	0.133681	429	10.3694	4.18706	2	0.590757	0.279233	2	0.811251	0.245581	350	8.38441	3.00238	2	0.690904	0.251452	0	0	0	625	17.5097	6.4907
Niben101Scf00870g03002	alanine aminotransferase 2 LENGTH=553	22.0138	-2.28629	0.0398073	0.611938	22.0138	2.81274	0.0121384	0.444274	3.8896	0.398534	0.724903	0.999998	2.31025	0.127911	0.910789	0.999995	AT1G72330.3	***-	alanine aminotransferase 2 LENGTH=553	IPR015424 (Pyridoxal phosphate-dependent transferase)	GO:0003824 (catalytic activity), GO:0009058 (biosynthetic process), GO:0030170 (pyridoxal phosphate binding)	2	0.456256	0.19321	6	3.07733	0.545952	932	15.3337	6.19158	2	0.402108	0.190064	5	1.38048	0.417896	797	12.9956	4.6536	5	1.17569	0.427887	5	1.72114	0.52462	1516	28.9089	10.7163
Niben101Scf01795g17007	NAC domain-containing protein 78	7.2596	-2.28727	0.0183689	0.469642	7.2596	2.71378	0.00587997	0.313134	1.03578	0.366005	0.717674	0.999998	0.68522	0.0605054	0.953017	0.999995	sp|Q84K00|NAC78_ARATH	*-*-	NAC domain-containing protein 78	IPR003441 (NAC domain)	GO:0003677 (DNA binding), GO:0006355 (regulation of transcription, DNA-templated)	3	0.673739	0.285306	1	0.504911	0.0895766	257	4.16251	1.68078	4	0.791707	0.374216	3	0.815402	0.246838	233	3.74012	1.3393	0	0	0	3	1.01662	0.309876	402	7.54657	2.79745
Niben101Scf03377g05007	Chaperone protein DnaJ	21.1655	-2.29025	0.0208051	0.491282	21.1655	2.48352	0.0126466	0.452444	3.72776	-0.149519	0.882163	0.999998	3.28887	0.342781	0.735272	0.999995	sp|B0U3J7|DNAJ_XYLFM	*-*-	Chaperone protein DnaJ	IPR001623 (DnaJ domain), IPR002939 (Chaperone DnaJ, C-terminal)	GO:0006457 (protein folding), GO:0051082 (unfolded protein binding)	4	1.32125	0.559505	8	5.94098	1.05399	858	20.4392	8.25312	3	0.873332	0.412798	6	2.39859	0.726098	619	14.6142	5.23319	4	1.36184	0.495638	5	2.49207	0.75961	970	26.7824	9.92802
Niben101Scf10169g03009	Multiple inositol polyphosphate phosphatase 1	6.74155	-2.2961	0.0317	0.561209	6.74155	2.59119	0.0168702	0.505688	1.08669	0.402411	0.722228	0.999998	0.640422	-0.107322	0.925433	0.999995	sp|Q54ND5|MINP1_DICDI	****	Multiple inositol polyphosphate phosphatase 1	IPR029033 (Histidine phosphatase superfamily)	GO:0003993 (acid phosphatase activity), GO:0016791 (phosphatase activity)	0	0	0	1	0.575593	0.102117	244	4.50519	1.81915	2	0.451269	0.213301	0	0	0	221	4.04411	1.44816	1	0.263885	0.09604	1	0.386312	0.117752	384	8.21781	3.04628
Niben101Scf16457g00008	Molybdenum cofactor sulfurase	9.29486	-2.29811	0.0413224	0.61808	9.29486	2.20739	0.0500214	0.740501	1.10338	0.860717	0.476698	0.999998	0.818214	-0.951428	0.431496	0.999995	sp|Q9N0E7|MOCOS_BOVIN	***-	Molybdenum cofactor sulfurase	IPR015424 (Pyridoxal phosphate-dependent transferase)	GO:0003824 (catalytic activity), GO:0008152 (metabolic process), GO:0030170 (pyridoxal phosphate binding)	0	0	0	0	0	0	208	4.27986	1.72816	3	0.754345	0.356556	1	0.345298	0.104528	273	5.56719	1.99356	4	1.1763	0.42811	0	0	0	326	7.77473	2.88203
Niben101Scf05230g00001	Pentatricopeptide repeat-containing protein	7.92468	-2.29817	0.0219693	0.501856	7.92468	1.81514	0.0672632	0.783624	1.52126	-0.500638	0.627027	0.999998	1.52126	0.0176032	0.986222	0.999995	sp|Q9ZVX5|PP156_ARATH	*-*-	Pentatricopeptide repeat-containing protein	IPR002885 (Pentatricopeptide repeat)		3	0.818064	0.346423	3	1.83921	0.326296	490	9.63638	3.89107	2	0.480651	0.227189	8	2.64019	0.799237	352	6.86069	2.45675	1	0.281066	0.102293	0	0	0	479	10.9183	4.04732
Niben101Scf00192g01023	Ras-related protein Rab-25	8.81708	-2.30484	0.0252768	0.519691	8.81708	2.46647	0.0176519	0.517643	1.45034	-0.125967	0.906332	0.999998	1.28309	0.287592	0.789902	0.999995	sp|Q58DW6|RAB25_BOVIN	***-	Ras-related protein Rab-25	IPR001806 (Small GTPase superfamily), IPR002041 (Ran GTPase), IPR005225 (Small GTP-binding protein domain), IPR027417 (P-loop containing nucleoside triphosphate hydrolase)	GO:0003924 (GTPase activity), GO:0005525 (GTP binding), GO:0005622 (intracellular), GO:0006184 (GTP catabolic process), GO:0006886 (intracellular protein transport), GO:0006913 (nucleocytoplasmic transport), GO:0007165 (signal transduction), GO:0007264 (small GTPase mediated signal transduction), GO:0015031 (protein transport), GO:0016020 (membrane)	1	0.37656	0.159461	5	4.233	0.75098	268	7.27815	2.93884	0	0	0	0	0	0	276	7.42853	2.66008	2	0.77626	0.282517	2	1.1364	0.346386	319	10.041	3.72213
Niben101Scf00501g02005	Ankyrin repeat domain-containing protein 6	17.3962	-2.31666	0.0353526	0.588548	17.3962	2.24877	0.0411536	0.691027	2.89148	-0.0653778	0.953263	0.999998	2.29797	-0.00252058	0.998198	0.999995	sp|Q9Y2G4|ANKR6_HUMAN	*-*-	Ankyrin repeat domain-containing protein 6	IPR003903 (Ubiquitin interacting motif), IPR013083 (Zinc finger, RING/FYVE/PHD-type), IPR020683 (Ankyrin repeat-containing domain)	GO:0005515 (protein binding), GO:0008270 (zinc ion binding)	7	1.3148	0.556776	8	3.37829	0.599345	1049	14.2099	5.73779	1	0.165537	0.0782445	9	2.0459	0.619333	1235	16.5802	5.93719	5	0.967999	0.3523	7	1.98393	0.604723	1326	20.819	7.71743
Niben101Scf03143g05002	beta-1,4-N-acetylglucosaminyltransferase family protein LENGTH=392	6.8893	-2.32054	0.0355295	0.588888	6.8893	2.67145	0.0173432	0.515294	1.13439	-0.441885	0.698183	0.999998	0.93943	0.792795	0.493543	0.999995	AT1G12990.1	****	beta-1,4-N-acetylglucosaminyltransferase family protein LENGTH=392	IPR006813 (Glycosyl transferase, family 17)	GO:0003830 (beta-1,4-mannosylglycoprotein 4-beta-N-acetylglucosaminyltransferase activity), GO:0006487 (protein N-linked glycosylation), GO:0016020 (membrane)	3	0.748837	0.317108	3	1.68357	0.298684	303	5.45457	2.2025	0	0	0	2	0.604194	0.182901	201	3.58609	1.28415	0	0	0	0	0	0	440	9.18062	3.40318
Niben101Scf04175g00017	ELMO domain-containing protein A	11.4046	-2.32157	0.0204738	0.489747	11.4046	2.30185	0.0218099	0.556361	1.52713	0.0676907	0.947843	0.999998	1.28746	-0.0874076	0.932798	0.999995	sp|Q54YW1|ELMOA_DICDI	*-*-	ELMO domain-containing protein A	IPR006816 (Engulfment/cell motility, ELMO)	GO:0005856 (cytoskeleton), GO:0006909 (phagocytosis)	2	0.679861	0.287899	3	2.29274	0.406758	320	7.84499	3.16772	1	0.299588	0.141606	2	0.822811	0.249081	330	8.01795	2.87115	1	0.350375	0.127518	1	0.512929	0.156346	408	11.5932	4.29751
Niben101Scf04191g04019	Phospholipid-transporting ATPase 3	5.05687	-2.32834	0.0297197	0.54778	5.05687	2.30231	0.0318823	0.630589	0.734764	0.0109194	0.992118	0.999998	0.569633	-0.0369496	0.973376	0.999995	sp|Q9XIE6|ALA3_ARATH	****	Phospholipid-transporting ATPase 3	IPR001757 (P-type ATPase), IPR023214 (HAD-like domain)	GO:0000166 (nucleotide binding), GO:0000287 (magnesium ion binding), GO:0004012 (phospholipid-translocating ATPase activity), GO:0005524 (ATP binding), GO:0015914 (phospholipid transport), GO:0016021 (integral component of membrane), GO:0046872 (metal ion binding)	2	0.238906	0.101169	5	1.3428	0.238227	380	3.27365	1.32187	0	0	0	3	0.433709	0.131292	516	4.40561	1.57761	5	0.615616	0.224051	0	0	0	535	5.34201	1.98024
Niben101Scf02700g01006	PRLI-interacting factor, putative LENGTH=494	9.75213	-2.33	0.0308458	0.55669	9.75213	2.24207	0.037764	0.670381	1.68183	-0.264851	0.811786	0.999998	1.41529	0.176925	0.873624	0.999995	AT5G19900.1	*-*-	PRLI-interacting factor, putative LENGTH=494			1	0.280208	0.118659	4	2.51991	0.44706	451	9.11401	3.68014	1	0.246953	0.116727	3	1.01738	0.30798	377	7.5506	2.7038	1	0.288818	0.105114	0	0	0	569	13.3274	4.94038
Niben101Scf07533g03002	Protein disulfide-isomerase	11.9769	-2.33176	0.0387291	0.608841	11.9769	2.80033	0.0139046	0.472201	3.43568	-0.0825653	0.942557	0.999998	3.26821	0.551142	0.63356	0.999995	sp|Q00248|PDI_ASPOR	*-**	Protein disulfide-isomerase	IPR012336 (Thioredoxin-like fold)	GO:0016853 (isomerase activity), GO:0045454 (cell redox homeostasis)	0	0	0	4	2.2633	0.401533	1283	23.2871	9.4031	2	0.44361	0.209681	2	0.609182	0.184411	718	12.9158	4.62502	3	0.778218	0.28323	4	1.51902	0.463014	1226	25.7918	9.56081
Niben101Scf29076g00011	60 kDa chaperonin 1	13.9815	-2.33754	0.040829	0.616858	13.9815	2.0332	0.0746897	0.802624	2.43366	-0.276292	0.810727	0.999998	2.43366	-0.0280491	0.980567	0.999995	sp|P60364|CH601_RHOPA	***-	60 kDa chaperonin 1	IPR002423 (Chaperonin Cpn60/TCP-1), IPR027409 (GroEL-like apical domain), IPR027413 (GroEL-like equatorial domain)	GO:0005524 (ATP binding), GO:0005737 (cytoplasm), GO:0006457 (protein folding), GO:0042026 (protein refolding), GO:0044267 (cellular protein metabolic process)	2	0.257702	0.109128	11	3.18658	0.565334	1766	16.4108	6.62652	5	0.567796	0.26838	12	1.87133	0.566486	1473	13.5659	4.85784	4	0.53124	0.193343	7	1.36098	0.414842	1658	17.8577	6.61972
Niben101Scf02015g07021	Evolutionarily conserved C-terminal region 2 isoform 2 [Theobroma cacao] gb|EOY32242.1| Evolutionarily conserved C-terminal region 2 isoform 2 [Theobroma cacao]	11.8856	-2.34212	0.0236549	0.509355	11.8856	2.63561	0.0116914	0.439031	1.55133	0.1007	0.924834	0.999998	1.15558	0.192796	0.857962	0.999995	ref|XP_007014623.1|	*-*-	Evolutionarily conserved C-terminal region 2 isoform 2 [Theobroma cacao] gb|EOY32242.1| Evolutionarily conserved C-terminal region 2 isoform 2 [Theobroma cacao]			1	0.204186	0.0864662	5	2.2953	0.407212	500	7.36289	2.97306	2	0.359907	0.170117	3	0.741357	0.224423	398	5.80856	2.07999	2	0.420919	0.153192	4	1.2324	0.375649	652	11.1283	4.12516
Niben101Scf10438g00008	26S proteasome non-ATPase regulatory subunit 12 homolog A	6.95871	-2.34348	0.0117318	0.396336	6.95871	2.38581	0.0106937	0.416851	0.962435	-0.0556874	0.954433	0.999998	0.865662	0.0980194	0.920256	0.999995	sp|Q9FIB6|PS12A_ARATH	***-	26S proteasome non-ATPase regulatory subunit 12 homolog A	IPR000717 (Proteasome component (PCI) domain)	GO:0005515 (protein binding)	4	1.11627	0.472705	2	1.25483	0.22262	234	4.70954	1.90166	3	0.737846	0.348757	2	0.675492	0.204484	211	4.20874	1.50711	2	0.575285	0.209373	2	0.842184	0.256706	280	6.53163	2.42122
Niben101Scf12308g00011	sarcoplasmic reticulum histidine-rich calcium-binding protein precursor, putative, expressed [Triticum aestivum]	38.4129	-2.34651	0.0280981	0.539968	38.4129	2.08752	0.0501318	0.740843	6.92114	0.369809	0.736434	0.999998	4.78854	-0.628796	0.566132	0.999995	emb|CCG48010.1|	--*-	sarcoplasmic reticulum histidine-rich calcium-binding protein precursor, putative, expressed [Triticum aestivum]			2	1.15021	0.487075	3	3.87892	0.688162	617	25.5907	10.3333	5	2.53425	1.19786	5	3.48013	1.0535	823	33.8302	12.1143	3	1.77832	0.647213	1	0.867785	0.26451	1114	53.553	19.8517
Niben101Scf12919g00005	UDP-Glycosyltransferase superfamily protein LENGTH=496	60.7453	-2.34785	0.0467632	0.64788	60.7453	2.81446	0.0176061	0.517639	10.6157	0.318494	0.789312	0.999998	6.95088	0.148112	0.901507	0.999995	AT2G36780.1	***-	UDP-Glycosyltransferase superfamily protein LENGTH=496	IPR002213 (UDP-glucuronosyl/UDP-glucosyltransferase)	GO:0008152 (metabolic process), GO:0016758 (transferase activity, transferring hexosyl groups)	7	2.68381	1.13651	7	6.03387	1.07047	1670	46.1767	18.6457	6	2.0274	0.958291	6	2.7841	0.842801	1423	38.9958	13.964	7	2.76627	1.00678	13	7.5208	2.29242	2403	77.0125	28.5479
Niben101Scf00410g02014	PHD finger protein-related LENGTH=452	9.64435	-2.34804	0.0133265	0.416875	9.64435	2.5724	0.00730196	0.346941	1.48651	0.00826091	0.993324	0.999998	1.05229	0.216098	0.828409	0.999995	AT4G23860.1	*-*-	PHD finger protein-related LENGTH=452	IPR003126 (Zinc finger, N-recognin), IPR013083 (Zinc finger, RING/FYVE/PHD-type)	GO:0008270 (zinc ion binding)	0	0	0	3	2.28425	0.405251	279	6.81451	2.75163	1	0.298478	0.141082	3	1.22965	0.372237	229	5.54337	1.98503	4	1.39631	0.508182	3	1.53309	0.467301	332	9.39875	3.48404
Niben101Scf05385g03009	Ubiquitin-like superfamily protein LENGTH=879	10.8951	-2.35009	0.015319	0.44	10.8951	2.292	0.0181308	0.523882	1.43068	-0.0455155	0.963558	0.999998	1.21337	-0.0125745	0.989937	0.999995	AT5G42220.1	*-*-	Ubiquitin-like superfamily protein LENGTH=879			4	0.786592	0.333096	5	2.21057	0.392179	509	7.2187	2.91484	2	0.34662	0.163837	6	1.42798	0.432275	508	7.14024	2.55685	3	0.60807	0.221305	6	1.78036	0.542672	579	9.51747	3.52805
Niben101Scf04627g02003	Mitochondrial outer membrane protein porin [Medicago truncatula] gb|AES94545.1| porin/voltage-dependent anion-selective channel protein [Medicago truncatula] gb|AFK34790.1| unknown [Medicago truncatula]	18.2419	-2.35108	0.0429113	0.628073	18.2419	2.58571	0.0271771	0.593431	3.07432	0.0579391	0.961336	0.999998	2.45566	0.176688	0.883348	0.999995	ref|XP_003611587.1|	****	Mitochondrial outer membrane protein porin [Medicago truncatula] gb|AES94545.1| porin/voltage-dependent anion-selective channel protein [Medicago truncatula] gb|AFK34790.1| unknown [Medicago truncatula]	IPR023614 (Porin domain), IPR027246 (Eukaryotic porin/Tom40)	GO:0005741 (mitochondrial outer membrane), GO:0055085 (transmembrane transport)	0	0	0	2	1.80732	0.320638	602	17.4506	7.04636	0	0	0	6	2.91872	0.883552	323	9.27946	3.32289	0	0	0	3	1.81949	0.554599	696	23.3843	8.66836
Niben101Scf03197g06003	60 kDa chaperonin 1	18.2609	-2.36331	0.0207233	0.489747	18.2609	2.544	0.0132644	0.464701	2.63355	-0.146532	0.888172	0.999998	2.24307	0.327217	0.754734	0.999995	sp|P35469|CH601_RHIME	***-	60 kDa chaperonin 1	IPR002423 (Chaperonin Cpn60/TCP-1), IPR027409 (GroEL-like apical domain), IPR027413 (GroEL-like equatorial domain)	GO:0005524 (ATP binding), GO:0005737 (cytoplasm), GO:0006457 (protein folding), GO:0042026 (protein refolding), GO:0044267 (cellular protein metabolic process)	3	0.769492	0.325855	9	5.19003	0.920767	734	13.5778	5.48259	2	0.452113	0.2137	5	1.55215	0.469865	609	11.165	3.99809	5	1.32189	0.481098	3	1.1611	0.353916	889	19.0607	7.06564
Niben101Scf10124g03002	RabGAP/TBC domain-containing protein LENGTH=690	6.83775	-2.36778	0.0221715	0.504279	6.83775	2.18069	0.0343987	0.650634	0.852062	0.387804	0.727172	0.999998	0.70602	-0.574889	0.603726	0.999995	AT5G52580.2	***-	RabGAP/TBC domain-containing protein LENGTH=690	IPR000195 (Rab-GTPase-TBC domain), IPR021935 (Domain of unknown function DUF3548)	GO:0005097 (Rab GTPase activator activity), GO:0032313 (regulation of Rab GTPase activity)	0	0	0	0	0	0	151	3.73658	1.50879	2	0.604797	0.285869	2	0.83053	0.251417	180	4.41446	1.58077	4	1.41465	0.514856	0	0	0	192	5.50681	2.04133
Niben101Scf01143g09001	Lipid A export ATP-binding/permease protein MsbA	7.11473	-2.36923	0.0213169	0.495019	7.11473	3.00615	0.00439458	0.26463	1.15397	0.734418	0.501721	0.999998	0.514482	-0.0974955	0.930512	0.999995	sp|Q6AJW3|MSBA_DESPS	****	Lipid A export ATP-binding/permease protein MsbA	IPR003439 (ABC transporter-like), IPR011527 (ABC transporter type 1, transmembrane domain), IPR027417 (P-loop containing nucleoside triphosphate hydrolase)	GO:0005524 (ATP binding), GO:0006810 (transport), GO:0016021 (integral component of membrane), GO:0016887 (ATPase activity), GO:0042626 (ATPase activity, coupled to transmembrane movement of substances), GO:0055085 (transmembrane transport)	1	0.220341	0.0933071	0	0	0	226	3.59133	1.45014	0	0	0	2	0.53334	0.161452	217	3.41754	1.22379	2	0.454221	0.165312	1	0.332477	0.101342	468	8.61973	3.19527
Niben101Scf05649g05018	zinc-binding dehydrogenase family protein [Arabidopsis thaliana] putative NADP-dependent oxidoreductase [Arabidopsis thaliana] gb|AEE73899.1| zinc-binding dehydrogenase family protein [Arabidopsis thaliana]	12.8731	-2.37336	0.0224856	0.505091	12.8731	1.90341	0.0646451	0.778049	2.29928	-0.607265	0.567632	0.999998	2.29928	0.137315	0.896233	0.999995	ref|NP_186958.1|	****	zinc-binding dehydrogenase family protein [Arabidopsis thaliana] putative NADP-dependent oxidoreductase [Arabidopsis thaliana] gb|AEE73899.1| zinc-binding dehydrogenase family protein [Arabidopsis thaliana]	IPR002085 (Alcohol dehydrogenase superfamily, zinc-type), IPR016040 (NAD(P)-binding domain), IPR020843 (Polyketide synthase, enoylreductase domain)	GO:0008270 (zinc ion binding), GO:0016491 (oxidoreductase activity), GO:0055114 (oxidation-reduction process)	4	1.32764	0.562213	5	3.73108	0.661935	587	14.0511	5.67369	1	0.29252	0.138265	6	2.4102	0.729612	545	12.9294	4.62988	0	0	0	2	1.00165	0.305314	596	16.5356	6.12963
Niben101Scf07152g04032	NAC domain-containing protein 78	10.6326	-2.37444	0.03438	0.580499	10.6326	2.57067	0.0229647	0.56584	1.38659	0.587684	0.616191	0.999998	1.05584	-0.391448	0.740127	0.999995	sp|Q84K00|NAC78_ARATH	***-	NAC domain-containing protein 78	IPR003441 (NAC domain)	GO:0003677 (DNA binding), GO:0006355 (regulation of transcription, DNA-templated)	0	0	0	3	1.63811	0.290618	331	5.79772	2.34106	2	0.428096	0.202348	0	0	0	477	8.28047	2.96516	7	1.75234	0.637758	0	0	0	468	9.50116	3.52201
Niben101Scf00066g02006	GRAS family transcription factor LENGTH=694	10.5866	-2.37591	0.030409	0.555159	10.5866	2.14137	0.0501914	0.740843	1.67905	0.108289	0.924234	0.999998	1.00261	-0.342832	0.762554	0.999995	AT2G29060.1	***-	GRAS family transcription factor LENGTH=694	IPR005202 (Transcription factor GRAS)		3	0.735453	0.31144	1	0.55116	0.0977818	364	6.43557	2.59862	7	1.5124	0.714864	2	0.593395	0.179632	256	4.48573	1.6063	1	0.252683	0.0919632	0	0	0	651	13.3404	4.94517
Niben101Scf12205g04004	Bromodomain-containing protein 3	8.47803	-2.37851	0.0171167	0.452967	8.47803	1.32192	0.176346	0.950804	1.19878	0.130156	0.899952	0.999998	1.31807	-1.18674	0.242821	0.999995	sp|Q8K2F0|BRD3_MOUSE	*-*-	Bromodomain-containing protein 3	IPR001487 (Bromodomain)	GO:0005515 (protein binding)	5	1.05753	0.447831	4	1.90208	0.337449	279	4.25579	1.71844	19	3.5417	1.67405	7	1.79185	0.542427	321	4.85275	1.73772	0	0	0	8	2.55317	0.778234	430	7.60231	2.81812
Niben101Scf05415g00003	UDP-glycosyltransferase 74 F1 LENGTH=449	46.0952	-2.38174	0.0471628	0.650899	46.0952	1.97664	0.0986843	0.853409	4.23436	1.01079	0.410194	0.999998	6.04835	-1.41588	0.24756	0.999995	AT2G43840.2	***-	UDP-glycosyltransferase 74 F1 LENGTH=449	IPR002213 (UDP-glucuronosyl/UDP-glucosyltransferase)	GO:0008152 (metabolic process), GO:0016758 (transferase activity, transferring hexosyl groups)	7	2.10095	0.889684	3	2.02434	0.359139	447	9.67558	3.9069	4	1.05806	0.500114	3	1.08973	0.329882	2254	48.3538	17.315	16	4.94972	1.80143	5	2.26441	0.690214	1098	27.5469	10.2114
Niben101Scf00094g01002	Protein DEHYDRATION-INDUCED 19 homolog 7	5.76867	-2.38515	0.0195286	0.482663	5.76867	2.71819	0.00925059	0.388914	1.1972	0.965343	0.400206	0.999998	0.675685	-0.632304	0.588281	0.999995	sp|Q9FJ17|DI197_ARATH	***-	Protein DEHYDRATION-INDUCED 19 homolog 7	IPR008598 (Drought induced 19 protein-like, zinc-binding domain), IPR027935 (Protein dehydration-induced 19, C-terminal)		1	0.585537	0.247956	0	0	0	61	2.57594	1.04014	0	0	0	4	2.83462	0.858092	78	3.26444	1.16896	4	2.41411	0.878607	3	2.65059	0.807926	105	5.13922	1.90507
Niben101Scf01922g05005	60 kDa chaperonin	16.4475	-2.38575	0.0262293	0.526869	16.4475	2.5949	0.0160865	0.495382	2.99637	0.21602	0.843498	0.999998	2.23388	-0.00687689	0.995007	0.999995	sp|A8LJP9|CH60_DINSH	***-	60 kDa chaperonin	IPR002423 (Chaperonin Cpn60/TCP-1), IPR027409 (GroEL-like apical domain), IPR027413 (GroEL-like equatorial domain)	GO:0005524 (ATP binding), GO:0005737 (cytoplasm), GO:0006457 (protein folding), GO:0042026 (protein refolding), GO:0044267 (cellular protein metabolic process)	1	0.246362	0.104326	8	4.43106	0.786118	810	14.3916	5.8112	0	0	0	11	3.27979	0.992855	698	12.291	4.4013	6	1.52359	0.554505	7	2.60219	0.793173	1001	20.6139	7.64143
Niben101Scf08597g01029	Ubiquitin and WLM domain-containing protein [Medicago truncatula]	7.43631	-2.38761	0.0263667	0.527591	7.43631	2.37722	0.0274056	0.595035	1.16271	-0.207442	0.851826	0.999998	1.06022	0.197051	0.859488	0.999995	ref|XP_003601543.1|	***-	Ubiquitin and WLM domain-containing protein [Medicago truncatula]	IPR006567 (PUG domain), IPR013536 (WLM), IPR018997 (PUB domain)	GO:0005515 (protein binding)	2	0.437344	0.185201	2	0.983257	0.174441	443	6.98632	2.821	0	0	0	1	0.264651	0.0801148	449	7.01776	2.51299	1	0.225391	0.0820302	2	0.659918	0.20115	473	8.64585	3.20495
Niben101Scf02494g07010	nucleotide-sensitive chloride conductance regulator (ICln) family protein LENGTH=229	8.79117	-2.38781	0.0146028	0.434269	8.79117	2.54897	0.00974517	0.397296	1.29358	0.138805	0.892046	0.999998	1.00831	0.0223477	0.982703	0.999995	AT5G62290.1	****	nucleotide-sensitive chloride conductance regulator (ICln) family protein LENGTH=229	IPR003521 (ICln)	GO:0000387 (spliceosomal snRNP assembly), GO:0005829 (cytosol), GO:0005886 (plasma membrane), GO:0006821 (chloride transport), GO:0006884 (cell volume homeostasis), GO:0034709 (methylosome), GO:0034715 (pICln-Sm protein complex)	1	0.347026	0.146954	4	3.1208	0.553664	230	5.75628	2.32432	0	0	0	3	1.25998	0.38142	220	5.45687	1.95405	2	0.715377	0.260359	2	1.04727	0.319219	307	8.9054	3.30116
Niben101Scf08193g00003	Unknown protein	55.777	-2.39231	0.0459732	0.641609	55.777	1.28195	0.281956	0.997461	5.71726	-0.0056194	0.996297	0.999998	13.3605	-1.10474	0.358672	0.999995			Unknown protein	IPR006031 (XYPPX repeat)		21	10.1155	4.2836	1	1.08296	0.19213	857	29.7716	12.0215	28	11.8867	5.61849	1	0.582975	0.176478	2781	95.7481	34.2865	14	6.9509	2.52976	15	10.9025	3.32321	757	30.4803	11.2988
Niben101Scf02581g05002	ATP-dependent Clp protease ATP-binding subunit ClpA	5.4092	-2.39286	0.0206478	0.489747	5.4092	0.827064	0.41281	0.999226	0.91341	-0.542912	0.606421	0.999998	1.51549	-1.02288	0.320785	0.999995	sp|P0ABI1|CLPA_ECO57	****	ATP-dependent Clp protease ATP-binding subunit ClpA	IPR001270 (ClpA/B family), IPR004176 (Clp, N-terminal), IPR019489 (Clp ATPase, C-terminal), IPR023150 (Double Clp-N motif), IPR027417 (P-loop containing nucleoside triphosphate hydrolase), IPR028299 (ClpA/B, conserved site 2)	GO:0005524 (ATP binding), GO:0019538 (protein metabolic process)	9	1.06076	0.449197	5	1.32492	0.235054	537	4.56457	1.84313	19	1.97361	0.932867	6	0.855865	0.259087	1112	9.36781	3.35452	3	0.36445	0.13264	0	0	0	714	7.03438	2.60759
Niben101Scf01517g08042	PHD finger protein	5.63784	-2.39317	0.0244736	0.512105	5.63784	2.22333	0.0360376	0.659811	0.786007	-0.389644	0.724449	0.999998	0.747218	0.219807	0.841919	0.999995	sp|Q9C810|Y1342_ARATH	***-	PHD finger protein	IPR013083 (Zinc finger, RING/FYVE/PHD-type)	GO:0005515 (protein binding), GO:0008270 (zinc ion binding)	3	0.769492	0.325855	5	2.88335	0.511537	188	3.47771	1.40426	0	0	0	0	0	0	286	5.24334	1.87759	0	0	0	2	0.774069	0.235944	267	5.72463	2.12208
Niben101Scf02348g00008	HXXXD-type acyl-transferase family protein LENGTH=421	8.66721	-2.40507	0.0230717	0.506092	8.66721	1.03016	0.309361	0.999226	0.930375	-0.712838	0.515154	0.999998	1.71852	-0.66207	0.529033	0.999995	AT4G24510.1	****	HXXXD-type acyl-transferase family protein LENGTH=421	IPR003480 (Transferase), IPR023213 (Chloramphenicol acetyltransferase-like domain)	GO:0016747 (transferase activity, transferring acyl groups other than amino-acyl groups)	3	0.968772	0.410243	6	4.35608	0.772816	171	3.98243	1.60806	3	0.853799	0.403565	3	1.17247	0.354929	532	12.2792	4.39708	2	0.665692	0.242276	2	0.974534	0.297048	175	4.7238	1.75108
Niben101Scf11291g01001	At1g62390-like protein [Arabidopsis lyrata subsp. lyrata]	6.83504	-2.40808	0.0330352	0.568888	6.83504	1.38134	0.209302	0.974649	1.01576	0.0736397	0.950431	0.999998	1.66955	-1.10037	0.341386	0.999995	gb|ADL36962.1|	*-*-	At1g62390-like protein [Arabidopsis lyrata subsp. lyrata]	IPR000270 (Phox/Bem1p), IPR011990 (Tetratricopeptide-like helical domain)	GO:0005515 (protein binding)	3	0.780068	0.330333	0	0	0	228	4.27561	1.72645	1	0.229163	0.108319	1	0.314696	0.0952645	722	13.4186	4.80508	2	0.536024	0.195084	0	0	0	354	7.69428	2.85221
Niben101Scf08510g01006	ATFP4-like protein [Medicago truncatula]	21.847	-2.41228	0.0166279	0.447453	21.847	4.25683	0.000129297	0.0290677	2.6795	2.86961	0.0190482	0.999998	0.519369	-1.02506	0.434463	0.999995	ref|XP_003589925.1|	***-	ATFP4-like protein [Medicago truncatula]			0	0	0	0	0	0	30	1.59549	0.644242	2	1.29983	0.614388	0	0	0	50	2.63542	0.943719	1	0.760088	0.276631	2	2.22545	0.67834	310	19.1089	7.08352
Niben101Scf27305g00006	Proteasome subunit alpha type-4	16.8605	-2.41519	0.0118447	0.396336	16.8605	2.77415	0.00421754	0.259521	2.42888	-0.0035928	0.997086	0.999998	2.02526	0.362549	0.715099	0.999995	sp|P52427|PSA4_SPIOL	****	Proteasome subunit alpha type-4	IPR000426 (Proteasome alpha-subunit, N-terminal domain), IPR001353 (Proteasome, subunit alpha/beta), IPR029055 (Nucleophile aminohydrolases, N-terminal)	GO:0004175 (endopeptidase activity), GO:0004298 (threonine-type endopeptidase activity), GO:0005839 (proteasome core complex), GO:0006511 (ubiquitin-dependent protein catabolic process), GO:0019773 (proteasome core complex, alpha-subunit complex), GO:0051603 (proteolysis involved in cellular protein catabolic process)	5	1.69023	0.715756	5	3.80005	0.67417	476	11.6047	4.68586	4	1.19171	0.563284	1	0.409124	0.12385	359	8.67419	3.10614	4	1.39373	0.507243	5	2.55042	0.777395	573	16.1914	6.00201
Niben101Scf03747g04004	Mitochondrial outer membrane protein porin 2	19.3385	-2.41542	0.0324709	0.565985	19.3385	3.09879	0.00726758	0.346281	3.34685	-0.394163	0.732552	0.999998	3.17875	1.07753	0.360286	0.999995	sp|Q9FJX3|VDAC2_ARATH	****	Mitochondrial outer membrane protein porin 2	IPR023614 (Porin domain), IPR027246 (Eukaryotic porin/Tom40)	GO:0005741 (mitochondrial outer membrane), GO:0055085 (transmembrane transport)	1	0.411898	0.174425	5	4.63024	0.821455	712	21.1505	8.54037	0	0	0	2	0.99701	0.301814	320	9.42104	3.37358	0	0	0	2	1.24304	0.378892	757	26.0639	9.66167
Niben101Scf05152g00001	Serine/threonine-protein kinase 38-like	6.53299	-2.42054	0.00915634	0.347495	6.53299	4.38817	2.77746e-05	0.00998173	0.837038	-0.244152	0.802962	0.999998	0.80672	2.21179	0.0427086	0.999995	sp|Q9Y2H1|ST38L_HUMAN	****	Serine/threonine-protein kinase 38-like	IPR011009 (Protein kinase-like domain)	GO:0004672 (protein kinase activity), GO:0004674 (protein serine/threonine kinase activity), GO:0005524 (ATP binding), GO:0006468 (protein phosphorylation), GO:0016772 (transferase activity, transferring phosphorus-containing groups), GO:0016773 (phosphotransferase activity, alcohol group as acceptor)	2	0.628463	0.266134	2	1.41294	0.250671	208	4.71373	1.90336	0	0	0	1	0.380303	0.115125	40	0.898398	0.321708	2	0.647772	0.235755	2	0.948301	0.289052	204	5.35837	1.98631
Niben101Scf01141g01001	RING finger protein 44	15.2235	-2.42848	0.0206969	0.489747	15.2235	1.65185	0.107887	0.868869	1.65345	-1.00552	0.348198	0.999998	1.65712	0.228889	0.827447	0.999995	sp|Q7L0R7|RNF44_HUMAN	*-*-	RING finger protein 44	IPR013083 (Zinc finger, RING/FYVE/PHD-type)	GO:0005515 (protein binding), GO:0008270 (zinc ion binding)	9	4.89864	2.07442	11	13.4608	2.38809	20	0.785082	0.317008	6	2.87818	1.36043	7	4.61117	1.39589	159	6.18571	2.21504	4	2.24407	0.816721	2	1.64259	0.500679	216	9.82744	3.64295
Niben101Scf00560g02009	F-box protein	5.05286	-2.42979	0.0435207	0.632102	5.05286	3.51435	0.00634286	0.321836	0.60997	0.931762	0.490283	0.999998	0.214509	0.152797	0.914664	0.999995	sp|Q8GX77|FB316_ARATH	***-	F-box protein	IPR001810 (F-box domain)	GO:0005515 (protein binding)	0	0	0	0	0	0	58	1.59372	0.643526	2	0.671576	0.317434	0	0	0	27	0.735283	0.263298	0	0	0	0	0	0	155	4.93647	1.82991
Niben101Scf08357g01008	rib [Arabidopsis thaliana]	5.05327	-2.43132	0.0202654	0.489747	5.05327	1.84313	0.0699131	0.793794	0.947092	0.0997653	0.931438	0.999998	0.810385	-0.687953	0.543422	0.999995	ref|NP_566133.1|	****	rib [Arabidopsis thaliana]	IPR008195 (Ribosomal protein L34Ae)	GO:0003735 (structural constituent of ribosome), GO:0005622 (intracellular), GO:0005840 (ribosome), GO:0006412 (translation)	2	1.73349	0.734074	1	1.94865	0.345712	49	3.06294	1.23678	1	0.763878	0.361062	1	1.04899	0.317548	79	4.89414	1.75254	1	0.893373	0.32514	2	2.61569	0.79729	64	4.63685	1.71885
Niben101Scf03362g05002	Receptor-like protein kinase 2	7.11355	-2.43569	0.0178515	0.462558	7.11355	2.84572	0.00636747	0.322497	0.983342	1.10727	0.313334	0.999998	0.426858	-0.697243	0.53067	0.999995	sp|Q9LHP4|RCH2_ARATH	*-**	Receptor-like protein kinase 2	IPR002902 (Gnk2-homologous domain), IPR011009 (Protein kinase-like domain), IPR013320 (Concanavalin A-like lectin/glucanase domain)	GO:0004672 (protein kinase activity), GO:0004674 (protein serine/threonine kinase activity), GO:0005524 (ATP binding), GO:0006468 (protein phosphorylation), GO:0016772 (transferase activity, transferring phosphorus-containing groups)	2	0.427629	0.181087	1	0.480708	0.0852828	146	2.25134	0.909069	0	0	0	0	0	0	234	3.57612	1.28057	4	0.881536	0.320832	1	0.322629	0.0983408	382	6.82738	2.53085
Niben101Scf02842g00014	60 kDa chaperonin 3	13.6543	-2.43597	0.0414207	0.61808	13.6543	1.97465	0.0973323	0.851479	2.90024	-0.626814	0.602111	0.999998	2.90024	0.165496	0.890199	0.999995	sp|Q98AX9|CH603_RHILO	***-	60 kDa chaperonin 3	IPR002423 (Chaperonin Cpn60/TCP-1), IPR027409 (GroEL-like apical domain), IPR027413 (GroEL-like equatorial domain)	GO:0005524 (ATP binding), GO:0005737 (cytoplasm), GO:0006457 (protein folding), GO:0042026 (protein refolding), GO:0044267 (cellular protein metabolic process)	2	0.253125	0.10719	21	5.97541	1.0601	2044	18.6568	7.53343	4	0.446168	0.21089	17	2.60396	0.788267	1613	14.5914	5.22506	1	0.130451	0.0474772	5	0.954864	0.291052	2022	21.3914	7.92962
Niben101Scf04775g00004	Prohibitin-2	14.026	-2.43638	0.0283334	0.54018	14.026	2.36768	0.0332134	0.644837	1.99771	0.365405	0.753153	0.999998	1.61241	-0.434105	0.708852	0.999995	sp|Q54Q31|PHB2_DICDI	***-	Prohibitin-2	IPR001107 (Band 7 protein)	GO:0016020 (membrane)	0	0	0	1	0.809912	0.143687	386	10.0284	4.04938	0	0	0	2	0.871975	0.263963	496	12.7713	4.57328	2	0.74262	0.270274	2	1.08715	0.331375	483	14.5444	5.39148
Niben101Scf03307g01014	Derlin-1	16.1777	-2.44062	0.0204959	0.489747	16.1777	2.33572	0.0265682	0.588215	2.50185	-0.154762	0.884655	0.999998	2.27954	0.0498622	0.962716	0.999995	sp|Q8VZU9|DERL1_ARATH	*-*-	Derlin-1	IPR007599 (Derlin), IPR018609 (Bud13)		6	1.07754	0.456304	12	4.84516	0.859584	1056	13.6772	5.52273	3	0.47483	0.224438	11	2.39087	0.723761	1050	13.4782	4.82641	8	1.48086	0.538956	7	1.89691	0.578199	1148	17.2337	6.38839
Niben101Scf01977g00001	WRKY transcription factor 55	11.0167	-2.44148	0.0161872	0.445388	11.0167	3.72825	0.000505563	0.0691455	1.39594	1.58599	0.156416	0.999998	0.423995	-0.299217	0.798281	0.999995	sp|Q9SHB5|WRK55_ARATH	*-**	WRKY transcription factor 55	IPR003657 (DNA-binding WRKY)	GO:0003700 (sequence-specific DNA binding transcription factor activity), GO:0006355 (regulation of transcription, DNA-templated), GO:0043565 (sequence-specific DNA binding)	1	0.32716	0.138542	0	0	0	96	2.26508	0.914616	1	0.288333	0.136286	2	0.791901	0.239723	107	2.50209	0.895976	1	0.337212	0.122727	0	0	0	401	10.9663	4.06511
Niben101Scf02525g07007	Bromodomain-containing factor 1	7.07044	-2.44285	0.0311507	0.558214	7.07044	2.25027	0.0461563	0.721064	0.938088	-0.0950858	0.936601	0.999998	0.662989	-0.0974971	0.934741	0.999995	sp|Q5A4W8|BDF1_CANAL	*-*-	Bromodomain-containing factor 1	IPR001487 (Bromodomain), IPR027353 (NET domain)	GO:0005515 (protein binding)	0	0	0	3	2.08361	0.369655	180	4.01029	1.61931	2	0.544521	0.257379	1	0.373879	0.11318	175	3.8641	1.3837	0	0	0	0	0	0	294	7.59192	2.81426
Niben101Scf00525g04008	Charged multivesicular body protein 5	20.3143	-2.44371	0.0162185	0.445388	20.3143	2.32699	0.0220193	0.55803	2.55228	0.00950992	0.992693	0.999998	2.39732	-0.126222	0.903221	0.999995	sp|Q54JK4|CHMP5_DICDI	***-	Charged multivesicular body protein 5	IPR005024 (Snf7 family)	GO:0007034 (vacuolar transport)	5	1.44762	0.61302	10	6.50922	1.15481	549	11.4633	4.62875	1	0.255164	0.120608	4	1.4016	0.424291	897	18.5625	6.64705	7	2.08894	0.760262	8	3.49495	1.0653	650	15.7308	5.83129
Niben101Scf04727g07005	Long-chain-fatty-acid--CoA ligase 3	8.51048	-2.45355	0.0159756	0.445388	8.51048	1.941	0.053933	0.753763	1.18962	0.0517034	0.961039	0.999998	1.00296	-0.564253	0.590165	0.999995	sp|Q9CZW4|ACSL3_MOUSE	***-	Long-chain-fatty-acid--CoA ligase 3	IPR000873 (AMP-dependent synthetase/ligase)	GO:0003824 (catalytic activity), GO:0008152 (metabolic process)	1	0.201783	0.0854485	2	0.907316	0.160968	421	6.12659	2.47385	6	1.06701	0.504345	3	0.732632	0.221782	442	6.37479	2.28275	1	0.207983	0.0756946	2	0.60895	0.185614	529	8.92265	3.30755
Niben101Scf00747g11007	alanine aminotransferase 2 LENGTH=553	12.4109	-2.45392	0.0368344	0.596637	12.4109	2.29459	0.0506743	0.743656	2.48426	-0.236933	0.84306	0.999998	2.14342	0.0775973	0.948246	0.999995	AT1G72330.3	***-	alanine aminotransferase 2 LENGTH=553	IPR015424 (Pyridoxal phosphate-dependent transferase)	GO:0003824 (catalytic activity), GO:0009058 (biosynthetic process), GO:0030170 (pyridoxal phosphate binding)	2	0.452867	0.191774	3	1.52723	0.270948	905	14.7789	5.96755	0	0	0	7	1.91831	0.580708	726	11.75	4.20755	2	0.466781	0.169883	0	0	0	1038	19.6468	7.2829
Niben101Scf01322g04020	Protein of unknown function (DUF810) LENGTH=987	5.93232	-2.4559	0.0112169	0.390253	5.93232	1.83252	0.055348	0.756347	0.768562	0.0267028	0.978761	0.999998	0.837761	-0.650076	0.511991	0.999995	AT2G25800.1	***-	Protein of unknown function (DUF810) LENGTH=987	IPR008528 (Protein of unknown function DUF810)		2	0.261884	0.1109	6	1.76634	0.313368	359	3.39021	1.36893	6	0.692413	0.327283	4	0.633899	0.191893	595	5.56873	1.99411	4	0.539862	0.196481	1	0.197582	0.0602249	505	5.52745	2.04898
Niben101Scf05811g03003	Ras-related protein Rab-25	7.70994	-2.46093	0.0296954	0.54778	7.70994	1.33171	0.220461	0.981916	1.44597	-1.17518	0.311469	0.999998	1.74795	0.0459585	0.967186	0.999995	sp|Q9WTL2|RAB25_MOUSE	***-	Ras-related protein Rab-25	IPR001806 (Small GTPase superfamily), IPR002041 (Ran GTPase), IPR005225 (Small GTP-binding protein domain), IPR024156 (Small GTPase superfamily, ARF type), IPR027417 (P-loop containing nucleoside triphosphate hydrolase)	GO:0003924 (GTPase activity), GO:0005525 (GTP binding), GO:0005622 (intracellular), GO:0006184 (GTP catabolic process), GO:0006886 (intracellular protein transport), GO:0006913 (nucleocytoplasmic transport), GO:0007165 (signal transduction), GO:0007264 (small GTPase mediated signal transduction), GO:0015031 (protein transport), GO:0016020 (membrane)	4	1.78422	0.75556	4	4.01137	0.711661	221	7.1094	2.8707	0	0	0	1	0.539845	0.163421	445	14.1876	5.08043	0	0	0	0	0	0	230	8.57571	3.17895
Niben101Scf01511g02020	temperature-induced lipocalin LENGTH=186	39.1514	-2.46245	0.0143657	0.429998	39.1514	1.50838	0.128148	0.899641	4.86396	-0.24557	0.811279	0.999998	6.00011	-0.708493	0.484855	0.999995	AT5G58070.1	***-	temperature-induced lipocalin LENGTH=186	IPR022271 (Lipocalin, ApoD type)	GO:0005215 (transporter activity)	6	3.74078	1.5841	6	8.4102	1.49206	579	26.034	10.5123	15	8.24207	3.89578	6	4.52733	1.37051	798	35.5609	12.734	6	3.85572	1.40328	2	1.88152	0.573505	653	34.0312	12.6151
Niben101Scf00850g01029	unknown protein; FUNCTIONS IN: molecular_function unknown; INVOLVED IN: biological_process unknown; LOCATED IN: chloroplast; EXPRESSED IN: 23 plant structures; EXPRESSED DURING: 13 growth stages;	11.1315	-2.46608	0.00943856	0.352155	11.1315	1.6771	0.0720471	0.797541	1.64014	-0.79288	0.414212	0.999998	1.64014	0.00389652	0.99674	0.999995	AT1G13990.3	***-	unknown protein; FUNCTIONS IN: molecular_function unknown; INVOLVED IN: biological_process unknown; LOCATED IN: chloroplast; EXPRESSED IN: 23 plant structures; EXPRESSED DURING: 13 growth stages;	IPR021503 (Protein of unknown function DUF3110)		13	3.63714	1.54021	7	4.4031	0.781157	319	6.43663	2.59905	6	1.47945	0.699293	9	3.04747	0.922526	432	8.63892	3.09351	9	2.59538	0.944581	5	2.11083	0.643402	191	4.46687	1.65583
Niben101Scf08609g00017	BnaA03g41040D [Brassica napus]	8.67967	-2.46961	0.0188875	0.474027	8.67967	2.69346	0.0112876	0.431505	1.11189	0.440848	0.691355	0.999998	0.726768	-0.216994	0.846509	0.999995	emb|CDX90677.1|	***-	BnaA03g41040D [Brassica napus]			0	0	0	0	0	0	311	5.3996	2.1803	1	0.21217	0.100286	5	1.4568	0.441001	192	3.30377	1.18305	3	0.744412	0.270926	1	0.363259	0.110725	396	7.96889	2.95401
Niben101Scf04489g00008	periodic tryptophan protein 2 LENGTH=900	7.88993	-2.47525	0.01371	0.421396	7.88993	3.02417	0.00297994	0.20929	0.999067	0.0739252	0.942695	0.999998	0.78982	0.475003	0.648536	0.999995	AT1G15440.1	***-	periodic tryptophan protein 2 LENGTH=900	IPR007148 (Small-subunit processome, Utp12), IPR015943 (WD40/YVTN repeat-like-containing domain), IPR020472 (G-protein beta WD-40 repeat), IPR027145 (Periodic tryptophan protein 2)	GO:0005515 (protein binding)	3	0.364712	0.154444	11	3.00653	0.533391	475	4.16461	1.68162	0	0	0	4	0.58853	0.178159	379	3.29327	1.17929	7	0.877141	0.319232	7	1.28408	0.391402	607	6.16837	2.28657
Niben101Scf00873g02007	O-acyltransferase WSD1-like protein [Medicago truncatula]	8.09356	-2.48017	0.0235818	0.509355	8.09356	1.76007	0.099901	0.856998	0.832186	0.249522	0.831341	0.999998	0.949041	-0.969623	0.398103	0.999995	gb|KEH30692.1|	****	O-acyltransferase WSD1-like protein [Medicago truncatula]	IPR004255 (O-acyltransferase, WSD1, N-terminal), IPR009721 (O-acyltransferase, WSD1, C-terminal)	GO:0004144 (diacylglycerol O-acyltransferase activity), GO:0045017 (glycerolipid biosynthetic process)	0	0	0	3	2.04334	0.362511	133	2.90589	1.17337	2	0.533998	0.252405	2	0.733306	0.221986	306	6.62607	2.37273	1	0.312261	0.113646	1	0.457133	0.139339	239	6.05239	2.24357
Niben101Scf02508g01006	26S proteasome non-ATPase regulatory subunit 13 homolog A	16.9923	-2.48025	0.0313998	0.559223	16.9923	2.4034	0.0371035	0.666239	2.28359	0.350437	0.768282	0.999998	1.61159	-0.42729	0.7195	0.999995	sp|Q8RWF0|PS13A_ARATH	***-	26S proteasome non-ATPase regulatory subunit 13 homolog A	IPR000717 (Proteasome component (PCI) domain)	GO:0005515 (protein binding)	0	0	0	2	1.23721	0.219494	576	11.4299	4.61528	6	1.45497	0.68772	1	0.333003	0.100806	499	9.8136	3.51416	5	1.41802	0.516083	0	0	0	743	17.0888	6.33467
Niben101Scf04539g00003	ferrochelatase 1 LENGTH=466	9.61964	-2.48349	0.012897	0.411869	9.61964	2.2341	0.0243978	0.573844	1.15269	0.0129486	0.99019	0.999998	0.950245	-0.262338	0.802213	0.999995	AT5G26030.1	****	ferrochelatase 1 LENGTH=466	IPR001015 (Ferrochelatase)	GO:0004325 (ferrochelatase activity), GO:0006783 (heme biosynthetic process)	0	0	0	3	2.42974	0.431062	223	5.79363	2.33941	2	0.634977	0.300134	2	0.871975	0.263963	248	6.38565	2.28664	1	0.37131	0.135137	2	1.08715	0.331375	268	8.07016	2.99154
Niben101Scf04225g02006	Endoplasmic reticulum oxidoreductin-1	7.88663	-2.48776	0.0291741	0.545072	7.88663	2.86227	0.0131241	0.463951	2.41825	-0.527067	0.65001	0.999998	2.41825	0.901575	0.442797	0.999995	sp|Q9C7S7|ERO1_ARATH	****	Endoplasmic reticulum oxidoreductin-1	IPR007266 (Endoplasmic reticulum oxidoreductin 1)	GO:0003756 (protein disulfide isomerase activity), GO:0005783 (endoplasmic reticulum), GO:0016671 (oxidoreductase activity, acting on a sulfur group of donors, disulfide as acceptor), GO:0055114 (oxidation-reduction process)	0	0	0	6	3.52932	0.626139	870	16.416	6.6286	1	0.230584	0.10899	0	0	0	483	9.03237	3.23441	1	0.269673	0.0981467	2	0.789573	0.24067	738	16.1401	5.98299
Niben101Scf01209g05012	Remorin family protein LENGTH=274	6.10375	-2.48865	0.00943679	0.352155	6.10375	2.83394	0.00385185	0.242315	2.12397	-1.25151	0.203078	0.999998	2.12397	1.5968	0.111945	0.999995	AT2G41870.1	***-	Remorin family protein LENGTH=274	IPR005516 (Remorin, C-terminal)		3	1.20582	0.510625	14	12.6512	2.24447	309	8.95718	3.61682	2	0.708476	0.334875	2	0.972907	0.294517	100	2.8729	1.02876	3	1.24287	0.452338	8	4.85197	1.47893	153	5.14051	1.90555
Niben101Scf00278g14006	4-coumarate--CoA ligase-like 6	5.54877	-2.49156	0.0164996	0.447035	5.54877	1.82813	0.0722289	0.798127	0.636263	-0.122418	0.910935	0.999998	0.694543	-0.541008	0.614225	0.999995	sp|Q84P24|4CLL6_ARATH	***-	4-coumarate--CoA ligase-like 6	IPR000873 (AMP-dependent synthetase/ligase), IPR025110 (AMP-binding enzyme C-terminal domain)	GO:0003824 (catalytic activity), GO:0008152 (metabolic process)	0	0	0	2	1.04049	0.184594	229	3.82164	1.54314	2	0.407874	0.19279	4	1.12022	0.339111	262	4.33334	1.55173	2	0.477018	0.173609	0	0	0	242	4.68092	1.73518
Niben101Scf04739g02010	Chaperone protein HtpG	39.9512	-2.49717	0.0320295	0.563271	39.9512	2.71528	0.0201043	0.542486	9.88458	-0.373201	0.750527	0.999998	9.03394	0.591307	0.615465	0.999995	sp|Q1CZI7|HTPG_MYXXD	*-*-	Chaperone protein HtpG	IPR001404 (Heat shock protein Hsp90 family)	GO:0005524 (ATP binding), GO:0006457 (protein folding), GO:0006950 (response to stress), GO:0051082 (unfolded protein binding)	1	0.440681	0.186614	22	21.7967	3.86698	1796	57.0798	23.0482	4	1.55353	0.734305	16	8.53345	2.58324	809	25.4819	9.12483	4	1.81688	0.661249	5	3.32477	1.01342	2049	75.4779	27.9791
Niben101Scf06025g02026	Eukaryotic aspartyl protease family protein LENGTH=488	7.84397	-2.49839	0.021318	0.495019	7.84397	2.3405	0.0307766	0.6222	0.962707	0.0974825	0.930582	0.999998	0.944909	-0.25537	0.819245	0.999995	AT3G02740.1	*-*-	Eukaryotic aspartyl protease family protein LENGTH=488	IPR001461 (Aspartic peptidase), IPR021109 (Aspartic peptidase domain)	GO:0004190 (aspartic-type endopeptidase activity), GO:0006508 (proteolysis)	4	0.589469	0.249621	2	0.662636	0.117559	439	4.6657	1.88396	2	0.259756	0.122779	0	0	0	719	7.57337	2.71195	6	0.91137	0.33169	1	0.222366	0.0677793	545	6.71353	2.48865
Niben101Scf03856g00004	Phosphoglycerate kinase	67.7517	-2.50016	0.0453971	0.641266	67.7517	2.48046	0.0472047	0.726832	10.0043	-0.331266	0.791803	0.999998	10.0043	0.311567	0.803993	0.999995	sp|Q8KAE1|PGK_CHLTE	****	Phosphoglycerate kinase	IPR001576 (Phosphoglycerate kinase)	GO:0004618 (phosphoglycerate kinase activity), GO:0006096 (glycolytic process)	10	2.9106	1.23254	18	11.7787	2.08968	3149	66.1008	26.6908	4	1.02607	0.484992	21	7.39745	2.23935	2277	47.3701	16.9628	9	2.70003	0.982665	33	14.4932	4.41766	1697	41.2874	15.3049
Niben101Scf00272g08006	RING/FYVE/PHD zinc finger superfamily protein LENGTH=275	6.12699	-2.50316	0.0132998	0.416875	6.12699	1.48869	0.127815	0.899641	0.923054	0.359144	0.741431	0.999998	1.0175	-1.37362	0.193925	0.999995	AT2G02960.5	*-**	RING/FYVE/PHD zinc finger superfamily protein LENGTH=275	IPR011016 (Zinc finger, RING-CH-type), IPR013083 (Zinc finger, RING/FYVE/PHD-type), IPR022143 (Protein of unknown function DUF3675)	GO:0008270 (zinc ion binding)	0	0	0	2	1.64686	0.29217	117	3.09044	1.24789	0	0	0	2	0.886527	0.268369	297	7.77495	2.78414	3	1.13252	0.412177	2	1.1053	0.336906	178	5.44948	2.02008
Niben101Scf08690g01009	Dynamin-related protein 5A	8.94705	-2.5071	0.0242665	0.512105	8.94705	1.6658	0.128568	0.899641	1.37165	0.00427379	0.997031	0.999998	1.43078	-0.845566	0.455172	0.999995	sp|Q39828|SDL5A_SOYBN	***-	Dynamin-related protein 5A	IPR000375 (Dynamin central domain), IPR001401 (Dynamin, GTPase domain), IPR020850 (GTPase effector domain, GED), IPR022812 (Dynamin superfamily), IPR027417 (P-loop containing nucleoside triphosphate hydrolase)	GO:0003924 (GTPase activity), GO:0005525 (GTP binding)	2	0.392593	0.16625	0	0	0	553	7.82869	3.16114	3	0.519	0.245316	8	1.90056	0.575336	691	9.69503	3.4717	0	0	0	3	0.888587	0.27085	632	10.3701	3.84411
Niben101Scf01745g04011	Receptor-like protein kinase	7.85045	-2.50718	0.0195314	0.482663	7.85045	2.4225	0.0240713	0.571052	0.710417	0.543843	0.635966	0.999998	0.628538	-0.628521	0.584399	0.999995	sp|Q9LIG2|RLK6_ARATH	*-**	Receptor-like protein kinase	IPR011009 (Protein kinase-like domain), IPR013320 (Concanavalin A-like lectin/glucanase domain)	GO:0004672 (protein kinase activity), GO:0004674 (protein serine/threonine kinase activity), GO:0005524 (ATP binding), GO:0006468 (protein phosphorylation), GO:0016772 (transferase activity, transferring phosphorus-containing groups)	3	0.680986	0.288376	0	0	0	139	2.27554	0.918838	2	0.400112	0.189121	0	0	0	292	4.73761	1.69649	3	0.70191	0.255458	2	0.685037	0.208806	237	4.49696	1.66699
Niben101Ctg16024g00004	Pyridoxal biosynthesis lyase PdxS	9.51614	-2.50986	0.032811	0.568254	9.51614	2.6231	0.0274749	0.595684	0.901259	0.0913534	0.943415	0.999998	0.661366	0.0218839	0.986567	0.999995	sp|B8I363|PDXS_CLOCE	****	Pyridoxal biosynthesis lyase PdxS	IPR001852 (Pyridoxine biosynthesis protein), IPR013785 (Aldolase-type TIM barrel)	GO:0003824 (catalytic activity), GO:0008152 (metabolic process), GO:0042823 (pyridoxal phosphate biosynthetic process)	0	0	0	0	0	0	57	4.91369	1.9841	0	0	0	0	0	0	54	4.61354	1.65206	0	0	0	0	0	0	73	7.29386	2.70378
Niben101Scf05694g00009	Syntaxin-121	9.87881	-2.51073	0.0255368	0.520319	9.87881	2.53545	0.0248045	0.575512	1.36478	2.53062	0.06198	0.999998	0.738777	-2.5059	0.0654544	0.999995	sp|Q9ZSD4|SY121_ARATH	***-	Syntaxin-121	IPR010989 (t-SNARE)	GO:0005515 (protein binding), GO:0016020 (membrane), GO:0016192 (vesicle-mediated transport)	0	0	0	0	0	0	23	1.12215	0.453114	0	0	0	0	0	0	128	6.18931	2.21633	3	2.09188	0.761333	0	0	0	159	8.99132	3.33301
Niben101Scf02551g01007	Unknown protein	9.9263	-2.51119	0.0356317	0.589399	9.9263	3.10194	0.0128624	0.457869	1.22585	1.19557	0.394051	0.999998	0.625843	-0.604824	0.675993	0.999995			Unknown protein			0	0	0	1	3.9919	0.708206	18	2.30494	0.930711	0	0	0	1	2.1489	0.650512	27	3.42656	1.22702	0	0	0	1	2.67918	0.816642	52	7.71777	2.86092
Niben101Scf03164g07006	Aspartate aminotransferase 1	7.65633	-2.51336	0.0379151	0.60252	7.65633	2.98432	0.0149369	0.483361	1.13196	-0.123463	0.920524	0.999998	0.805573	0.594421	0.635065	0.999995	sp|P28011|AAT1_MEDSA	***-	Aspartate aminotransferase 1	IPR000796 (Aspartate/other aminotransferase), IPR015424 (Pyridoxal phosphate-dependent transferase)	GO:0003824 (catalytic activity), GO:0006520 (cellular amino acid metabolic process), GO:0008483 (transaminase activity), GO:0009058 (biosynthetic process), GO:0030170 (pyridoxal phosphate binding)	3	0.379862	0.160859	4	1.1387	0.202018	557	5.08642	2.05384	0	0	0	0	0	0	551	4.98673	1.7857	0	0	0	3	0.573183	0.174712	821	8.68964	3.22118
Niben101Scf02408g00020	Vacuolar import/degradation, Vid27-related protein LENGTH=648	17.2611	-2.51404	0.0135361	0.419824	17.2611	2.44055	0.0165607	0.501819	2.29224	0.0093785	0.99281	0.999998	1.7133	-0.0828611	0.936565	0.999995	AT3G19240.1	***-	Vacuolar import/degradation, Vid27-related protein LENGTH=648	IPR013863 (Vacuolar import/degradation, Vid27-related), IPR015943 (WD40/YVTN repeat-like-containing domain)	GO:0005515 (protein binding)	4	0.871562	0.369078	7	3.4291	0.60836	656	10.3085	4.16245	5	0.960157	0.453837	6	1.58223	0.478971	659	10.2632	3.67515	3	0.673755	0.245211	5	1.6439	0.501077	908	16.5378	6.13043
Niben101Scf04377g01001	Endoplasmic reticulum oxidoreductin-1	8.24382	-2.51517	0.0209284	0.492996	8.24382	2.28205	0.0356332	0.657192	2.50663	-0.424856	0.701831	0.999998	2.50663	0.191739	0.862458	0.999995	sp|Q9C7S7|ERO1_ARATH	****	Endoplasmic reticulum oxidoreductin-1	IPR007266 (Endoplasmic reticulum oxidoreductin 1)	GO:0003756 (protein disulfide isomerase activity), GO:0005783 (endoplasmic reticulum), GO:0016671 (oxidoreductase activity, acting on a sulfur group of donors, disulfide as acceptor), GO:0055114 (oxidation-reduction process)	4	0.985448	0.417305	0	0	0	990	17.5898	7.10257	2	0.434248	0.205256	6	1.78898	0.541558	635	11.1817	4.00405	3	0.761794	0.277252	1	0.371741	0.11331	821	16.9071	6.26734
Niben101Scf08182g01002	Proteasome activator subunit 4	19.5902	-2.51644	0.0392138	0.609017	19.5902	2.37998	0.0511065	0.744021	2.61328	0.084015	0.945551	0.999998	1.95332	-0.220476	0.857729	0.999995	sp|F4JC97|PSME4_ARATH	***-	Proteasome activator subunit 4	IPR016024 (Armadillo-type fold)	GO:0005488 (binding)	9	0.941436	0.398667	12	2.82211	0.500673	1595	12.0326	4.85865	14	1.29066	0.610054	6	0.759591	0.229943	1875	14.0187	5.01998	11	1.186	0.43164	9	1.42055	0.432999	2152	18.8167	6.97521
Niben101Scf06909g04006	WRKY transcription factor 55	30.967	-2.52135	0.0144681	0.431566	30.967	8.55685	9.10679e-10	5.11659e-06	5.50633	4.63436	0.00028832	0.0874557	0.109117	1.40115	0.377714	0.999995	sp|Q9SHB5|WRK55_ARATH	*-**	WRKY transcription factor 55	IPR003657 (DNA-binding WRKY)	GO:0003700 (sequence-specific DNA binding transcription factor activity), GO:0006355 (regulation of transcription, DNA-templated), GO:0043565 (sequence-specific DNA binding)	0	0	0	0	0	0	26	0.810695	0.32735	1	0.381036	0.180104	0	0	0	7	0.216316	0.0774608	5	2.22815	0.810929	3	1.95713	0.596554	1128	40.7657	15.1115
Niben101Scf00270g15010	MAC/Perforin domain-containing protein LENGTH=627	5.72845	-2.53103	0.0339506	0.577088	5.72845	2.09834	0.075016	0.802624	0.64415	1.02657	0.434632	0.999998	0.815538	-1.45926	0.261794	0.999995	AT1G14780.1	***-	MAC/Perforin domain-containing protein LENGTH=627	IPR020864 (Membrane attack complex component/perforin (MACPF) domain)		0	0	0	0	0	0	117	2.10049	0.848155	0	0	0	0	0	0	384	6.83239	2.44661	0	0	0	3	1.12686	0.343479	206	4.2865	1.58897
Niben101Scf01701g07009	Thioredoxin superfamily protein LENGTH=119	20.0111	-2.53273	0.0133032	0.416875	20.0111	2.39891	0.0189818	0.53022	2.8953	-0.232222	0.822738	0.999998	2.80729	0.0984048	0.924334	0.999995	AT1G19730.1	***-	Thioredoxin superfamily protein LENGTH=119	IPR005746 (Thioredoxin), IPR012336 (Thioredoxin-like fold)	GO:0006662 (glycerol ether metabolic process), GO:0015035 (protein disulfide oxidoreductase activity), GO:0045454 (cell redox homeostasis)	17	4.74175	2.00798	21	13.169	2.33632	502	10.0982	4.07756	16	3.93318	1.85909	13	4.38847	1.32847	571	11.3837	4.07641	14	4.02495	1.46487	16	6.73405	2.05261	598	13.9426	5.16841
Niben101Scf06332g02001	GRAS family transcription factor LENGTH=490	9.95013	-2.53894	0.0164465	0.446277	9.95013	2.49553	0.0185664	0.527767	1.48019	0.312237	0.779875	0.999998	0.92564	-0.355651	0.750567	0.999995	AT5G48150.1	***-	GRAS family transcription factor LENGTH=490	IPR005202 (Transcription factor GRAS)		0	0	0	4	2.82103	0.500482	205	4.63778	1.87269	2	0.552927	0.261352	1	0.379651	0.114927	299	6.70401	2.40064	0	0	0	1	0.473337	0.144278	442	11.5899	4.29628
Niben101Scf16105g00001	Sugar phosphate exchanger 2	5.77225	-2.54527	0.015548	0.442038	5.77225	2.8475	0.00766692	0.358731	0.712636	0.657676	0.560087	0.999998	0.380391	-0.35545	0.755911	0.999995	sp|Q58CV5|SPX2_BOVIN	***-	Sugar phosphate exchanger 2	IPR011701 (Major facilitator superfamily), IPR020846 (Major facilitator superfamily domain)	GO:0005215 (transporter activity), GO:0006810 (transport), GO:0016021 (integral component of membrane), GO:0055085 (transmembrane transport)	0	0	0	0	0	0	125	2.37447	0.958786	1	0.232134	0.109723	0	0	0	153	2.88042	1.03145	1	0.271486	0.0988064	1	0.39744	0.121144	235	5.17399	1.91796
Niben101Scf04738g05019	Chaperone protein DnaJ	20.4345	-2.54987	0.0106491	0.382014	20.4345	2.23772	0.0243309	0.573844	2.86551	-0.549427	0.589112	0.999998	2.86551	0.237274	0.814744	0.999995	sp|C3PMM6|DNAJ_RICAE	*-*-	Chaperone protein DnaJ	IPR001623 (DnaJ domain), IPR002939 (Chaperone DnaJ, C-terminal)	GO:0006457 (protein folding), GO:0051082 (unfolded protein binding)	11	3.87613	1.64141	4	3.16891	0.562198	623	15.8323	6.39293	5	1.55278	0.733951	4	1.70587	0.516398	599	15.0866	5.40237	2	0.726404	0.264372	4	2.12683	0.648278	646	19.0279	7.0535
Niben101Scf07102g01007	Proteasome inhibitor PI31 subunit	9.04586	-2.55078	0.0196646	0.483781	9.04586	1.97464	0.0666682	0.782183	1.44942	0.0640628	0.955499	0.999998	1.21324	-0.640201	0.571726	0.999995	sp|Q8BHL8|PSMF1_MOUSE	--*-	Proteasome inhibitor PI31 subunit	IPR021625 (Fbxo7/PI31 domain)		0	0	0	0	0	0	324	8.3682	3.37899	3	0.94687	0.447557	4	1.7337	0.524825	291	7.44882	2.66735	0	0	0	1	0.540383	0.164714	377	11.2857	4.18353
Niben101Scf16706g01008	Cytochrome c oxidase, subunit Vib family protein LENGTH=116	8.01131	-2.55446	0.0159892	0.445388	8.01131	3.17572	0.00379535	0.241005	1.0282	-0.156941	0.888201	0.999998	0.787745	0.7782	0.499107	0.999995	AT5G58005.1	****	Cytochrome c oxidase, subunit Vib family protein LENGTH=116	IPR003213 (Cytochrome c oxidase, subunit VIb)	GO:0004129 (cytochrome-c oxidase activity), GO:0005739 (mitochondrion)	0	0	0	0	0	0	163	5.85264	2.36323	1	0.438779	0.207398	0	0	0	90	3.20268	1.14685	1	0.513163	0.186764	1	0.75124	0.228986	173	7.19965	2.66886
Niben101Scf07391g01020	UBX domain-containing protein LENGTH=469	9.1756	-2.5599	0.0115707	0.394241	9.1756	1.91279	0.0556647	0.756347	1.18905	0.0496066	0.962478	0.999998	1.18925	-0.696721	0.503208	0.999995	AT4G00752.1	*-*-	UBX domain-containing protein LENGTH=469	IPR003903 (Ubiquitin interacting motif), IPR009060 (UBA-like), IPR029071 (Ubiquitin-related domain)	GO:0005515 (protein binding)	2	0.442637	0.187442	1	0.497578	0.0882758	398	6.35261	2.56512	8	1.56042	0.737563	2	0.535707	0.162169	471	7.45071	2.66803	3	0.684355	0.249069	1	0.333952	0.101792	469	8.67648	3.2163
Niben101Scf03445g00002	Glutaredoxin-C1	5.72337	-2.56217	0.0241496	0.511419	5.72337	1.64079	0.132222	0.903649	1.17058	-0.238905	0.84471	0.999998	1.01801	-0.682469	0.561885	0.999995	sp|Q8L8T2|GRXC1_ARATH	***-	Glutaredoxin-C1	IPR012336 (Thioredoxin-like fold)	GO:0009055 (electron carrier activity), GO:0015035 (protein disulfide oxidoreductase activity), GO:0045454 (cell redox homeostasis)	0	0	0	0	0	0	86	4.57989	1.84931	1	0.650787	0.307607	1	0.893686	0.270536	131	6.9141	2.47587	1	0.761111	0.277004	4	4.45689	1.35851	82	5.06142	1.87623
Niben101Scf02494g10012	Hypersensitive-induced response protein 4	6.62868	-2.56465	0.0359312	0.59162	6.62868	0.990664	0.392548	0.999226	0.633161	-0.47914	0.708688	0.999998	1.00438	-1.09484	0.370138	0.999995	sp|Q9FHM7|HIR4_ARATH	***-	Hypersensitive-induced response protein 4	IPR001107 (Band 7 protein)	GO:0016020 (membrane)	3	1.03194	0.436993	0	0	0	146	3.62191	1.46249	7	2.1221	1.00305	1	0.416306	0.126024	214	5.26146	1.88408	2	0.709097	0.258074	0	0	0	135	3.88168	1.43891
Niben101Scf01037g08006	Ubiquitin fusion degradation protein 1 homolog	8.4851	-2.56709	0.0286243	0.542224	8.4851	2.30117	0.0483847	0.731293	1.24566	-0.0783155	0.94911	0.999998	0.953101	-0.187605	0.877807	0.999995	sp|Q9ES53|UFD1_RAT	*-**	Ubiquitin fusion degradation protein 1 homolog	IPR004854 (Ubiquitin fusion degradation protein UFD1)	GO:0006511 (ubiquitin-dependent protein catabolic process)	1	0.297048	0.12579	0	0	0	316	6.76965	2.73351	1	0.261795	0.123742	2	0.719013	0.217659	279	5.92366	2.12121	0	0	0	0	0	0	406	10.0811	3.73697
Niben101Scf01328g02008	PHD finger protein	5.21382	-2.56728	0.00621787	0.292582	5.21382	2.20915	0.017228	0.513223	0.876588	0.0199661	0.984046	0.999998	0.758309	-0.378104	0.702043	0.999995	sp|Q9C810|Y1342_ARATH	***-	PHD finger protein	IPR013083 (Zinc finger, RING/FYVE/PHD-type)	GO:0005515 (protein binding), GO:0008270 (zinc ion binding)	2	0.515162	0.218155	8	4.63285	0.821918	156	2.89795	1.17016	2	0.454023	0.214603	8	2.49393	0.75496	198	3.64535	1.30536	4	1.06198	0.386505	6	2.33202	0.710824	192	4.13398	1.53244
Niben101Scf08459g01022	gibberellin 2-oxidase LENGTH=341	11.4869	-2.56775	0.0236248	0.509355	11.4869	2.52157	0.0265341	0.588172	0.991105	0.498749	0.685956	0.999998	0.62711	-0.544929	0.65915	0.999995	AT1G30040.1	***-	gibberellin 2-oxidase LENGTH=341	IPR005123 (Oxoglutarate/iron-dependent dioxygenase), IPR026992 (Non-haem dioxygenase N-terminal domain), IPR027443 (Isopenicillin N synthase-like)	GO:0016491 (oxidoreductase activity), GO:0016706 (oxidoreductase activity, acting on paired donors, with incorporation or reduction of molecular oxygen, 2-oxoglutarate as one donor, and incorporation of one atom each of oxygen into both donors), GO:0055114 (oxidation-reduction process)	1	0.473789	0.200634	0	0	0	116	3.96365	1.60048	3	1.25268	0.592104	1	0.57341	0.173582	92	3.11553	1.11564	0	0	0	3	2.14473	0.653737	158	6.25743	2.31958
Niben101Scf04216g07018	Subtilase family protein LENGTH=753	29.1715	-2.56987	0.00513604	0.267859	29.1715	2.59748	0.00482061	0.2794	4.33821	0.174144	0.855549	0.999998	3.24457	-0.146531	0.878639	0.999995	AT1G66220.1	*-*-	Subtilase family protein LENGTH=753	IPR015500 (Peptidase S8, subtilisin-related)		7	5.00722	2.12039	5	8.04105	1.42657	297	15.3217	6.18674	7	4.41297	2.08588	3	2.59717	0.786212	320	16.3609	5.85869	9	6.63565	2.41502	5	5.39679	1.645	404	24.1565	8.95461
Niben101Scf02180g00002	Unknown protein	10.0551	-2.57837	0.0111435	0.390138	10.0551	2.87229	0.00501932	0.286521	1.4527	0.461705	0.659631	0.999998	0.846244	-0.167786	0.87375	0.999995			Unknown protein			3	0.553073	0.234208	0	0	0	404	5.37148	2.16895	3	0.487434	0.230395	7	1.56185	0.472801	389	5.1259	1.83553	5	0.95011	0.345789	4	1.11272	0.33917	643	9.90889	3.67315
Niben101Scf00905g12005	structural constituent of cell wall protein, putative [Medicago truncatula]	9.79558	-2.58122	0.0178011	0.4625	9.79558	2.6194	0.0165511	0.501819	1.35103	-0.0176387	0.987493	0.999998	1.00657	0.0558132	0.960565	0.999995	gb|KEH17617.1|	***-	structural constituent of cell wall protein, putative [Medicago truncatula]	IPR010820 (Protein of unknown function DUF1421)		5	1.0741	0.454844	0	0	0	410	6.35197	2.56486	3	0.567974	0.268464	0	0	0	441	6.77128	2.42473	2	0.442839	0.16117	2	0.64829	0.197606	555	9.96596	3.6943
Niben101Scf03253g02010	Glutamine--fructose-6-phosphate aminotransferase [isomerizing] 2	12.3343	-2.58322	0.0163088	0.445388	12.3343	2.07843	0.0514205	0.744254	2.0635	0.334721	0.763775	0.999998	2.14557	-0.839516	0.447644	0.999995	sp|Q9Z2Z9|GFPT2_MOUSE	****	Glutamine--fructose-6-phosphate aminotransferase [isomerizing] 2	IPR005855 (Glucosamine-fructose-6-phosphate aminotransferase, isomerising), IPR029055 (Nucleophile aminohydrolases, N-terminal)	GO:0004360 (glutamine-fructose-6-phosphate transaminase (isomerizing) activity), GO:0005975 (carbohydrate metabolic process), GO:0008152 (metabolic process), GO:0016051 (carbohydrate biosynthetic process), GO:0030246 (carbohydrate binding)	1	0.264409	0.111968	0	0	0	571	10.8884	4.39662	2	0.466058	0.220291	5	1.60002	0.484357	847	16.0073	5.73206	2	0.545065	0.198375	4	1.59589	0.486443	672	14.8525	5.50569
Niben101Scf08926g01025	Calcium-binding protein CML37	10.7057	-2.59248	0.0138675	0.421715	10.7057	1.14473	0.249726	0.991738	1.52755	0.437423	0.706215	0.999998	2.33525	-1.88517	0.0886163	0.999995	sp|Q9FIH9|CML37_ARATH	****	Calcium-binding protein CML37	IPR011992 (EF-hand domain pair)	GO:0005509 (calcium ion binding)	1	0.9009	0.381502	0	0	0	71	4.61304	1.8627	3	2.38195	1.12587	0	0	0	255	16.4201	5.87988	3	2.78574	1.01386	1	1.35939	0.414355	113	8.50958	3.15444
Niben101Scf34287g00008	Laccase-22	25.4483	-2.59445	0.023688	0.509355	25.4483	2.80106	0.0150015	0.483361	3.32848	0.91603	0.438328	0.999998	2.05856	-0.709423	0.549898	0.999995	sp|Q0IQU1|LAC22_ORYSJ	***-	Laccase-22	IPR008972 (Cupredoxin)	GO:0005507 (copper ion binding), GO:0016491 (oxidoreductase activity), GO:0055114 (oxidation-reduction process)	2	0.495393	0.209783	0	0	0	615	10.9862	4.43611	2	0.4366	0.206368	5	1.49889	0.453743	870	15.4028	5.51558	6	1.53184	0.557509	4	1.49502	0.455697	1169	24.204	8.97225
Niben101Scf04103g07019	26S protease regulatory subunit 4	14.7078	-2.59515	0.0151632	0.43855	14.7078	2.38297	0.0252892	0.580776	1.84421	-0.379076	0.729679	0.999998	1.49736	0.166895	0.87872	0.999995	sp|P62191|PRS4_HUMAN	***-	26S protease regulatory subunit 4	IPR003959 (ATPase, AAA-type, core), IPR005937 (26S proteasome subunit P45), IPR027417 (P-loop containing nucleoside triphosphate hydrolase)	GO:0005524 (ATP binding), GO:0005737 (cytoplasm), GO:0016787 (hydrolase activity), GO:0030163 (protein catabolic process)	3	0.840625	0.355977	7	4.40984	0.782354	411	8.30567	3.35374	6	1.48172	0.700365	1	0.339126	0.10266	368	7.37035	2.63925	2	0.577636	0.210229	0	0	0	613	14.358	5.32241
Niben101Scf01596g06006	Mitochondrial import inner membrane translocase subunit tim16	6.56246	-2.59566	0.0115797	0.394241	6.56246	2.57846	0.0125035	0.450746	0.782015	0.00385012	0.997271	0.999998	0.981889	-0.0210551	0.985131	0.999995	sp|Q9C1W5|TIM16_SCHPO	****	Mitochondrial import inner membrane translocase subunit tim16	IPR005341 (Mitochondrial import inner membrane translocase subunit Tim16)	GO:0005744 (mitochondrial inner membrane presequence translocase complex), GO:0030150 (protein import into mitochondrial matrix)	1	0.743426	0.314816	1	1.6714	0.296525	71	3.80669	1.5371	2	1.31039	0.619383	4	3.59896	1.08947	65	3.4539	1.23681	0	0	0	1	1.12177	0.341927	87	5.40642	2.00412
Niben101Scf01574g09001	Calmodulin-binding family protein [Populus trichocarpa] gb|EEE87794.2| Calmodulin-binding family protein [Populus trichocarpa]	6.82701	-2.59726	0.0227632	0.505091	6.82701	2.52227	0.0270772	0.592436	0.73184	2.74326	0.0500716	0.999998	0.510564	-2.81826	0.0442009	0.999995	ref|XP_002313839.2|	***-	Calmodulin-binding family protein [Populus trichocarpa] gb|EEE87794.2| Calmodulin-binding family protein [Populus trichocarpa]	IPR012442 (Protein of unknown function DUF1645, plant)		0	0	0	0	0	0	18	0.621489	0.250951	0	0	0	0	0	0	125	4.27739	1.53169	0	0	0	0	0	0	148	5.92276	2.19552
Niben101Scf03766g07024	TPX2 (targeting protein for Xklp2) protein family LENGTH=432	9.62755	-2.60459	0.0080226	0.328307	9.62755	5.25341	3.98764e-06	0.00228323	1.09841	2.59072	0.0265907	0.999998	0.120166	0.0581041	0.964426	0.999995	AT2G35880.1	*-*-	TPX2 (targeting protein for Xklp2) protein family LENGTH=432	IPR027329 (TPX2, C-terminal domain)		0	0	0	0	0	0	40	0.840981	0.339579	0	0	0	1	0.352821	0.106806	34	0.708455	0.253691	1	0.300481	0.109359	2	0.879774	0.268164	323	7.871	2.91772
Niben101Scf02063g05005	Uncharacterised conserved protein UCP015417, vWA LENGTH=655	17.3088	-2.60891	0.00864513	0.336368	17.3088	2.96686	0.00316779	0.216791	2.10439	0.205728	0.841471	0.999998	1.51379	0.152215	0.883635	0.999995	AT5G43400.1	***-	Uncharacterised conserved protein UCP015417, vWA LENGTH=655	IPR011205 (Uncharacterised conserved protein UCP015417, vWA), IPR024553 (Domain of unknown function DUF2828)		2	0.576008	0.243921	2	1.29501	0.229749	485	10.0738	4.06769	4	1.0153	0.4799	2	0.697122	0.211032	339	6.97843	2.49891	2	0.593706	0.216077	5	2.17288	0.662316	609	14.6612	5.43479
Niben101Scf16152g00011	BnaA07g35980D [Brassica napus]	10.2155	-2.629	0.0244346	0.512105	10.2155	3.09442	0.0103426	0.410567	1.14439	0.108284	0.932331	0.999998	0.993836	0.357143	0.785232	0.999995	emb|CDY60739.1|	***-	BnaA07g35980D [Brassica napus]	IPR021899 (Protein of unknown function DUF3511)		0	0	0	1	3.00121	0.532447	63	6.06519	2.44906	0	0	0	0	0	0	48	4.57986	1.64001	0	0	0	0	0	0	83	9.26154	3.43318
Niben101Scf02626g02004	Vesicle-associated membrane protein 724	8.79997	-2.63635	0.00833566	0.332128	8.79997	2.9133	0.00412933	0.255958	0.987227	0.269479	0.800952	0.999998	0.720375	0.0074708	0.994502	0.999995	sp|O23429|VA724_ARATH	****	Vesicle-associated membrane protein 724	IPR001388 (Synaptobrevin), IPR011012 (Longin-like domain)	GO:0006810 (transport), GO:0016021 (integral component of membrane), GO:0016192 (vesicle-mediated transport)	1	0.446418	0.189044	1	1.00366	0.17806	138	4.44297	1.79402	1	0.393438	0.185966	1	0.540284	0.163554	132	4.21187	1.50823	1	0.460134	0.167464	0	0	0	202	7.53784	2.79422
Niben101Scf00182g07004	Proteasome subunit beta 1	26.1233	-2.63845	0.0272898	0.534749	26.1233	2.09398	0.0774881	0.806937	3.33267	-0.199867	0.869992	0.999998	2.82744	-0.344595	0.776193	0.999995	sp|B1YA36|PSB1_PYRNV	****	Proteasome subunit beta 1	IPR001353 (Proteasome, subunit alpha/beta), IPR029055 (Nucleophile aminohydrolases, N-terminal)	GO:0004175 (endopeptidase activity), GO:0004298 (threonine-type endopeptidase activity), GO:0005839 (proteasome core complex), GO:0051603 (proteolysis involved in cellular protein catabolic process)	0	0	0	6	4.95049	0.87827	683	18.077	7.29928	4	1.29374	0.611511	3	1.33246	0.403361	795	20.8535	7.46744	2	0.756529	0.275336	0	0	0	855	26.2284	9.72267
Niben101Scf05437g01007	phosphatidylinositol kinase putative [Albugo laibachii Nc14]	28.7494	-2.64003	0.0244739	0.512105	28.7494	3.15229	0.00748062	0.351964	3.61674	0.452197	0.702876	0.999998	2.13118	0.0600572	0.959765	0.999995	emb|CCA25553.1|	*-*-	phosphatidylinositol kinase putative [Albugo laibachii Nc14]	IPR000270 (Phox/Bem1p), IPR000433 (Zinc finger, ZZ-type), IPR009060 (UBA-like), IPR015940 (Ubiquitin-associated/translation elongation factor EF1B, N-terminal, eukaryote)	GO:0005515 (protein binding), GO:0008270 (zinc ion binding)	16	2.70854	1.14698	9	3.42532	0.607689	941	11.4883	4.63886	10	1.49193	0.705191	9	1.8439	0.558184	918	11.1075	3.97749	16	2.79176	1.01605	14	3.5761	1.09003	1667	23.5887	8.74414
Niben101Scf04060g03003	Eukaryotic aspartyl protease family protein LENGTH=513	5.50679	-2.64543	0.0268205	0.530759	5.50679	2.67038	0.0261662	0.585537	0.777333	0.407764	0.752117	0.999998	0.495043	-0.382814	0.767809	0.999995	AT2G17760.1	***-	Eukaryotic aspartyl protease family protein LENGTH=513	IPR001461 (Aspartic peptidase), IPR021109 (Aspartic peptidase domain)	GO:0004190 (aspartic-type endopeptidase activity), GO:0006508 (proteolysis)	0	0	0	1	0.64581	0.114574	127	2.63097	1.06236	0	0	0	0	0	0	202	4.14735	1.48513	0	0	0	0	0	0	262	6.29093	2.332
Niben101Scf01625g01009	Ras-related protein Rab-8B	24.5697	-2.64572	0.0068744	0.310125	24.5697	2.27465	0.0193249	0.534215	2.51201	0.347422	0.733628	0.999998	2.46514	-0.718492	0.478908	0.999995	sp|Q2HJI8|RAB8B_BOVIN	***-	Ras-related protein Rab-8B	IPR001806 (Small GTPase superfamily), IPR002041 (Ran GTPase), IPR005225 (Small GTP-binding protein domain), IPR027417 (P-loop containing nucleoside triphosphate hydrolase)	GO:0003924 (GTPase activity), GO:0005525 (GTP binding), GO:0005622 (intracellular), GO:0006184 (GTP catabolic process), GO:0006886 (intracellular protein transport), GO:0006913 (nucleocytoplasmic transport), GO:0007165 (signal transduction), GO:0007264 (small GTPase mediated signal transduction), GO:0015031 (protein transport), GO:0016020 (membrane)	2	0.908358	0.38466	1	1.02111	0.181155	347	11.366	4.58948	7	2.80194	1.32439	4	2.1987	0.66559	465	15.0952	5.40545	9	4.2132	1.53338	3	2.05596	0.626678	382	14.5025	5.37597
Niben101Scf00492g04001	Calcium-binding protein 4	10.5222	-2.64609	0.0047644	0.256651	10.5222	3.08116	0.0012904	0.127836	1.27895	0.36878	0.711292	0.999998	0.91859	0.0662888	0.947937	0.999995	sp|P57796|CABP4_HUMAN	*-**	Calcium-binding protein 4	IPR011992 (EF-hand domain pair)	GO:0005509 (calcium ion binding)	3	1.16734	0.494329	8	6.99856	1.24162	90	2.52563	1.01982	2	0.685865	0.324188	6	2.82557	0.855354	121	3.36527	1.20507	8	3.20854	1.16774	4	2.34856	0.715865	162	5.26918	1.95324
Niben101Scf10466g00016	NAC domain-containing protein 78	9.25621	-2.6497	0.0258203	0.523677	9.25621	2.19686	0.061975	0.772351	1.66457	-0.0865856	0.944045	0.999998	1.36632	-0.366246	0.764454	0.999995	sp|Q84K00|NAC78_ARATH	*-*-	NAC domain-containing protein 78	IPR003441 (NAC domain)	GO:0003677 (DNA binding), GO:0006355 (regulation of transcription, DNA-templated)	0	0	0	4	2.63991	0.468348	329	6.96518	2.81247	2	0.517426	0.244572	0	0	0	513	10.7637	3.85437	0	0	0	0	0	0	549	13.4713	4.99371
Niben101Scf00612g02003	26S proteasome non-ATPase regulatory subunit 13 homolog A	21.918	-2.65325	0.0118645	0.396336	21.918	2.70949	0.0104331	0.41179	2.34978	-0.233898	0.828315	0.999998	2.09584	0.29014	0.788565	0.999995	sp|Q8RWF0|PS13A_ARATH	***-	26S proteasome non-ATPase regulatory subunit 13 homolog A	IPR000717 (Proteasome component (PCI) domain)	GO:0005515 (protein binding)	4	1.20781	0.511468	7	4.75205	0.843065	561	12.2167	4.93297	0	0	0	8	2.92354	0.885011	462	9.97103	3.57053	2	0.62246	0.226542	5	2.27811	0.694393	655	16.5323	6.1284
Niben101Scf00941g02004	Regulator of Vps4 activity in the MVB pathway protein LENGTH=649	21.6677	-2.6565	0.010155	0.368732	21.6677	2.76074	0.00774874	0.361419	2.36293	0.021282	0.98389	0.999998	1.69405	0.0829586	0.937456	0.999995	AT1G34220.1	***-	Regulator of Vps4 activity in the MVB pathway protein LENGTH=649	IPR005061 (Domain of unknown function DUF292, eukaryotic)		9	2.10479	0.891309	12	6.30944	1.11936	451	7.60666	3.07149	2	0.412221	0.194844	6	1.69823	0.514087	730	12.2025	4.36959	6	1.4463	0.526378	9	3.17596	0.968065	772	15.0916	5.59435
Niben101Scf03170g03005	Unknown protein	5.226	-2.66049	0.00917821	0.347922	5.226	2.96845	0.0045228	0.269946	0.816686	-0.0870001	0.937557	0.999998	0.802434	0.39496	0.727386	0.999995			Unknown protein			1	0.632812	0.267975	3	4.26815	0.757217	75	3.42285	1.38211	3	1.67313	0.790838	2	1.53174	0.463686	45	2.03538	0.728852	1	0.652255	0.237386	1	0.954864	0.291052	98	5.18387	1.92162
Niben101Scf10524g04001	Vesicle-associated membrane protein 724	7.14594	-2.66101	0.00954123	0.355107	7.14594	2.73965	0.00809046	0.367849	0.905977	0.186014	0.865762	0.999998	0.736068	-0.10737	0.922785	0.999995	sp|O23429|VA724_ARATH	****	Vesicle-associated membrane protein 724	IPR001388 (Synaptobrevin), IPR011012 (Longin-like domain)	GO:0006810 (transport), GO:0016021 (integral component of membrane), GO:0016192 (vesicle-mediated transport)	1	0.429302	0.181795	3	2.89553	0.513699	121	3.74628	1.51271	1	0.378353	0.178836	0	0	0	129	3.95833	1.41744	3	1.32748	0.483131	0	0	0	168	6.02873	2.2348
Niben101Scf02139g02009	peptidyl-prolyl cis-trans isomerases;hydrolases;nucleoside-triphosphatases;ATP binding;nucleotide binding;ATPases LENGTH=620	26.8208	-2.66233	0.0235258	0.509355	26.8208	3.05644	0.00963957	0.397296	3.49917	0.254774	0.830407	0.999998	2.68824	0.139338	0.907154	0.999995	AT1G53780.2	*-**	peptidyl-prolyl cis-trans isomerases;hydrolases;nucleoside-triphosphatases;ATP binding;nucleotide binding;ATPases LENGTH=620	IPR003959 (ATPase, AAA-type, core), IPR009010 (Aspartate decarboxylase-like domain), IPR027417 (P-loop containing nucleoside triphosphate hydrolase), IPR029067 (CDC48 domain 2-like)	GO:0005524 (ATP binding)	4	0.718831	0.304402	7	2.82819	0.501752	1387	17.9761	7.25856	1	0.15838	0.0748615	9	1.95744	0.592556	1193	15.3238	5.48731	12	2.22275	0.808963	7	1.89816	0.578577	1636	24.5756	9.10997
Niben101Scf09876g00009	WD repeat domain phosphoinositide-interacting protein 3	6.10993	-2.66586	0.00773009	0.325121	6.10993	2.38549	0.0160416	0.495355	0.950953	0.000544933	0.999599	0.999998	0.764084	-0.280907	0.793586	0.999995	sp|Q68F45|WIPI3_XENLA	***-	WD repeat domain phosphoinositide-interacting protein 3	IPR015943 (WD40/YVTN repeat-like-containing domain)	GO:0005515 (protein binding)	0	0	0	0	0	0	103	3.45676	1.3958	3	1.23037	0.581558	2	1.12639	0.340981	115	3.82505	1.36971	3	1.43894	0.523699	3	2.10653	0.642093	117	4.55113	1.68707
Niben101Scf02829g00005	Bax inhibitor-1 family protein LENGTH=247	20.3546	-2.67515	0.00716263	0.314579	20.3546	1.80893	0.065065	0.779718	2.72301	-0.393772	0.698601	0.999998	2.72301	-0.472441	0.637632	0.999995	AT1G03070.1	***-	Bax inhibitor-1 family protein LENGTH=247	IPR006214 (Bax inhibitor 1-related)		5	2.09568	0.887451	8	7.53856	1.33742	487	14.7209	5.94415	1	0.369393	0.174601	4	2.02906	0.614234	671	20.1018	7.19828	3	1.29604	0.471689	7	4.4271	1.34942	446	15.6258	5.79236
Niben101Scf04400g01006	Nodulin-related protein 1, putative [Theobroma cacao] gb|EOY01764.1| Nodulin-related protein 1, putative [Theobroma cacao]	9.38483	-2.68473	0.0178352	0.4625	9.38483	9.91019	0.000121319	0.028305	0.853758	5.56127	0.00294809	0.594714	0.145847	1.66419	0.576163	0.999995	ref|XP_007045932.1|	***-	Nodulin-related protein 1, putative [Theobroma cacao] gb|EOY01764.1| Nodulin-related protein 1, putative [Theobroma cacao]			1	1.03324	0.437542	0	0	0	0	0	0	0	0	0	0	0	0	0	0	0	0	0	0	0	0	0	80	6.90944	2.56127
Niben101Scf06009g00025	soluble N-ethylmaleimide-sensitive factor adaptor protein 33 LENGTH=300	8.65696	-2.68835	0.00597218	0.28935	8.65696	3.06637	0.00208661	0.170265	0.987309	1.00243	0.348441	0.999998	0.483941	-0.624407	0.565348	0.999995	AT5G61210.1	***-	soluble N-ethylmaleimide-sensitive factor adaptor protein 33 LENGTH=300	IPR000727 (Target SNARE coiled-coil domain)	GO:0005515 (protein binding)	2	0.643575	0.272533	1	0.723458	0.128349	105	2.43675	0.983933	1	0.283598	0.134048	0	0	0	160	3.68001	1.31778	2	0.663349	0.241424	1	0.485552	0.148001	258	6.93973	2.5725
Niben101Scf01061g01003	Solute carrier family 12 member 7	5.1397	-2.68942	0.00812903	0.330134	5.1397	2.73892	0.00739627	0.349456	0.586277	-0.0971676	0.928132	0.999998	0.539442	0.146671	0.892308	0.999995	sp|Q9Y666|S12A7_HUMAN	***-	Solute carrier family 12 member 7	IPR004841 (Amino acid permease/ SLC12A domain)	GO:0006810 (transport), GO:0016020 (membrane), GO:0055085 (transmembrane transport)	2	0.570617	0.241638	1	0.641444	0.113799	152	3.12759	1.26289	0	0	0	0	0	0	135	2.75301	0.985826	1	0.294074	0.107027	1	0.430508	0.131223	172	4.10201	1.52058
Niben101Scf02483g06003	RING/FYVE/PHD zinc finger superfamily protein LENGTH=275	6.66924	-2.68947	0.00775616	0.325121	6.66924	1.46767	0.128646	0.899641	0.690645	0.551432	0.619105	0.999998	1.21155	-1.77323	0.0972064	0.999995	AT2G02960.5	*-**	RING/FYVE/PHD zinc finger superfamily protein LENGTH=275	IPR011016 (Zinc finger, RING-CH-type), IPR013083 (Zinc finger, RING/FYVE/PHD-type), IPR022143 (Protein of unknown function DUF3675)	GO:0008270 (zinc ion binding)	0	0	0	0	0	0	96	2.40719	0.971997	2	0.612845	0.289673	6	2.52475	0.764289	290	7.20683	2.5807	3	1.07511	0.391281	0	0	0	156	4.53382	1.68065
Niben101Scf02195g01001	Calcium-binding allergen Ole e 8	19.1879	-2.68958	0.00770953	0.325121	19.1879	3.00841	0.00333321	0.224756	1.76135	1.44157	0.198842	0.999998	1.09567	-1.12274	0.322981	0.999995	sp|Q9M7R0|ALL8_OLEEU	****	Calcium-binding allergen Ole e 8	IPR011992 (EF-hand domain pair)	GO:0005509 (calcium ion binding)	4	1.92171	0.813781	1	1.08012	0.191625	51	1.76705	0.713518	0	0	0	1	0.581444	0.176014	253	8.68775	3.111	4	1.98075	0.720889	3	2.17478	0.662896	262	10.5216	3.90028
Niben101Scf03231g00007	abscisic acid response protein [Prunus dulcis]	9.37012	-2.69411	0.0124352	0.40639	9.37012	1.99303	0.0582933	0.76158	0.802565	0.24251	0.833814	0.999998	0.922281	-0.943588	0.404662	0.999995	gb|AAD50291.1|AF172263_1	--**	abscisic acid response protein [Prunus dulcis]	IPR000167 (Dehydrin)	GO:0006950 (response to stress), GO:0009415 (response to water)	4	2.03203	0.860498	2	2.28425	0.405251	43	1.5754	0.636129	9	4.02946	1.9046	1	0.614823	0.186119	52	1.88813	0.676122	4	2.09446	0.762273	3	2.29963	0.700951	60	2.54785	0.94447
Niben101Scf00439g06003	[Oryza sativa Japonica Group] dbj|BAF05328.2| [Oryza sativa Japonica Group]	12.0443	-2.69619	0.00538791	0.274775	12.0443	2.29631	0.016484	0.501819	1.03131	0.511666	0.62405	0.999998	0.938537	-0.911544	0.377788	0.999995	ref|NP_001043414.2|	*-*-	[Oryza sativa Japonica Group] dbj|BAF05328.2| [Oryza sativa Japonica Group]	IPR027806 (Harbinger transposase-derived nuclease domain)		1	0.336181	0.142362	4	3.02328	0.536362	122	2.95791	1.19437	6	1.7777	0.840266	5	2.03434	0.615834	158	3.79656	1.35951	1	0.346511	0.126111	7	3.5509	1.08235	181	5.08634	1.88547
Niben101Scf08804g01009	Transcriptional repressor NF-X1	9.04706	-2.69664	0.0115304	0.393972	9.04706	3.02154	0.00502995	0.286521	0.976797	0.87731	0.432143	0.999998	0.580535	-0.552406	0.623746	0.999995	sp|B1AY10|NFX1_MOUSE	*-*-	Transcriptional repressor NF-X1	IPR000967 (Zinc finger, NF-X1-type), IPR001841 (Zinc finger, RING-type), IPR012677 (Nucleotide-binding alpha-beta plait domain), IPR019787 (Zinc finger, PHD-finger)	GO:0000166 (nucleotide binding), GO:0003700 (sequence-specific DNA binding transcription factor activity), GO:0005515 (protein binding), GO:0005634 (nucleus), GO:0006355 (regulation of transcription, DNA-templated), GO:0008270 (zinc ion binding)	0	0	0	1	0.28626	0.0507857	388	3.56288	1.43865	4	0.44886	0.212163	1	0.154098	0.0466484	455	4.14084	1.48279	5	0.656191	0.238818	5	0.960625	0.292809	608	6.47104	2.39876
Niben101Scf03908g02006	BPS1, putative [Medicago truncatula]	6.07022	-2.70053	0.0294003	0.546704	6.07022	0.985702	0.389523	0.999226	0.50831	-0.423827	0.750507	0.999998	1.37624	-1.291	0.300007	0.999995	gb|KEH17670.1|	***-	BPS1, putative [Medicago truncatula]	IPR008511 (Protein BYPASS-related)		2	1.18371	0.501261	2	2.66127	0.472137	32	1.36589	0.551532	2	1.04323	0.493101	0	0	0	240	10.1528	3.63561	2	1.22008	0.444043	0	0	0	51	2.52312	0.9353
Niben101Scf03026g01009	L-ascorbate oxidase	5.54503	-2.70109	0.0211026	0.494123	5.54503	2.25032	0.0509218	0.744021	0.306091	1.35267	0.311646	0.999998	0.541586	-1.80343	0.172104	0.999995	sp|P24792|ASO_CUCMA	***-	L-ascorbate oxidase	IPR017760 (L-ascorbate oxidase, plants)	GO:0005507 (copper ion binding), GO:0005576 (extracellular region), GO:0016491 (oxidoreductase activity), GO:0055114 (oxidation-reduction process)	2	0.523269	0.221588	1	0.58822	0.104357	6	0.113214	0.0457145	0	0	0	2	0.633294	0.19171	214	4.00192	1.43305	4	1.07869	0.392587	1	0.394786	0.120335	50	1.0935	0.405352
Niben101Scf06600g00001	Proteasome subunit beta	17.2807	-2.70435	0.0165466	0.447139	17.2807	2.74486	0.0153361	0.485251	2.18156	-0.0173355	0.988124	0.999998	1.62916	0.0578442	0.960512	0.999995	sp|B9LTS6|PSB_HALLT	****	Proteasome subunit beta	IPR001353 (Proteasome, subunit alpha/beta), IPR029055 (Nucleophile aminohydrolases, N-terminal)	GO:0004175 (endopeptidase activity), GO:0004298 (threonine-type endopeptidase activity), GO:0005839 (proteasome core complex), GO:0051603 (proteolysis involved in cellular protein catabolic process)	0	0	0	5	3.61094	0.64062	454	10.5175	4.24687	0	0	0	5	1.94382	0.588431	394	9.0461	3.23932	0	0	0	3	1.4541	0.443224	613	16.4596	6.10145
Niben101Scf10767g03013	BRO1 domain-containing protein BROX	5.45199	-2.70778	0.0160213	0.445388	5.45199	3.12596	0.00672306	0.332923	0.574759	0.354303	0.771294	0.999998	0.343199	0.0638757	0.959106	0.999995	sp|Q5VW32|BROX_HUMAN	*-*-	BRO1 domain-containing protein BROX	IPR004328 (BRO1 domain)		1	0.300794	0.127376	0	0	0	103	2.23439	0.902221	0	0	0	0	0	0	103	2.21445	0.792973	0	0	0	0	0	0	185	4.65151	1.72428
Niben101Scf02122g00010	oxidoreductase, 2OG-Fe(II) oxygenase family protein LENGTH=520	13.6453	-2.71875	0.0087126	0.338098	13.6453	2.71168	0.00905144	0.38804	1.72601	0.223595	0.836176	0.999998	1.1541	-0.230662	0.831437	0.999995	AT4G36090.3	****	oxidoreductase, 2OG-Fe(II) oxygenase family protein LENGTH=520	IPR005123 (Oxoglutarate/iron-dependent dioxygenase), IPR027450 (Alpha-ketoglutarate-dependent dioxygenase AlkB-like)	GO:0016491 (oxidoreductase activity), GO:0016706 (oxidoreductase activity, acting on paired donors, with incorporation or reduction of molecular oxygen, 2-oxoglutarate as one donor, and incorporation of one atom each of oxygen into both donors), GO:0055114 (oxidation-reduction process)	2	0.578438	0.244949	0	0	0	382	7.96786	3.21734	3	0.764684	0.361443	4	1.40012	0.423844	306	6.32568	2.26517	1	0.298105	0.108494	2	0.872817	0.266044	536	12.9582	4.8035
Niben101Scf01063g02001	Plasma membrane isoform 4 [Theobroma cacao] gb|EOY10146.1| Plasma membrane isoform 4 [Theobroma cacao]	9.35183	-2.72357	0.0117799	0.396336	9.35183	2.39802	0.0251662	0.57944	0.850576	-0.295245	0.794551	0.999998	0.776489	-0.0303009	0.978493	0.999995	ref|XP_007029644.1|	***-	Plasma membrane isoform 4 [Theobroma cacao] gb|EOY10146.1| Plasma membrane isoform 4 [Theobroma cacao]	IPR011528 (Nuclease-related domain, NERD)		2	0.574501	0.243282	2	1.29162	0.229147	222	4.59902	1.85704	1	0.25316	0.119661	1	0.347649	0.10524	276	5.66668	2.02918	0	0	0	2	0.866876	0.264233	257	6.17088	2.2875
Niben101Scf10330g05018	Poly(A) RNA polymerase protein 2	6.36578	-2.73903	0.00251086	0.18446	6.36578	2.46026	0.00624929	0.318903	0.85485	-0.0104051	0.991324	0.999998	0.693689	-0.268366	0.777707	0.999995	sp|P53632|PAP2_YEAST	*-*-	Poly(A) RNA polymerase protein 2	IPR002934 (Nucleotidyl transferase domain)	GO:0016779 (nucleotidyltransferase activity)	4	0.912512	0.386419	3	1.53866	0.272976	214	3.52082	1.42167	1	0.201054	0.0950321	4	1.10438	0.334317	252	4.10902	1.4714	4	0.940549	0.34231	4	1.37691	0.419696	255	4.86264	1.80254
Niben101Scf07428g01006	Peptidyl-prolyl cis-trans isomerase D	73.2107	-2.73978	0.0294311	0.546754	73.2107	3.01784	0.0165926	0.501819	11.2976	-0.159998	0.899138	0.999998	10.4841	0.438058	0.728902	0.999995	sp|P26882|PPID_BOVIN	*-*-	Peptidyl-prolyl cis-trans isomerase D	IPR001179 (Peptidyl-prolyl cis-trans isomerase, FKBP-type, domain), IPR011990 (Tetratricopeptide-like helical domain), IPR023566 (Peptidyl-prolyl cis-trans isomerase, FKBP-type)	GO:0005515 (protein binding), GO:0006457 (protein folding)	10	2.19109	0.927854	30	14.7783	2.62183	4373	69.102	27.9027	9	1.73795	0.821474	25	6.62948	2.00687	2717	42.5509	15.2371	11	2.48425	0.904134	26	8.59606	2.62017	4473	81.9241	30.3686
Niben101Scf03171g01009	Plasma membrane proteolipid 3	21.1048	-2.74081	0.00525237	0.271334	21.1048	1.56629	0.10161	0.860294	2.8216	0.621762	0.551882	0.999998	3.86774	-1.79628	0.0786422	0.999995	sp|Q6BVN0|PMP3_DEBHA	-***	Plasma membrane proteolipid 3	IPR000612 (Proteolipid membrane potential modulator)	GO:0016021 (integral component of membrane)	2	1.23153	0.521514	0	0	0	170	7.54948	3.0484	6	3.25613	1.53907	5	3.7262	1.12799	567	24.955	8.93616	9	5.71217	2.07893	2	1.85829	0.566425	305	15.6989	5.81946
Niben101Scf05690g01004	Chaperone protein DnaJ	43.1803	-2.75139	0.0177079	0.46155	43.1803	2.68919	0.020499	0.543945	4.50447	0.0264307	0.98212	0.999998	4.09215	-0.0886337	0.940116	0.999995	sp|A8H759|DNAJ_SHEPA	*-*-	Chaperone protein DnaJ	IPR001623 (DnaJ domain), IPR026894 (DNAJ-containing protein, X-domain)		4	1.46306	0.619559	2	1.64466	0.291781	1067	28.1461	11.3651	3	0.96707	0.457105	2	0.885345	0.268011	1149	30.0387	10.7566	4	1.50801	0.548837	7	3.86338	1.1776	1040	31.7972	11.787
Niben101Scf03147g10015	Glutathione S-transferase U7	22.8428	-2.77267	0.0047295	0.256034	22.8428	2.28611	0.0188445	0.528741	2.99435	-0.879098	0.377785	0.999998	2.99435	0.39254	0.691359	0.999995	sp|Q9ZW24|GSTU7_ARATH	***-	Glutathione S-transferase U7	IPR010987 (Glutathione S-transferase, C-terminal-like), IPR012336 (Thioredoxin-like fold)	GO:0005515 (protein binding)	12	3.84566	1.62851	13	9.3665	1.66172	610	14.0985	5.69281	7	1.97707	0.934501	11	4.26641	1.29152	457	10.468	3.74851	4	1.32127	0.480873	13	6.28637	1.91615	325	8.70616	3.22731
Niben101Scf02240g06018	Dynamin-related protein 1E	5.43088	-2.77776	0.00615826	0.291848	5.43088	3.71212	0.000530154	0.07107	0.483124	1.74175	0.141009	0.999998	0.152012	-0.80739	0.512458	0.999995	sp|Q9FNX5|DRP1E_ARATH	***-	Dynamin-related protein 1E	IPR000375 (Dynamin central domain), IPR001401 (Dynamin, GTPase domain), IPR020850 (GTPase effector domain, GED), IPR022812 (Dynamin superfamily), IPR027417 (P-loop containing nucleoside triphosphate hydrolase)	GO:0003924 (GTPase activity), GO:0005525 (GTP binding)	1	0.217286	0.0920137	0	0	0	41	0.642493	0.259432	0	0	0	0	0	0	82	1.27352	0.456035	4	0.89585	0.326042	1	0.327868	0.0999376	152	2.76076	1.02339
Niben101Scf01397g00021	prohibitin 3 LENGTH=277	13.1792	-2.77935	0.00880187	0.340063	13.1792	2.7731	0.00919302	0.388623	1.23733	0.0117287	0.991672	0.999998	0.985161	-0.0179795	0.987272	0.999995	AT5G40770.1	***-	prohibitin 3 LENGTH=277	IPR001107 (Band 7 protein)	GO:0016020 (membrane)	1	0.562139	0.238048	0	0	0	166	6.72983	2.71743	0	0	0	4	2.72135	0.823804	146	5.86619	2.10063	1	0.579411	0.210875	0	0	0	201	9.44481	3.50112
Niben101Scf00271g06002	UDP-glucose 4-epimerase	8.8724	-2.79447	0.00603983	0.29048	8.8724	2.33448	0.0197973	0.538915	0.655421	0.0830405	0.939187	0.999998	0.717191	-0.54303	0.612982	0.999995	sp|Q14376|GALE_HUMAN	****	UDP-glucose 4-epimerase	IPR001509 (NAD-dependent epimerase/dehydratase, N-terminal domain), IPR005886 (UDP-glucose 4-epimerase GalE), IPR025308 (UDP-glucose 4-epimerase C-terminal domain)	GO:0003824 (catalytic activity), GO:0003978 (UDP-glucose 4-epimerase activity), GO:0006012 (galactose metabolic process), GO:0050662 (coenzyme binding)	1	0.275703	0.116751	3	1.85954	0.329903	139	2.76381	1.116	1	0.242982	0.11485	2	0.667346	0.202018	260	5.12358	1.8347	3	0.85252	0.310272	1	0.416014	0.126805	179	4.12522	1.52919
Niben101Scf07253g02012	microsomal glutathione s-transferase, putative LENGTH=194	60.7772	-2.79584	0.0120065	0.398821	60.7772	2.72071	0.0145356	0.48047	6.3221	-0.115942	0.918487	0.999998	5.39302	0.0408152	0.971269	0.999995	AT1G65820.3	***-	microsomal glutathione s-transferase, putative LENGTH=194	IPR001129 (Membrane-associated, eicosanoid/glutathione metabolism (MAPEG) protein), IPR023352 (Membrane associated eicosanoid/glutathione metabolism-like domain)		5	2.84274	1.20381	5	6.39117	1.13386	836	34.2787	13.8414	3	1.50322	0.710525	8	5.50474	1.66639	716	29.0964	10.4191	7	4.10211	1.49295	1	0.857893	0.261495	977	46.4317	17.2119
Niben101Scf05389g00010	Heat shock 70 kDa protein 1A	87.6071	-2.80052	0.0481969	0.656577	87.6071	1.97501	0.162699	0.940415	13.2317	-0.562614	0.692258	0.999998	13.2317	-0.262892	0.852988	0.999995	sp|P34930|HS71A_PIG	*-*-	Heat shock 70 kDa protein 1A	IPR013126 (Heat shock protein 70 family), IPR029047 (Heat shock protein 70kD, peptide-binding domain), IPR029048 (Heat shock protein 70kD, C-terminal domain)		9	2.36826	1.00288	9	5.32444	0.944614	4926	93.4833	37.7476	9	2.0872	0.986557	32	10.191	3.08502	4655	87.5521	31.3516	0	0	0	10	3.97058	1.21028	4170	91.7228	34.0009
Niben101Scf04713g00016	NAD(P)-binding Rossmann-fold superfamily protein LENGTH=304	5.41447	-2.80494	0.0267181	0.530334	5.41447	1.5803	0.186952	0.96002	0.379489	-0.117084	0.932045	0.999998	0.758124	-1.10756	0.39792	0.999995	AT2G23910.1	****	NAD(P)-binding Rossmann-fold superfamily protein LENGTH=304	IPR016040 (NAD(P)-binding domain)	GO:0003854 (3-beta-hydroxy-delta5-steroid dehydrogenase activity), GO:0006694 (steroid biosynthetic process), GO:0016616 (oxidoreductase activity, acting on the CH-OH group of donors, NAD or NADP as acceptor), GO:0055114 (oxidation-reduction process)	2	0.749008	0.31718	0	0	0	55	1.48549	0.599827	1	0.330058	0.156008	0	0	0	221	5.91572	2.11836	1	0.38601	0.140487	0	0	0	86	2.6922	0.997979
Niben101Scf01664g03005	Extradiol ring-cleavage dioxygenase	14.5679	-2.81089	0.00583106	0.286243	14.5679	2.78459	0.00640573	0.32395	1.1273	1.02855	0.347834	0.999998	1.0121	-1.05485	0.336421	0.999995	sp|Q949R4|DIOXL_ARATH	***-	Extradiol ring-cleavage dioxygenase	IPR004183 (Extradiol ring-cleavage dioxygenase, class III enzyme, subunit B), IPR014436 (Extradiol aromatic ring-opening dioxygenase, DODA type)	GO:0006725 (cellular aromatic compound metabolic process), GO:0008198 (ferrous iron binding), GO:0008270 (zinc ion binding), GO:0016491 (oxidoreductase activity), GO:0016701 (oxidoreductase activity, acting on single donors with incorporation of molecular oxygen), GO:0055114 (oxidation-reduction process)	3	0.760603	0.32209	0	0	0	156	2.85242	1.15178	1	0.223445	0.105616	2	0.613686	0.185775	423	7.66542	2.74491	4	1.0453	0.380432	6	2.29538	0.699655	293	6.20951	2.30182
Niben101Scf05346g05001	Rubber elongation factor protein	21.9488	-2.83285	0.00797394	0.327271	21.9488	2.59892	0.0147876	0.483361	4.3405	-0.563406	0.600953	0.999998	4.3405	0.32948	0.75938	0.999995	sp|P15252|REF_HEVBR	***-	Rubber elongation factor protein	IPR008802 (Rubber elongation factor)		6	1.4325	0.606618	21	11.2722	1.9998	1498	25.7933	10.4151	12	2.52499	1.19348	25	7.22377	2.18677	589	10.0512	3.59924	7	1.7226	0.626935	15	5.40383	1.64714	1005	20.0569	7.43492
Niben101Scf03147g07002	Proteasome inhibitor PI31 subunit	11.9817	-2.8534	0.00633065	0.294519	11.9817	3.07308	0.00370851	0.238485	0.966175	0.0337427	0.975665	0.999998	0.795016	0.185933	0.868059	0.999995	sp|Q8BHL8|PSMF1_MOUSE	--*-	Proteasome inhibitor PI31 subunit	IPR021625 (Fbxo7/PI31 domain)		1	0.301953	0.127867	1	0.678864	0.120438	243	5.29172	2.13674	1	0.266117	0.125786	1	0.365442	0.110626	189	4.07906	1.46067	1	0.31123	0.113271	2	0.911246	0.277757	268	6.76436	2.5075
Niben101Scf03450g02023	Ankyrin repeat family A protein 2	10.4361	-2.85681	0.00269311	0.190919	10.4361	2.26078	0.0159202	0.493623	0.937517	-0.0579475	0.953534	0.999998	1.0063	-0.538081	0.583293	0.999995	sp|Q99PE2|ANRA2_MOUSE	--*-	Ankyrin repeat family A protein 2	IPR003903 (Ubiquitin interacting motif), IPR013083 (Zinc finger, RING/FYVE/PHD-type), IPR020683 (Ankyrin repeat-containing domain)	GO:0005515 (protein binding), GO:0008270 (zinc ion binding)	2	0.435608	0.184466	6	2.93806	0.521244	269	4.22542	1.70618	6	1.15173	0.544388	6	1.5816	0.478781	358	5.57324	1.99572	2	0.448992	0.163409	3	0.985947	0.300527	348	6.33575	2.34861
Niben101Ctg15807g00002	NAC domain-containing protein 72	12.3936	-2.85759	0.0200498	0.489092	12.3936	1.37857	0.238157	0.990983	0.822142	-0.178419	0.891246	0.999998	1.07345	-1.30061	0.297501	0.999995	sp|Q93VY3|NAC72_ARATH	***-	NAC domain-containing protein 72	IPR003441 (NAC domain)	GO:0003677 (DNA binding), GO:0006355 (regulation of transcription, DNA-templated)	0	0	0	3	3.52428	0.625245	121	4.55976	1.84118	9	4.14459	1.95902	1	0.632389	0.191436	80	2.98782	1.06991	0	0	0	5	3.94222	1.20163	25	1.09194	0.404773
Niben101Scf02915g03005	Unknown protein	86.376	-2.86111	0.0158129	0.444688	86.376	2.70242	0.0225748	0.563933	8.76837	0.301899	0.801695	0.999998	7.28308	-0.46059	0.701447	0.999995			Unknown protein	IPR006031 (XYPPX repeat), IPR028144 (Cysteine-rich transmembrane CYSTM domain)		4	1.93186	0.818079	6	6.51495	1.15582	1147	39.9513	16.1319	6	2.55388	1.20714	6	3.50709	1.06166	1584	54.6802	19.5804	8	3.98243	1.44939	7	5.10129	1.55493	1557	62.8575	23.3008
Niben101Scf02852g00013	Chaperone protein htpG family protein LENGTH=780	27.6567	-2.87075	0.00818606	0.330623	27.6567	2.58997	0.0167723	0.504542	2.19305	-0.0486867	0.964862	0.999998	1.83462	-0.232094	0.833268	0.999995	AT2G04030.1	***-	Chaperone protein htpG family protein LENGTH=780	IPR001404 (Heat shock protein Hsp90 family)	GO:0005524 (ATP binding), GO:0006457 (protein folding), GO:0006950 (response to stress), GO:0051082 (unfolded protein binding)	7	1.44327	0.611177	7	3.24482	0.575667	719	10.6913	4.31703	4	0.726847	0.343559	14	3.49347	1.05754	754	11.1117	3.97898	7	1.48761	0.541411	6	1.86667	0.568979	856	14.7529	5.46877
Niben101Scf00090g05006	Unknown protein	8.08022	-2.88613	0.00817564	0.330623	8.08022	3.43684	0.00247395	0.193786	1.2724	0.580561	0.639491	0.999998	0.869603	-0.0298573	0.98137	0.999995			Unknown protein			1	1.13123	0.47904	1	2.54329	0.451208	36	2.93702	1.18594	4	3.98792	1.88497	0	0	0	25	2.0214	0.723842	2	2.33198	0.848716	2	3.41388	1.04059	55	5.20078	1.92789
Niben101Scf12609g01010	RNA-dependent RNA polymerase 6	11.7876	-2.88863	0.00632809	0.294519	11.7876	2.59728	0.0137334	0.469882	1.30808	-0.101163	0.925665	0.999998	1.10138	-0.190189	0.860265	0.999995	sp|Q9SG02|RDR6_ARATH	****	RNA-dependent RNA polymerase 6	IPR007855 (RNA-dependent RNA polymerase, eukaryotic-type), IPR012677 (Nucleotide-binding alpha-beta plait domain)	GO:0000166 (nucleotide binding), GO:0003676 (nucleic acid binding), GO:0003968 (RNA-directed RNA polymerase activity)	5	0.730362	0.309285	4	1.31363	0.233052	579	6.09956	2.46294	3	0.38621	0.18255	3	0.530358	0.16055	792	8.26899	2.96105	3	0.451681	0.164388	2	0.440824	0.134368	801	9.78034	3.6255
Niben101Scf02793g13014	Activator of 90 kDa heat shock protein ATPase homolog	30.2466	-2.8952	0.0134861	0.419467	30.2466	3.20424	0.00660289	0.328028	3.22321	-0.116274	0.922324	0.999998	2.94218	0.425307	0.723059	0.999995	sp|Q55DB6|AHSA_DICDI	****	Activator of 90 kDa heat shock protein ATPase homolog	IPR013538 (Activator of Hsp90 ATPase homologue 1-like), IPR015310 (Activator of Hsp90 ATPase, N-terminal), IPR023393 (START-like domain)	GO:0001671 (ATPase activator activity), GO:0006950 (response to stress), GO:0051087 (chaperone binding)	0	0	0	9	6.14359	1.08994	875	19.16	7.73661	0	0	0	5	1.83732	0.556193	654	14.1929	5.08236	4	1.25181	0.455592	4	1.83258	0.558589	920	23.3495	8.65546
Niben101Scf03737g03008	RabGAP/TBC domain-containing protein LENGTH=690	7.90864	-2.8969	0.00170282	0.153746	7.90864	3.06929	0.000993605	0.107911	0.922454	-0.187694	0.845441	0.999998	0.806168	0.360081	0.710892	0.999995	AT5G52580.2	*-*-	RabGAP/TBC domain-containing protein LENGTH=690	IPR000195 (Rab-GTPase-TBC domain), IPR021935 (Domain of unknown function DUF3548)	GO:0005097 (Rab GTPase activator activity), GO:0032313 (regulation of Rab GTPase activity)	3	0.625834	0.26502	5	2.34505	0.416037	286	4.30285	1.73744	6	1.10312	0.521412	6	1.51485	0.458574	207	3.08651	1.10525	2	0.430042	0.156512	7	2.20345	0.671634	300	5.23134	1.93922
Niben101Scf02279g05005	UDP-galactose transporter 3 LENGTH=331	7.68662	-2.89782	0.0066897	0.306007	7.68662	3.28204	0.00246437	0.193608	2.39365	-0.473727	0.665555	0.999998	2.39365	0.85794	0.439988	0.999995	AT1G14360.1	***-	UDP-galactose transporter 3 LENGTH=331	IPR013657 (UAA transporter)	GO:0055085 (transmembrane transport)	3	1.0236	0.43346	3	2.3013	0.408275	638	15.6993	6.33921	0	0	0	5	2.0647	0.625025	258	6.29197	2.25309	0	0	0	3	1.54453	0.470788	597	17.0269	6.31174
Niben101Scf05149g00006	Calcium-dependent lipid-binding (CaLB domain) family protein LENGTH=360	12.4199	-2.90028	0.0112928	0.390253	12.4199	3.05895	0.00824075	0.369483	1.36491	0.560254	0.653375	0.999998	0.775108	-0.401591	0.749846	0.999995	AT3G16510.1	*-**	Calcium-dependent lipid-binding (CaLB domain) family protein LENGTH=360	IPR000008 (C2 domain)	GO:0005515 (protein binding)	0	0	0	0	0	0	115	4.89284	1.97568	0	0	0	0	0	0	154	6.49368	2.32532	0	0	0	0	0	0	224	11.0462	4.09473
Niben101Scf00180g10018	fiber protein Fb34 [Zea mays]	13.6191	-2.90576	0.00778667	0.325121	13.6191	2.87432	0.0086401	0.380052	1.32639	-0.326182	0.775964	0.999998	1.24477	0.294741	0.797501	0.999995	gb|AFW59909.1|	***-	fiber protein Fb34 [Zea mays]	IPR009606 (Protein of unknown function DUF1218)		1	0.499679	0.211598	3	3.37021	0.597912	201	7.24335	2.92479	5	2.20189	1.04077	0	0	0	111	3.96437	1.4196	0	0	0	0	0	0	257	10.7344	3.97916
Niben101Scf03930g02021	embryo-specific protein [Medicago truncatula]	8.17228	-2.907	0.00674307	0.306735	8.17228	4.22623	0.0002492	0.0425176	0.702396	0.919857	0.436303	0.999998	0.261296	0.399371	0.750399	0.999995	gb|KEH39600.1|	***-	embryo-specific protein [Medicago truncatula]	IPR010417 (Embryo-specific 3)		0	0	0	0	0	0	89	1.94133	0.783887	0	0	0	0	0	0	63	1.36193	0.487696	0	0	0	1	0.456376	0.139108	210	5.3092	1.96808
Niben101Scf00578g05007	Calcium-binding EF-hand family protein LENGTH=130	27.1216	-2.90723	0.00518323	0.269241	27.1216	3.65861	0.000709501	0.0842019	4.10491	0.337564	0.761287	0.999998	2.44911	0.413824	0.718777	0.999995	AT4G27280.1	****	Calcium-binding EF-hand family protein LENGTH=130	IPR011992 (EF-hand domain pair)	GO:0005509 (calcium ion binding)	7	10.849	4.59419	0	0	0	61	6.81824	2.75313	4	5.46367	2.58251	1	1.87573	0.567819	56	6.20351	2.22142	2	3.19494	1.16279	5	11.693	3.56416	158	20.4692	7.58777
Niben101Scf07623g01034	ATP-dependent Clp protease ATP-binding subunit ClpA	11.5282	-2.91457	0.00826394	0.331692	11.5282	1.40418	0.194965	0.967776	0.880178	-0.232452	0.836636	0.999998	1.69337	-1.27794	0.248607	0.999995	sp|P0ABI1|CLPA_ECO57	****	ATP-dependent Clp protease ATP-binding subunit ClpA	IPR001270 (ClpA/B family), IPR004176 (Clp, N-terminal), IPR019489 (Clp ATPase, C-terminal), IPR023150 (Double Clp-N motif), IPR027417 (P-loop containing nucleoside triphosphate hydrolase), IPR028299 (ClpA/B, conserved site 2)	GO:0005524 (ATP binding), GO:0019538 (protein metabolic process)	11	1.31256	0.555824	1	0.268268	0.0475937	482	4.14786	1.67486	20	2.10324	0.994138	6	0.866475	0.262299	1252	10.678	3.82368	6	0.737936	0.268569	3	0.540148	0.164643	597	5.9546	2.20732
Niben101Scf09527g01016	Charged multivesicular body protein 2a homolog 2	32.4877	-2.91827	0.0131548	0.416323	32.4877	2.72088	0.0206259	0.543945	2.17669	0.704563	0.560249	0.999998	2.76853	-0.901951	0.455336	0.999995	sp|Q54DB1|CM2A2_DICDI	***-	Charged multivesicular body protein 2a homolog 2	IPR005024 (Snf7 family)	GO:0007034 (vacuolar transport)	4	1.04455	0.442331	2	1.1742	0.208316	495	9.32234	3.76426	6	1.38087	0.652696	0	0	0	1145	21.3714	7.65289	14	3.76824	1.37144	3	1.1821	0.360318	593	12.9442	4.79832
Niben101Scf00308g01003	NAC domain-containing protein 86	48.3265	-2.92079	0.0137962	0.421715	48.3265	3.18995	0.00728341	0.346547	4.40531	0.21587	0.856719	0.999998	2.96883	0.0532874	0.964527	0.999995	sp|Q9FFI5|NAC86_ARATH	*-*-	NAC domain-containing protein 86	IPR003441 (NAC domain)	GO:0003677 (DNA binding), GO:0006355 (regulation of transcription, DNA-templated)	25	4.92857	2.08709	17	7.53483	1.33676	955	13.578	5.48265	13	2.2587	1.06762	11	2.62454	0.794498	1247	17.5714	6.29215	18	3.6576	1.33117	22	6.5444	1.9948	1619	26.6797	9.88995
Niben101Scf05756g00005	[Oryza sativa Japonica Group] dbj|BAF05328.2| [Oryza sativa Japonica Group]	26.7101	-2.92525	0.00711422	0.314023	26.7101	3.27317	0.00288558	0.207203	2.50944	0.575209	0.611797	0.999998	1.24529	-0.227294	0.842585	0.999995	ref|NP_001043414.2|	*-*-	[Oryza sativa Japonica Group] dbj|BAF05328.2| [Oryza sativa Japonica Group]	IPR027806 (Harbinger transposase-derived nuclease domain)		3	1.09292	0.462818	3	2.45716	0.435928	263	6.90998	2.79018	6	1.92643	0.910567	0	0	0	303	7.88989	2.82529	0	0	0	7	3.84799	1.17291	563	17.1447	6.35542
Niben101Scf03108g12002	BnaA09g30640D [Brassica napus]	18.2594	-2.92764	0.00937125	0.351787	18.2594	3.665	0.00199251	0.165383	1.37766	0.529156	0.676575	0.999998	1.03118	0.208204	0.874765	0.999995	emb|CDY21363.1|	--*-	BnaA09g30640D [Brassica napus]	IPR008004 (Uncharacterised protein family UPF0503)		3	3.91891	1.65953	1	2.9369	0.521037	24	2.26104	0.912983	1	1.15127	0.544172	1	1.58097	0.478591	31	2.89445	1.03647	1	1.34644	0.490033	0	0	0	90	9.82744	3.64295
Niben101Scf08966g00001	Chaperone protein DnaJ	7.14943	-2.93189	0.00237119	0.178943	7.14943	1.8158	0.0477788	0.728265	0.911132	-0.474914	0.644601	0.999998	1.34361	-0.641168	0.515267	0.999995	sp|B2RLJ0|DNAJ_PORG3	--*-	Chaperone protein DnaJ	IPR001305 (Heat shock protein DnaJ, cysteine-rich domain)	GO:0031072 (heat shock protein binding), GO:0051082 (unfolded protein binding)	3	1.45659	0.616817	1	1.09159	0.19366	136	4.76218	1.92292	4	1.71163	0.809035	4	2.35047	0.711533	202	7.01013	2.51026	1	0.500447	0.182136	0	0	0	120	4.87024	1.80536
Niben101Scf00376g01004	Transcription factor EB	11.4159	-2.93484	0.0203554	0.489747	11.4159	0.788232	0.513016	0.999226	0.698314	-0.416166	0.751818	0.999998	3.41489	-1.73044	0.169033	0.999995	sp|Q9R210|TFEB_MOUSE	--*-	Transcription factor EB	IPR011598 (Myc-type, basic helix-loop-helix (bHLH) domain)	GO:0046983 (protein dimerization activity)	3	0.875037	0.37055	2	1.31153	0.23268	164	3.44985	1.39301	1	0.257063	0.121506	0	0	0	1356	28.2699	10.1232	1	0.300641	0.109417	2	0.880241	0.268307	190	4.63246	1.71722
Niben101Scf05385g04007	dehydrin [Solanum peruvianum]	246.763	-2.95002	0.0260676	0.526282	246.763	2.2797	0.0851649	0.827842	18.5551	-0.111328	0.93326	0.999998	26.4964	-0.558997	0.673785	0.999995	gb|ADQ73987.1|	*-*-	dehydrin [Solanum peruvianum]	IPR000167 (Dehydrin)	GO:0006950 (response to stress), GO:0009415 (response to water)	36	12.485	5.28701	23	17.9333	3.18156	3895	97.4197	39.337	24	7.33555	3.46729	11	4.617	1.39765	8407	208.395	74.6243	22	7.86417	2.86214	34	17.7923	5.42329	4409	127.815	47.3799
Niben101Scf01259g10004	Proteasome subunit alpha type-4	21.0335	-2.95003	0.00449874	0.25101	21.0335	2.79608	0.00699294	0.34085	2.21093	-0.177806	0.868335	0.999998	1.78097	0.0238632	0.982222	0.999995	sp|P52427|PSA4_SPIOL	****	Proteasome subunit alpha type-4	IPR000426 (Proteasome alpha-subunit, N-terminal domain), IPR001353 (Proteasome, subunit alpha/beta), IPR029055 (Nucleophile aminohydrolases, N-terminal)	GO:0004175 (endopeptidase activity), GO:0004298 (threonine-type endopeptidase activity), GO:0005839 (proteasome core complex), GO:0006511 (ubiquitin-dependent protein catabolic process), GO:0019773 (proteasome core complex, alpha-subunit complex), GO:0051603 (proteolysis involved in cellular protein catabolic process)	3	1.03129	0.436719	3	2.3186	0.411345	449	11.1316	4.49484	4	1.21187	0.572813	5	2.08023	0.629725	310	7.61696	2.72756	0	0	0	2	1.03743	0.316219	593	17.04	6.31658
Niben101Scf07863g00029	Peptide methionine sulfoxide reductase MsrB	5.80964	-2.95133	0.0163818	0.445718	5.80964	4.30681	0.00140516	0.135626	0.860334	2.15818	0.161464	0.999998	0.172	-0.802704	0.624073	0.999995	sp|Q8PWF5|MSRB_METMA	-***	Peptide methionine sulfoxide reductase MsrB	IPR011057 (Mss4-like)	GO:0033743 (peptide-methionine (R)-S-oxide reductase activity), GO:0055114 (oxidation-reduction process)	0	0	0	0	0	0	8	0.830827	0.335479	0	0	0	0	0	0	14	1.44097	0.515999	0	0	0	1	2.17288	0.662316	43	5.17596	1.91869
Niben101Scf02502g16008	Pyruvate kinase family protein LENGTH=527	60.239	-2.95357	0.0183915	0.469642	60.239	3.22576	0.0102	0.406588	5.98183	0.194558	0.877592	0.999998	4.81833	0.0776326	0.951105	0.999995	AT3G52990.1	****	Pyruvate kinase family protein LENGTH=527	IPR001697 (Pyruvate kinase)	GO:0000287 (magnesium ion binding), GO:0003824 (catalytic activity), GO:0004743 (pyruvate kinase activity), GO:0006096 (glycolytic process), GO:0030955 (potassium ion binding)	6	1.45081	0.614371	8	4.34904	0.771567	1856	32.366	13.0691	3	0.639315	0.302185	11	3.21908	0.974477	1638	28.3095	10.1374	11	2.74154	0.997775	13	4.74318	1.44577	2069	41.819	15.502
Niben101Scf05912g02001	Transcriptional repressor NF-X1	13.2713	-2.96633	0.00631944	0.294519	13.2713	3.29608	0.00261298	0.20013	1.35413	0.166505	0.881152	0.999998	1.02631	0.163245	0.884346	0.999995	sp|Q12986|NFX1_HUMAN	***-	Transcriptional repressor NF-X1	IPR000967 (Zinc finger, NF-X1-type), IPR001841 (Zinc finger, RING-type), IPR012677 (Nucleotide-binding alpha-beta plait domain), IPR019787 (Zinc finger, PHD-finger)	GO:0000166 (nucleotide binding), GO:0003700 (sequence-specific DNA binding transcription factor activity), GO:0005515 (protein binding), GO:0005634 (nucleus), GO:0006355 (regulation of transcription, DNA-templated), GO:0008270 (zinc ion binding)	2	0.302702	0.128185	5	1.70137	0.301842	601	6.56013	2.64891	0	0	0	4	0.732699	0.221802	562	6.07969	2.17708	3	0.468004	0.170329	7	1.59864	0.487282	726	9.18493	3.40478
Niben101Scf01999g06011	Chaperone protein DnaK	25.5471	-2.97533	0.0233263	0.508244	25.5471	2.85222	0.0296604	0.613211	2.84481	-0.175732	0.894259	0.999998	2.39479	0.0526175	0.968249	0.999995	sp|Q0BW82|DNAK_GRABC	***-	Chaperone protein DnaK	IPR013126 (Heat shock protein 70 family), IPR029047 (Heat shock protein 70kD, peptide-binding domain), IPR029048 (Heat shock protein 70kD, C-terminal domain)	GO:0005524 (ATP binding), GO:0006457 (protein folding), GO:0051082 (unfolded protein binding)	2	0.244332	0.103467	12	3.29592	0.584731	1826	16.0881	6.49619	2	0.215335	0.101782	14	2.06994	0.626612	1520	13.2725	4.75276	3	0.377759	0.137484	5	0.921696	0.280942	2144	21.8942	8.116
Niben101Scf10796g00009	Chaperone protein HtpG	64.423	-2.97939	0.0156139	0.442758	64.423	3.12842	0.0112981	0.431505	7.99058	-0.15397	0.901481	0.999998	7.99058	0.303007	0.807925	0.999995	sp|Q1CZI7|HTPG_MYXXD	*-*-	Chaperone protein HtpG	IPR001404 (Heat shock protein Hsp90 family)	GO:0005524 (ATP binding), GO:0006457 (protein folding), GO:0006950 (response to stress), GO:0051082 (unfolded protein binding)	0	0	0	15	15.2158	2.69945	1619	52.6816	21.2723	4	1.59058	0.751817	15	8.1909	2.47954	845	27.2506	9.75818	2	0.930107	0.338509	16	10.893	3.32029	1374	51.8203	19.2094
Niben101Scf02093g00004	Syntaxin-121	21.5604	-2.98902	0.00695452	0.311332	21.5604	2.7106	0.0138912	0.472201	2.00463	0.576769	0.622362	0.999998	1.61511	-0.855194	0.463206	0.999995	sp|Q9ZSD4|SY121_ARATH	***-	Syntaxin-121	IPR010989 (t-SNARE)	GO:0005484 (SNAP receptor activity), GO:0005515 (protein binding), GO:0006886 (intracellular protein transport), GO:0016020 (membrane), GO:0016192 (vesicle-mediated transport)	3	1.01979	0.431849	3	2.29274	0.406758	121	2.96639	1.1978	1	0.299588	0.141606	2	0.822811	0.249081	512	12.44	4.45464	1	0.350375	0.127518	1	0.512929	0.156346	544	15.4576	5.73002
Niben101Scf24096g00018	bZIP transcription factor 60	22.2255	-2.99018	0.00489335	0.259177	22.2255	3.25438	0.00236542	0.187579	2.79682	0.218704	0.841506	0.999998	1.95407	0.0454965	0.967049	0.999995	sp|Q9C7S0|BZI60_ARATH	****	bZIP transcription factor 60	IPR004827 (Basic-leucine zipper domain)	GO:0003700 (sequence-specific DNA binding transcription factor activity), GO:0006355 (regulation of transcription, DNA-templated), GO:0043565 (sequence-specific DNA binding)	5	1.67169	0.707905	2	1.50335	0.26671	502	12.1043	4.8876	2	0.589317	0.278552	0	0	0	609	14.5533	5.2114	5	1.72305	0.627098	4	2.01796	0.615094	690	19.2836	7.14827
Niben101Scf01269g08007	Protein translation factor SUI1 homolog	11.5022	-2.99584	0.0127208	0.408865	11.5022	1.67949	0.137798	0.911016	2.18937	-0.0343527	0.979151	0.999998	2.36064	-1.28199	0.305153	0.999995	sp|A6MZM2|SUI1_ORYSI	****	Protein translation factor SUI1 homolog	IPR005874 (Eukaryotic translation initiation factor SUI1)	GO:0003743 (translation initiation factor activity), GO:0006413 (translational initiation)	0	0	0	0	0	0	61	5.54864	2.24048	5	5.55787	2.62704	0	0	0	138	12.4406	4.45488	5	6.50006	2.36567	3	5.70943	1.74029	63	6.64199	2.46213
Niben101Scf01062g06003	26S proteasome non-ATPase regulatory subunit 9	5.38811	-2.99823	0.00383372	0.231237	5.38811	3.03218	0.00370142	0.238485	0.763166	-0.452689	0.686631	0.999998	0.763166	0.48664	0.666518	0.999995	sp|Q9VFS8|PSMD9_DROME	***-	26S proteasome non-ATPase regulatory subunit 9	IPR001478 (PDZ domain)	GO:0005515 (protein binding)	1	0.512755	0.217135	4	4.6112	0.818077	84	3.10628	1.25429	3	1.35571	0.640801	1	0.620569	0.187858	57	2.08903	0.748061	2	1.05702	0.384699	2	1.54741	0.471668	74	3.17172	1.17573
Niben101Scf02339g01013	3-ketoacyl-CoA synthase 11 LENGTH=509	6.38568	-3.00155	0.0231148	0.506252	6.38568	2.04531	0.107214	0.868793	0.333198	-0.606335	0.663743	0.999998	0.768198	-0.349906	0.794869	0.999995	AT2G26640.1	***-	3-ketoacyl-CoA synthase 11 LENGTH=509	IPR012392 (Very-long-chain 3-ketoacyl-CoA synthase), IPR016039 (Thiolase-like)	GO:0003824 (catalytic activity), GO:0006633 (fatty acid biosynthetic process), GO:0008152 (metabolic process), GO:0008610 (lipid biosynthetic process), GO:0016020 (membrane), GO:0016747 (transferase activity, transferring acyl groups other than amino-acyl groups)	4	1.3439	0.569099	0	0	0	44	1.06613	0.430494	0	0	0	0	0	0	268	6.43579	2.30459	0	0	0	3	1.52088	0.463581	38	1.0672	0.395601
Niben101Scf07121g05002	Activator of 90 kDa heat shock protein ATPase homolog	18.7796	-3.00335	0.00435129	0.246563	18.7796	3.2005	0.00257374	0.197605	2.14748	-0.623126	0.562693	0.999998	2.14748	0.820275	0.449538	0.999995	sp|Q55DB6|AHSA_DICDI	****	Activator of 90 kDa heat shock protein ATPase homolog	IPR013538 (Activator of Hsp90 ATPase homologue 1-like), IPR015310 (Activator of Hsp90 ATPase, N-terminal), IPR023393 (START-like domain)	GO:0001671 (ATPase activator activity), GO:0006950 (response to stress), GO:0051087 (chaperone binding)	5	1.50315	0.636533	6	4.05533	0.71946	581	12.5968	5.08644	1	0.264951	0.125234	3	1.09152	0.330424	352	7.56367	2.70848	0	0	0	2	0.907251	0.27654	621	15.6054	5.78481
Niben101Scf01166g08006	BTB/POZ domain-containing protein LENGTH=326	5.82393	-3.00635	0.00655497	0.301953	5.82393	2.90707	0.00851841	0.376661	0.426489	1.64627	0.212099	0.999998	0.350508	-1.74555	0.185588	0.999995	AT1G21780.1	***-	BTB/POZ domain-containing protein LENGTH=326	IPR011333 (BTB/POZ fold)	GO:0005515 (protein binding)	0	0	0	0	0	0	25	0.676147	0.273021	2	0.661018	0.312443	0	0	0	77	2.06395	0.739081	1	0.386538	0.140679	0	0	0	98	3.07205	1.13879
Niben101Scf11325g00011	Calcium-transporting ATPase 2	18.3587	-3.01524	0.00655222	0.301953	18.3587	3.39102	0.00238276	0.188512	1.36604	1.02154	0.372272	0.999998	0.912935	-0.645757	0.575081	0.999995	sp|Q9HDW7|ATC2_SCHPO	****	Calcium-transporting ATPase 2	IPR001757 (P-type ATPase), IPR023214 (HAD-like domain), IPR023298 (P-type ATPase, transmembrane domain), IPR024750 (Calcium-transporting P-type ATPase, N-terminal autoinhibitory domain)	GO:0000166 (nucleotide binding), GO:0005388 (calcium-transporting ATPase activity), GO:0005516 (calmodulin binding), GO:0005524 (ATP binding), GO:0016020 (membrane), GO:0016021 (integral component of membrane), GO:0046872 (metal ion binding), GO:0070588 (calcium ion transmembrane transport)	7	0.873246	0.369791	2	0.560935	0.099516	328	2.95097	1.19157	3	0.329833	0.155902	3	0.452939	0.137113	766	6.83009	2.44579	12	1.54299	0.561565	7	1.31766	0.401636	811	8.45693	3.13492
Niben101Scf10169g04009	Protein phosphatase 2C family protein LENGTH=380	17.7496	-3.01569	0.0027279	0.192429	17.7496	2.67837	0.00726712	0.346281	0.938665	0.671005	0.536342	0.999998	1.02621	-1.00833	0.349262	0.999995	AT1G07160.1	****	Protein phosphatase 2C family protein LENGTH=380	IPR001932 (Protein phosphatase 2C (PP2C)-like domain), IPR015655 (Protein phosphatase 2C)	GO:0003824 (catalytic activity), GO:0004722 (protein serine/threonine phosphatase activity), GO:0006470 (protein dephosphorylation)	1	0.318981	0.135078	5	3.58575	0.63615	94	2.16245	0.873173	3	0.843375	0.398638	4	1.54421	0.467461	271	6.17865	2.21252	5	1.64391	0.598296	4	1.92527	0.586843	165	4.39949	1.63086
Niben101Ctg13736g00004	Glucan endo-1,3-beta-glucosidase	9.46896	-3.03069	0.0172431	0.455072	9.46896	6.7489	1.71698e-05	0.00674454	1.72179	1.08828	0.430045	0.999998	0.346698	2.62993	0.112571	0.999995	sp|P23432|E13C_TOBAC	***-	Glucan endo-1,3-beta-glucosidase	IPR000490 (Glycoside hydrolase, family 17), IPR017853 (Glycoside hydrolase superfamily)	GO:0004553 (hydrolase activity, hydrolyzing O-glycosyl compounds), GO:0005975 (carbohydrate metabolic process)	0	0	0	5	5.86263	1.04009	0	0	0	1	0.459634	0.217255	0	0	0	3	0.11183	0.0400453	1	0.537553	0.19564	3	2.36084	0.719608	263	11.4653	4.25011
Niben101Scf01128g00004	fiber expressed protein [Gossypium hirsutum]	24.5131	-3.03653	0.0090232	0.343735	24.5131	3.9854	0.000921923	0.102787	2.0301	0.913511	0.45959	0.999998	0.808339	0.0353574	0.977841	0.999995	gb|AAY85179.1|	***-	fiber expressed protein [Gossypium hirsutum]	IPR008480 (Protein of unknown function DUF761, plant), IPR025520 (Domain of unknown function DUF4408)		3	1.1017	0.466535	0	0	0	165	4.36998	1.76455	0	0	0	0	0	0	258	6.77208	2.42502	0	0	0	5	2.77064	0.844519	461	14.1513	5.24579
Niben101Scf08111g02011	Protein PLANT CADMIUM RESISTANCE 2	10.3861	-3.03962	0.0061948	0.292352	10.3861	1.76503	0.0929873	0.846711	0.819597	0.303039	0.804909	0.999998	1.63377	-1.57763	0.178673	0.999995	sp|Q9LQU4|PCR2_ARATH	***-	Protein PLANT CADMIUM RESISTANCE 2	IPR006461 (Uncharacterised protein family Cys-rich)		5	3.27747	1.3879	0	0	0	13	0.614559	0.248152	3	1.7331	0.819184	1	0.79332	0.240153	229	10.7291	3.84199	2	1.35127	0.491789	1	0.989088	0.301484	82	4.49299	1.66552
Niben101Scf04664g04021	conserved hypothetical protein [Ricinus communis] gb|EEF49471.1| conserved hypothetical protein [Ricinus communis]	33.0468	-3.04595	0.017995	0.464805	33.0468	3.23625	0.0125964	0.451733	5.44539	-0.427219	0.745997	0.999998	5.11063	0.617512	0.641995	0.999995	ref|XP_002512968.1|	*-*-	conserved hypothetical protein [Ricinus communis] gb|EEF49471.1| conserved hypothetical protein [Ricinus communis]			0	0	0	3	5.35527	0.950082	622	35.6171	14.3818	0	0	0	0	0	0	455	25.8218	9.24654	0	0	0	0	0	0	664	44.0694	16.3362
Niben101Scf03885g05006	Charged multivesicular body protein 4	25.6371	-3.06981	0.00691524	0.310683	25.6371	2.42599	0.0312436	0.626022	2.24442	-0.149778	0.897543	0.999998	2.81493	-0.494045	0.668331	0.999995	sp|Q86H98|CHMP4_DICDI	***-	Charged multivesicular body protein 4	IPR005024 (Snf7 family)	GO:0007034 (vacuolar transport)	7	1.9505	0.825974	4	2.50583	0.444562	441	8.86214	3.57844	4	0.982295	0.464301	0	0	0	1119	22.2863	7.9805	3	0.861613	0.313581	3	1.26135	0.384473	699	16.2809	6.0352
Niben101Scf13391g01014	BnaA03g16390D [Brassica napus]	5.85523	-3.07206	0.00590905	0.288856	5.85523	2.56864	0.0184945	0.527767	0.681712	-0.533591	0.655122	0.999998	0.767624	0.0301671	0.979444	0.999995	emb|CDX84591.1|	***-	BnaA03g16390D [Brassica napus]			2	1.11401	0.471745	0	0	0	97	3.89656	1.57339	1	0.490898	0.232033	4	2.69648	0.816277	88	3.50348	1.25456	1	0.574117	0.208948	0	0	0	81	3.77134	1.39801
Niben101Scf07841g02006	Galactosylgalactosylxylosylprotein 3-beta-glucuronosyltransferase 1	7.81851	-3.07445	0.0042458	0.243974	7.81851	2.94277	0.00610547	0.318807	0.841799	-0.541146	0.630087	0.999998	0.841799	0.40947	0.715072	0.999995	sp|Q5CB03|B3GA1_CANFA	*-**	Galactosylgalactosylxylosylprotein 3-beta-glucuronosyltransferase 1	IPR005027 (Glycosyl transferase, family 43), IPR029044 (Nucleotide-diphospho-sugar transferases)	GO:0015018 (galactosylgalactosylxylosylprotein 3-beta-glucuronosyltransferase activity), GO:0016020 (membrane)	2	0.57722	0.244434	2	1.29773	0.230232	244	5.07871	2.05073	0	0	0	1	0.349294	0.105738	203	4.18762	1.49955	0	0	0	0	0	0	249	6.00709	2.22678
Niben101Scf18955g00001	Tumor susceptibility gene 101 protein	16.7947	-3.08041	0.00186758	0.160288	16.7947	3.18577	0.00142465	0.136832	1.60798	-0.0897416	0.931807	0.999998	1.09424	0.195094	0.853528	0.999995	sp|Q6IRE4|TS101_RAT	*-*-	Tumor susceptibility gene 101 protein	IPR017916 (Steadiness box)		0	0	0	1	1.32208	0.234551	178	7.54891	3.04817	0	0	0	3	2.13508	0.646328	147	6.17858	2.21249	2	1.21223	0.441187	3	2.66195	0.81139	196	9.63433	3.57137
Niben101Scf04292g11001	RING finger protein 44	18.5876	-3.0871	0.00173454	0.153746	18.5876	1.91793	0.0445119	0.707987	1.88517	0.490853	0.64281	0.999998	2.2521	-1.66002	0.106885	0.999995	sp|Q3UHJ8|RNF44_MOUSE	*-*-	RING finger protein 44	IPR013083 (Zinc finger, RING/FYVE/PHD-type)	GO:0005515 (protein binding), GO:0008270 (zinc ion binding)	4	2.16429	0.916507	2	2.43293	0.431629	138	5.38501	2.17441	2	0.953718	0.450794	1	0.654841	0.198233	441	17.0551	6.10726	6	3.34618	1.21783	2	1.63287	0.497717	235	10.6286	3.93995
Niben101Scf02772g07004	NADPH-dependent diflavin oxidoreductase 1	6.54424	-3.09073	0.00108872	0.115049	6.54424	2.89884	0.00208062	0.170188	0.668813	0.409856	0.690947	0.999998	0.599196	-0.601737	0.557834	0.999995	sp|Q6NPS8|NDOR1_ARATH	****	NADPH-dependent diflavin oxidoreductase 1	IPR001094 (Flavodoxin), IPR006924 (Ribosomal protein PSRP-3/Ycf65), IPR023173 (NADPH-cytochrome p450 reductase, FAD-binding, alpha-helical domain-3), IPR029039 (Flavoprotein-like)	GO:0003735 (structural constituent of ribosome), GO:0003958 (NADPH-hemoprotein reductase activity), GO:0005506 (iron ion binding), GO:0005840 (ribosome), GO:0006412 (translation), GO:0010181 (FMN binding), GO:0016491 (oxidoreductase activity), GO:0055114 (oxidation-reduction process)	0	0	0	2	1.15658	0.20519	116	2.15185	0.868896	4	0.90677	0.428603	3	0.933908	0.282712	165	3.03352	1.08627	2	0.530244	0.19298	3	1.16437	0.354912	183	3.93466	1.45855
Niben101Scf08721g01033	Phenazine biosynthesis PhzC/PhzF protein LENGTH=313	15.3196	-3.0932	0.00929277	0.350165	15.3196	3.55593	0.00293064	0.207989	1.47819	0.402583	0.738369	0.999998	0.866063	0.0601465	0.960398	0.999995	AT4G02860.1	***-	Phenazine biosynthesis PhzC/PhzF protein LENGTH=313	IPR003719 (Phenazine biosynthesis PhzF protein)	GO:0003824 (catalytic activity), GO:0009058 (biosynthetic process)	7	0.600084	0.254116	10	1.92734	0.341931	802	4.95838	2.00214	2	0.151105	0.0714226	9	0.933762	0.282668	862	5.28178	1.89136	13	1.14868	0.418059	6	0.776125	0.236571	1423	10.197	3.77994
Niben101Scf04570g06005	Prohibitin-2	7.65762	-3.10794	0.00616631	0.291848	7.65762	3.78267	0.00142838	0.136832	0.445999	0.134405	0.913624	0.999998	0.325776	0.540327	0.674461	0.999995	sp|Q54Q31|PHB2_DICDI	***-	Prohibitin-2	IPR001107 (Band 7 protein)	GO:0016020 (membrane)	0	0	0	3	2.15395	0.382134	64	1.47402	0.595193	0	0	0	0	0	0	71	1.62065	0.580338	2	0.65833	0.239597	0	0	0	111	2.9631	1.0984
Niben101Scf09711g00005	xyloglucan endotransglucosylase/hydrolase 30 LENGTH=343	15.0333	-3.11552	0.00991629	0.366154	15.0333	1.18611	0.311967	0.999226	0.698089	1.25686	0.335118	0.999998	2.15129	-3.18627	0.0122178	0.999995	AT1G32170.1	****	xyloglucan endotransglucosylase/hydrolase 30 LENGTH=343	IPR013320 (Concanavalin A-like lectin/glucanase domain)	GO:0004553 (hydrolase activity, hydrolyzing O-glycosyl compounds), GO:0005975 (carbohydrate metabolic process)	0	0	0	2	0.820417	0.145551	131	1.72379	0.696047	17	2.73365	1.29211	1	0.220821	0.0668467	1091	14.228	5.09492	2	0.376126	0.13689	5	1.37657	0.419592	272	4.14842	1.53779
Niben101Scf04375g12007	TGACG-sequence-specific DNA-binding protein TGA-2.1, putative [Theobroma cacao] gb|EOX92701.1| TGACG-sequence-specific DNA-binding protein TGA-2.1, putative [Theobroma cacao]	10.0768	-3.12499	0.00333927	0.214027	10.0768	2.11007	0.0371917	0.666239	1.28067	-1.44506	0.191694	0.999998	1.28067	0.430137	0.683973	0.999995	ref|XP_007048544.1|	****	TGACG-sequence-specific DNA-binding protein TGA-2.1, putative [Theobroma cacao] gb|EOX92701.1| TGACG-sequence-specific DNA-binding protein TGA-2.1, putative [Theobroma cacao]	IPR025422 (Transcription factor TGA like domain)	GO:0006351 (transcription, DNA-templated), GO:0043565 (sequence-specific DNA binding)	4	2.54889	1.07937	7	10.0284	1.77915	53	2.43567	0.983498	2	1.12319	0.5309	3	2.31362	0.700377	111	5.0556	1.81036	1	0.656801	0.23904	1	0.961518	0.293081	82	4.36775	1.61909
Niben101Scf17635g01019	Desumoylating isopeptidase 1	48.9994	-3.13857	0.00463527	0.253777	48.9994	3.26663	0.00332707	0.224756	4.14182	-0.109443	0.922871	0.999998	3.58236	0.237498	0.834182	0.999995	sp|Q6ICB0|DESI1_HUMAN	***-	Desumoylating isopeptidase 1	IPR008580 (PPPDE putative peptidase domain)		3	1.21025	0.512503	6	5.4419	0.965451	789	22.9553	9.26913	3	1.06662	0.50416	7	3.41769	1.0346	522	15.0517	5.38986	1	0.415813	0.151334	7	4.26108	1.29882	878	29.6076	10.9753
Niben101Scf03376g05017	Chaperone protein DnaK	23.7467	-3.16893	0.00532836	0.273105	23.7467	2.75037	0.0151094	0.483361	2.12606	-0.00922168	0.993665	0.999998	1.84482	-0.409333	0.723313	0.999995	sp|A0L4Z2|DNAK_MAGSM	***-	Chaperone protein DnaK	IPR013126 (Heat shock protein 70 family), IPR029047 (Heat shock protein 70kD, peptide-binding domain), IPR029048 (Heat shock protein 70kD, C-terminal domain)	GO:0005524 (ATP binding), GO:0006457 (protein folding), GO:0051082 (unfolded protein binding)	2	0.397715	0.168419	4	1.78832	0.317268	815	11.6883	4.71962	2	0.350515	0.165678	9	2.16603	0.655699	926	13.1617	4.71308	4	0.81987	0.298389	2	0.600121	0.182923	957	15.9077	5.89686
Niben101Scf01063g05019	peptidyl-prolyl cis-trans isomerases;hydrolases;nucleoside-triphosphatases;ATP binding;nucleotide binding;ATPases LENGTH=620	7.53548	-3.17632	0.00701097	0.312413	7.53548	2.60307	0.0243705	0.573844	0.66362	-0.13826	0.911613	0.999998	0.533301	-0.434992	0.722519	0.999995	AT1G53780.2	*-**	peptidyl-prolyl cis-trans isomerases;hydrolases;nucleoside-triphosphatases;ATP binding;nucleotide binding;ATPases LENGTH=620	IPR003959 (ATPase, AAA-type, core), IPR021911 (ATPase family AAA domain-containing protein 3, domain of unknown function DUF3523), IPR027417 (P-loop containing nucleoside triphosphate hydrolase)	GO:0005524 (ATP binding)	1	0.219284	0.0928595	0	0	0	236	3.73225	1.50704	0	0	0	6	1.59235	0.482034	163	2.55478	0.914842	0	0	0	0	0	0	293	5.37066	1.99086
Niben101Scf21408g00019	Cytochrome c	13.8401	-3.17656	0.00497861	0.260895	13.8401	2.6919	0.0156913	0.48946	1.59768	-0.578617	0.623133	0.999998	1.59768	0.0939561	0.935513	0.999995	sp|A2Y4S9|CYC_ORYSI	***-	Cytochrome c	IPR002327 (Cytochrome c, class IA/ IB), IPR009056 (Cytochrome c-like domain)	GO:0005506 (iron ion binding), GO:0009055 (electron carrier activity), GO:0020037 (heme binding)	0	0	0	3	2.9915	0.530725	330	10.5558	4.26231	1	0.390893	0.184763	0	0	0	336	10.6518	3.8143	1	0.457159	0.166381	0	0	0	276	10.2326	3.79315
Niben101Scf00383g03001	ATP-dependent zinc metalloprotease FtsH	6.46271	-3.19873	0.00172075	0.153746	6.46271	3.64799	0.000463466	0.064966	0.766554	-0.0192424	0.985654	0.999998	0.451885	0.468506	0.66752	0.999995	sp|A9KIG5|FTSH_CLOPH	*-**	ATP-dependent zinc metalloprotease FtsH	IPR003959 (ATPase, AAA-type, core), IPR025753 (AAA-type ATPase, N-terminal domain), IPR027417 (P-loop containing nucleoside triphosphate hydrolase)	GO:0005524 (ATP binding)	2	0.394427	0.167027	10	4.43385	0.786613	70	0.995604	0.402014	3	0.521425	0.246462	6	1.43208	0.433519	33	0.465168	0.166572	1	0.203273	0.0739805	5	1.4879	0.453527	290	4.78066	1.77215
Niben101Scf05552g08006	Molybdenum cofactor sulfurase	8.68501	-3.20812	0.00720392	0.315011	8.68501	3.41675	0.0048218	0.2794	0.54008	0.635343	0.631297	0.999998	0.323832	-0.426714	0.750233	0.999995	sp|Q8LGM7|MOCOS_SOLLC	*-*-	Molybdenum cofactor sulfurase	IPR015424 (Pyridoxal phosphate-dependent transferase)	GO:0003824 (catalytic activity), GO:0008152 (metabolic process), GO:0030170 (pyridoxal phosphate binding)	0	0	0	1	0.646487	0.114694	75	1.55535	0.628035	0	0	0	0	0	0	132	2.71299	0.971497	0	0	0	1	0.433893	0.132255	167	4.01407	1.48799
Niben101Scf08298g01002	Integral membrane HRF1 family protein LENGTH=269	7.03086	-3.21141	0.00214065	0.169349	7.03086	2.88473	0.00526348	0.293265	0.562663	-0.121719	0.913752	0.999998	0.456984	-0.204966	0.853816	0.999995	AT3G59500.1	***-	Integral membrane HRF1 family protein LENGTH=269	IPR005578 (Hrf1)		1	0.357892	0.151555	0	0	0	117	3.01988	1.2194	1	0.315417	0.149088	0	0	0	130	3.32548	1.19082	2	0.737776	0.268511	0	0	0	128	3.82926	1.41948
Niben101Scf02912g00010	Peptidyl-prolyl cis-trans isomerase D	41.3251	-3.21154	0.0138329	0.421715	41.3251	3.40571	0.00914477	0.388623	8.09469	0.288935	0.826008	0.999998	6.49668	-0.0947647	0.942607	0.999995	sp|P26882|PPID_BOVIN	*-*-	Peptidyl-prolyl cis-trans isomerase D	IPR001179 (Peptidyl-prolyl cis-trans isomerase, FKBP-type, domain), IPR011990 (Tetratricopeptide-like helical domain), IPR023566 (Peptidyl-prolyl cis-trans isomerase, FKBP-type)	GO:0005515 (protein binding), GO:0006457 (protein folding)	1	0.263141	0.111431	7	4.14123	0.7347	2433	46.1723	18.6439	6	1.39147	0.657704	11	3.50316	1.06047	1988	37.3907	13.3892	11	2.98348	1.08583	12	4.7647	1.45233	2667	58.663	21.7459
Niben101Scf02375g00013	inactive poly [ADP-rib [Arabidopsis thaliana] gb|AEE31453.1| inactive poly [ADP-ribose] polymerase RCD1 [Arabidopsis thaliana]	10.2085	-3.21173	0.00276961	0.193	10.2085	2.94486	0.00591829	0.313134	0.592227	0.054107	0.96086	0.999998	0.537075	-0.320982	0.770285	0.999995	ref|NP_849739.1|	****	inactive poly [ADP-rib [Arabidopsis thaliana] gb|AEE31453.1| inactive poly [ADP-ribose] polymerase RCD1 [Arabidopsis thaliana]	IPR012317 (Poly(ADP-ribose) polymerase, catalytic domain), IPR022003 (RST domain of plant C-terminal)	GO:0003950 (NAD+ ADP-ribosyltransferase activity)	8	0.701933	0.297246	4	0.789059	0.139988	382	2.41724	0.976058	8	0.618628	0.292407	4	0.424762	0.128583	530	3.32384	1.19024	9	0.813937	0.29623	3	0.397185	0.121066	500	3.66715	1.35938
Niben101Scf00063g14001	RING/FYVE/PHD zinc finger superfamily protein LENGTH=288	5.40068	-3.22267	0.00230214	0.176994	5.40068	3.04311	0.00381621	0.241874	0.369575	0.463508	0.693907	0.999998	0.320185	-0.643067	0.583522	0.999995	AT3G47550.3	****	RING/FYVE/PHD zinc finger superfamily protein LENGTH=288	IPR011016 (Zinc finger, RING-CH-type), IPR013083 (Zinc finger, RING/FYVE/PHD-type), IPR022143 (Protein of unknown function DUF3675)	GO:0008270 (zinc ion binding)	1	0.331309	0.140299	0	0	0	64	1.5292	0.617476	1	0.29199	0.138015	0	0	0	97	2.29702	0.82254	0	0	0	0	0	0	108	2.99096	1.10873
Niben101Scf04283g01009	BnaA03g25960D [Brassica napus]	13.6299	-3.22958	0.0013289	0.131324	13.6299	3.11596	0.00194147	0.162746	0.998169	-0.189321	0.856422	0.999998	0.998169	0.0757019	0.942286	0.999995	emb|CDX90916.1|	*-*-	BnaA03g25960D [Brassica napus]	IPR003892 (Ubiquitin system component Cue)	GO:0005515 (protein binding)	4	1.03178	0.436924	5	2.89962	0.514423	272	5.05996	2.04316	0	0	0	2	0.624362	0.189006	290	5.34667	1.91459	1	0.26587	0.0967624	2	0.778436	0.237275	325	7.0075	2.59762
Niben101Scf06504g01012	DCD (Development and Cell Death) domain protein LENGTH=349	57.6418	-3.23576	0.00679991	0.308037	57.6418	3.15081	0.00841002	0.374654	3.74843	0.710456	0.561311	0.999998	2.74647	-0.795401	0.515511	0.999995	AT5G42050.1	***-	DCD (Development and Cell Death) domain protein LENGTH=349	IPR013989 (Development/cell death domain)		1	0.280638	0.118841	5	3.15472	0.559682	666	13.4795	5.44287	8	1.97866	0.935252	6	2.03788	0.616905	931	18.6748	6.68727	9	2.60335	0.94748	5	2.11731	0.645377	1110	26.0389	9.65243
Niben101Scf04943g01010	Receptor-like protein kinase	6.44007	-3.24702	0.00264304	0.189913	6.44007	2.77922	0.00883297	0.38455	0.429279	1.23485	0.317234	0.999998	0.411006	-1.70265	0.16228	0.999995	sp|Q9LIG2|RLK6_ARATH	*-**	Receptor-like protein kinase	IPR011009 (Protein kinase-like domain)	GO:0004672 (protein kinase activity), GO:0004674 (protein serine/threonine kinase activity), GO:0005524 (ATP binding), GO:0006468 (protein phosphorylation), GO:0016772 (transferase activity, transferring phosphorus-containing groups)	0	0	0	0	0	0	54	0.900793	0.363731	1	0.203851	0.0963543	0	0	0	192	3.17424	1.13666	0	0	0	2	0.698033	0.212768	150	2.90017	1.07507
Niben101Scf11560g00013	RING finger protein 150	9.8373	-3.25182	0.00313955	0.206895	9.8373	2.49254	0.0196397	0.536788	0.599803	0.117017	0.921862	0.999998	0.721416	-0.8763	0.45114	0.999995	sp|Q9ULK6|RN150_HUMAN	*-*-	RING finger protein 150	IPR013083 (Zinc finger, RING/FYVE/PHD-type)	GO:0005515 (protein binding), GO:0008270 (zinc ion binding)	0	0	0	2	1.59987	0.283834	105	2.69433	1.08794	6	1.88146	0.889309	0	0	0	140	3.56038	1.27494	2	0.73347	0.266944	0	0	0	139	4.13407	1.53247
Niben101Scf00079g00015	Magnesium transporter NIPA2	9.97798	-3.26236	0.00274853	0.192578	9.97798	3.45807	0.00175554	0.153381	0.62206	0.0647607	0.956055	0.999998	0.472284	0.130951	0.912368	0.999995	sp|Q3SWX0|NIPA2_BOVIN	****	Magnesium transporter NIPA2	IPR008521 (Magnesium transporter NIPA)	GO:0015095 (magnesium ion transmembrane transporter activity), GO:0015693 (magnesium ion transport), GO:0016021 (integral component of membrane)	1	0.317505	0.134453	1	0.713829	0.126641	125	2.86228	1.15576	0	0	0	0	0	0	136	3.08637	1.1052	0	0	0	2	0.958179	0.292063	160	4.24642	1.57412
Niben101Scf14477g01007	Integral membrane HRF1 family protein LENGTH=269	6.84057	-3.26485	0.000707522	0.0874444	6.84057	2.84198	0.00273638	0.203613	0.683227	-0.152328	0.882857	0.999998	0.683227	-0.270547	0.79071	0.999995	AT3G59500.1	***-	Integral membrane HRF1 family protein LENGTH=269	IPR005578 (Hrf1)		3	0.851057	0.360395	5	3.18898	0.565759	136	2.78245	1.12353	0	0	0	4	1.37334	0.415735	164	3.32537	1.19078	1	0.292402	0.106419	3	1.28418	0.391431	152	3.60441	1.33613
Niben101Scf09156g00023	Choline/ethanolamine kinase	15.6512	-3.2655	0.00467503	0.254769	15.6512	2.22575	0.0474842	0.728125	0.857615	0.223625	0.855065	0.999998	2.57583	-1.26338	0.290278	0.999995	sp|Q9Y259|CHKB_HUMAN	****	Choline/ethanolamine kinase	IPR011009 (Protein kinase-like domain), IPR026712 (Choline/Ethanolamine kinase)	GO:0016301 (kinase activity), GO:0016772 (transferase activity, transferring phosphorus-containing groups), GO:0046474 (glycerophospholipid biosynthetic process)	2	0.799778	0.33868	2	1.7981	0.319002	142	4.09525	1.65362	0	0	0	0	0	0	755	21.5797	7.72749	6	2.47305	0.90006	0	0	0	135	4.5126	1.67279
Niben101Scf07757g00006	Protein phosphatase 2C family protein LENGTH=384	5.20706	-3.26667	0.00251188	0.18446	5.20706	3.18972	0.00318622	0.217448	0.407876	-0.00407517	0.997247	0.999998	0.32695	-0.0728721	0.950827	0.999995	AT3G62260.2	****	Protein phosphatase 2C family protein LENGTH=384	IPR001932 (Protein phosphatase 2C (PP2C)-like domain), IPR015655 (Protein phosphatase 2C)	GO:0003824 (catalytic activity), GO:0004722 (protein serine/threonine phosphatase activity), GO:0006470 (protein dephosphorylation)	1	0.356265	0.150867	0	0	0	80	2.05549	0.829985	1	0.313984	0.148411	0	0	0	81	2.06261	0.738601	0	0	0	1	0.537576	0.163859	96	2.85889	1.05977
Niben101Scf05348g04001	Zinc finger A20 and AN1 domain-containing stress-associated protein 1	12.4757	-3.27093	0.00348693	0.21945	12.4757	5.79552	1.05949e-05	0.00464828	1.52048	1.46765	0.258554	0.999998	0.563573	1.05695	0.472545	0.999995	sp|Q6NNI8|SAP1_ARATH	****	Zinc finger A20 and AN1 domain-containing stress-associated protein 1	IPR000058 (Zinc finger, AN1-type), IPR002653 (Zinc finger, A20-type)	GO:0003677 (DNA binding), GO:0008270 (zinc ion binding)	1	1.05105	0.445085	1	2.36302	0.419225	27	2.04663	0.826407	0	0	0	0	0	0	19	1.42737	0.511127	0	0	0	6	9.51571	2.90049	51	4.48071	1.66096
Niben101Scf04552g02002	RING finger protein 150	12.0057	-3.27438	0.000680866	0.0856657	12.0057	3.37875	0.000512895	0.0695848	0.819645	0.0146923	0.988632	0.999998	0.627851	0.0896773	0.931244	0.999995	sp|Q5DTZ6|RN150_MOUSE	*-*-	RING finger protein 150	IPR013083 (Zinc finger, RING/FYVE/PHD-type)	GO:0005515 (protein binding), GO:0008270 (zinc ion binding)	1	0.321411	0.136107	1	0.722611	0.128199	173	4.01013	1.61925	1	0.283266	0.133891	1	0.388992	0.117755	153	3.51488	1.25865	2	0.662572	0.241141	2	0.969967	0.295656	193	5.18526	1.92214
Niben101Scf00525g04009	FAD/NAD(P)-binding oxidoreductase family protein LENGTH=367	21.2348	-3.27583	0.00436228	0.246759	21.2348	3.64612	0.00172805	0.152023	1.782	0.346874	0.772109	0.999998	1.19582	0.023417	0.98458	0.999995	AT3G44190.1	****	FAD/NAD(P)-binding oxidoreductase family protein LENGTH=367	IPR013027 (FAD-dependent pyridine nucleotide-disulphide oxidoreductase), IPR023753 (Pyridine nucleotide-disulphide oxidoreductase, FAD/NAD(P)-binding domain)	GO:0016491 (oxidoreductase activity), GO:0050660 (flavin adenine dinucleotide binding), GO:0055114 (oxidation-reduction process)	0	0	0	2	1.2991	0.230475	399	8.31369	3.35698	1	0.254626	0.120354	0	0	0	394	8.13625	2.91351	3	0.893373	0.32514	1	0.435949	0.132882	546	13.1861	4.88797
Niben101Scf24482g00010	Peptidase M50 family protein LENGTH=548	19.9779	-3.29086	0.00319515	0.209295	19.9779	2.66483	0.0156733	0.489349	1.43436	0.172386	0.88205	0.999998	1.22259	-0.79841	0.487135	0.999995	AT5G35220.1	***-	Peptidase M50 family protein LENGTH=548			0	0	0	2	1.11831	0.1984	421	7.55131	3.04914	7	1.53434	0.725234	4	1.20401	0.364475	405	7.1995	2.57807	0	0	0	4	1.50112	0.457556	499	10.3739	3.84552
Niben101Scf02543g01008	1-aminocyclopropane-1-carboxylate oxidase 3	23.5577	-3.29777	0.00675364	0.306789	23.5577	2.29038	0.0549437	0.756347	1.39724	0.785982	0.544252	0.999998	2.21593	-1.79338	0.159071	0.999995	sp|Q08507|ACCO3_PETHY	***-	1-aminocyclopropane-1-carboxylate oxidase 3	IPR005123 (Oxoglutarate/iron-dependent dioxygenase), IPR026992 (Non-haem dioxygenase N-terminal domain), IPR027443 (Isopenicillin N synthase-like)	GO:0016491 (oxidoreductase activity), GO:0016706 (oxidoreductase activity, acting on paired donors, with incorporation or reduction of molecular oxygen, 2-oxoglutarate as one donor, and incorporation of one atom each of oxygen into both donors), GO:0055114 (oxidation-reduction process)	0	0	0	0	0	0	261	6.41048	2.58849	6	1.80087	0.851219	0	0	0	665	16.1875	5.79658	0	0	0	5	2.56942	0.783185	323	9.19505	3.40853
Niben101Scf05080g01012	Vacuolar protein sorting-associated protein VTA1 homolog	7.31293	-3.29842	0.00203014	0.165401	7.31293	2.69747	0.0097378	0.397296	0.45421	0.0957511	0.934174	0.999998	0.491402	-0.696708	0.539647	0.999995	sp|Q55B11|VTA1_DICDI	*-*-	Vacuolar protein sorting-associated protein VTA1 homolog	IPR023175 (Vacuolar protein sorting-associate protein Vta1/Callose synthase, N-terminal domain)		0	0	0	0	0	0	130	2.42749	0.980196	3	0.68457	0.323576	2	0.626719	0.18972	145	2.68343	0.96091	0	0	0	1	0.390688	0.119086	155	3.35466	1.24354
Niben101Scf04871g24026	Delta(8)-fatty-acid desaturase	5.03381	-3.31271	0.00145539	0.138002	5.03381	2.73407	0.00715132	0.343103	0.452264	0.0330899	0.976579	0.999998	0.419925	-0.611732	0.579819	0.999995	sp|Q9FR82|SLD1_BOROF	*-*-	Delta(8)-fatty-acid desaturase	IPR001199 (Cytochrome b5-like heme/steroid binding domain)	GO:0020037 (heme binding)	0	0	0	4	2.27059	0.402827	101	1.83911	0.742613	0	0	0	3	0.916717	0.277508	152	2.74307	0.982267	4	1.04097	0.378856	0	0	0	125	2.63814	0.977937
Niben101Scf04122g06005	NAD(P)H dehydrogenase B3 LENGTH=580	11.4073	-3.31883	0.00243233	0.179828	11.4073	4.59115	8.73332e-05	0.0230491	0.629113	2.00888	0.1147	0.999998	0.173722	-0.736571	0.582249	0.999995	AT4G21490.1	***-	NAD(P)H dehydrogenase B3 LENGTH=580	IPR011992 (EF-hand domain pair), IPR013027 (FAD-dependent pyridine nucleotide-disulphide oxidoreductase), IPR023753 (Pyridine nucleotide-disulphide oxidoreductase, FAD/NAD(P)-binding domain)	GO:0005509 (calcium ion binding), GO:0016491 (oxidoreductase activity), GO:0050660 (flavin adenine dinucleotide binding), GO:0055114 (oxidation-reduction process)	0	0	0	0	0	0	51	0.832155	0.336015	0	0	0	0	0	0	90	1.4554	0.521167	0	0	0	5	1.70694	0.520294	195	3.68782	1.36705
Niben101Scf00127g04010	Heat shock 70 kDa protein 5	29.2013	-3.33608	0.00564262	0.28258	29.2013	2.76689	0.0210836	0.547882	2.84164	-0.328416	0.787785	0.999998	2.70002	-0.24077	0.842841	0.999995	sp|Q9S9N1|HSP7E_ARATH	*-*-	Heat shock 70 kDa protein 5	IPR013126 (Heat shock protein 70 family), IPR029047 (Heat shock protein 70kD, peptide-binding domain), IPR029048 (Heat shock protein 70kD, C-terminal domain)		5	0.93371	0.395396	4	1.67937	0.297938	1362	18.343	7.40672	4	0.658318	0.311167	14	3.1641	0.957833	1216	16.2306	5.81203	4	0.769919	0.280209	1	0.281779	0.0858892	1410	22.0097	8.15883
Niben101Scf03194g01005	ABC transporter ATP-binding protein NatA	7.72108	-3.33623	0.00404696	0.237964	7.72108	3.01077	0.00890458	0.38566	0.622893	0.217382	0.860032	0.999998	0.541981	-0.542846	0.657339	0.999995	sp|P46903|NATA_BACSU	*-**	ABC transporter ATP-binding protein NatA	IPR003439 (ABC transporter-like), IPR026082 (ABC transporter A, ABCA), IPR027417 (P-loop containing nucleoside triphosphate hydrolase)	GO:0005215 (transporter activity), GO:0005524 (ATP binding), GO:0006810 (transport), GO:0016021 (integral component of membrane), GO:0016887 (ATPase activity)	0	0	0	1	0.377562	0.0669837	240	2.90675	1.17372	1	0.148006	0.0699579	0	0	0	362	4.34523	1.55598	1	0.173096	0.0629978	0	0	0	347	4.87111	1.80568
Niben101Scf02338g00006	ferrochelatase 1 LENGTH=466	9.69264	-3.3465	0.0025444	0.186261	9.69264	2.99351	0.00632996	0.321836	0.671074	-0.105095	0.928972	0.999998	0.607581	-0.247893	0.831833	0.999995	AT5G26030.1	****	ferrochelatase 1 LENGTH=466	IPR001015 (Ferrochelatase)	GO:0004325 (ferrochelatase activity), GO:0006783 (heme biosynthetic process)	2	0.538947	0.228226	0	0	0	183	3.55647	1.43606	1	0.237493	0.112256	0	0	0	248	4.77669	1.71049	1	0.277753	0.101087	0	0	0	229	5.15828	1.91213
Niben101Scf11215g00029	Cytochrome P450 superfamily protein LENGTH=520	30.0038	-3.35167	0.00189859	0.160679	30.0038	3.56017	0.00105847	0.112092	1.49335	0.688833	0.54327	0.999998	0.985856	-0.480331	0.673728	0.999995	AT2G26710.1	***-	Cytochrome P450 superfamily protein LENGTH=520	IPR001128 (Cytochrome P450)	GO:0005506 (iron ion binding), GO:0016705 (oxidoreductase activity, acting on paired donors, with incorporation or reduction of molecular oxygen), GO:0020037 (heme binding), GO:0055114 (oxidation-reduction process)	3	0.757801	0.320904	3	1.70372	0.302259	212	3.86208	1.55947	3	0.667866	0.31568	2	0.611426	0.18509	380	6.86083	2.4568	3	0.781085	0.284273	6	2.28693	0.697078	447	9.43832	3.49871
Niben101Scf04703g01003	Protein Ycf2	68.4977	-3.35223	0.0202361	0.489747	68.4977	3.3444	0.020643	0.543945	11.4988	-0.725728	0.617895	0.999998	11.4988	0.717902	0.621996	0.999995	sp|Q3C1N4|YCF2_NICSY	*-*-	Protein Ycf2	IPR008543 (Uncharacterised protein family Ycf2)	GO:0005524 (ATP binding), GO:0009507 (chloroplast)	7	14.384	6.09117	34	157.074	27.8667	9	1.33376	0.538557	8	14.4879	6.84801	14	34.8169	10.5398	8	1.17498	0.42075	9	19.062	6.93754	13	40.3081	12.2863	46	7.90121	2.92892
Niben101Scf01025g05001	RNA-binding protein 38	8.77746	-3.35623	0.00350428	0.21945	8.77746	3.11921	0.0063012	0.321067	1.17993	-0.161549	0.894888	0.999998	1.06415	-0.0754767	0.950488	0.999995	sp|Q7T3I7|RBM38_XENLA	*-**	RNA-binding protein 38	IPR012677 (Nucleotide-binding alpha-beta plait domain)	GO:0000166 (nucleotide binding), GO:0003676 (nucleic acid binding)	0	0	0	0	0	0	214	7.90624	3.19246	0	0	0	2	1.23998	0.375365	170	6.22462	2.22898	0	0	0	0	0	0	223	9.5491	3.53978
Niben101Scf07089g02011	UDP-Glycosyltransferase superfamily protein LENGTH=488	6.70721	-3.37343	0.00706301	0.313028	6.70721	2.96994	0.0168694	0.505688	0.972074	0.261971	0.841175	0.999998	0.525679	-0.665461	0.608261	0.999995	AT5G12890.1	***-	UDP-Glycosyltransferase superfamily protein LENGTH=488	IPR002213 (UDP-glucuronosyl/UDP-glucosyltransferase)	GO:0008152 (metabolic process), GO:0016758 (transferase activity, transferring hexosyl groups)	1	0.299317	0.126751	9	6.05645	1.07448	2	0.0431731	0.0174328	6	1.58277	0.748125	7	2.53577	0.767625	8	0.171151	0.0612877	2	0.617027	0.224565	5	2.25823	0.688332	216	5.40429	2.00333
Niben101Scf07942g04004	Unknown protein	5.99384	-3.37741	0.00198096	0.163839	5.99384	3.0618	0.00445751	0.267467	0.711281	0.0384028	0.97511	0.999998	0.467078	-0.354012	0.771197	0.999995			Unknown protein			1	0.687529	0.291146	1	1.54573	0.27423	41	2.03295	0.820884	0	0	0	2	1.66418	0.50378	51	2.50623	0.897456	3	2.12596	0.773736	1	1.03743	0.316219	49	2.81605	1.04389
Niben101Scf05678g01001	beta-glucan-binding protein 4 [Medicago truncatula]	19.044	-3.38324	0.00219786	0.171759	19.044	3.24426	0.00327739	0.22277	0.984579	1.45863	0.230629	0.999998	1.10115	-1.59761	0.188685	0.999995	gb|ABB69784.1|	****	beta-glucan-binding protein 4 [Medicago truncatula]	IPR005200 (Endo-1,3(4)-beta-glucanase)	GO:0016998 (cell wall macromolecule catabolic process), GO:0052861 (glucan endo-1,3-beta-glucanase activity, C-3 substituted reducing group), GO:0052862 (glucan endo-1,4-beta-glucanase activity, C-3 substituted reducing group)	2	0.536313	0.227111	0	0	0	90	1.74053	0.702809	0	0	0	1	0.32454	0.0982444	467	8.95085	3.20521	6	1.65837	0.603559	1	0.404627	0.123334	268	6.00726	2.22684
Niben101Scf04407g00002	ABC-type transporter ATP-binding protein EcsA	6.71073	-3.40665	0.00306155	0.205475	6.71073	2.70913	0.0159472	0.493623	0.341723	-0.299917	0.804514	0.999998	0.589724	-0.3976	0.737621	0.999995	sp|P55339|ECSA_BACSU	*-**	ABC-type transporter ATP-binding protein EcsA	IPR003439 (ABC transporter-like), IPR026082 (ABC transporter A, ABCA), IPR027417 (P-loop containing nucleoside triphosphate hydrolase)	GO:0005215 (transporter activity), GO:0005524 (ATP binding), GO:0006810 (transport), GO:0016021 (integral component of membrane), GO:0016887 (ATPase activity)	5	0.832799	0.352663	0	0	0	127	1.52555	0.616	0	0	0	0	0	0	415	4.94058	1.76917	1	0.171677	0.0624814	3	0.753977	0.22982	142	1.97702	0.732867
Niben101Scf00471g01002	Unknown protein	12.0181	-3.40997	0.000612031	0.0801809	12.0181	2.52457	0.0086678	0.380775	1.16156	0.483181	0.659334	0.999998	1.07495	-1.36858	0.199093	0.999995			Unknown protein			2	0.92677	0.392457	0	0	0	90	3.00771	1.21448	1	0.408391	0.193034	2	1.12164	0.339541	227	7.51843	2.69228	3	1.43287	0.521487	4	2.79685	0.852508	147	5.69394	2.1107
Niben101Scf02790g05007	Charged multivesicular body protein 2a homolog 2	94.3598	-3.41679	0.00788382	0.325902	94.3598	2.96246	0.0208439	0.54554	5.06128	0.61263	0.640484	0.999998	6.41696	-1.06696	0.414631	0.999995	sp|Q54DB1|CM2A2_DICDI	***-	Charged multivesicular body protein 2a homolog 2	IPR005024 (Snf7 family)	GO:0007034 (vacuolar transport)	6	2.57783	1.09163	0	0	0	655	20.2953	8.19504	5	1.89325	0.89488	4	2.0799	0.629626	1612	49.5025	17.7264	11	4.87123	1.77287	4	2.59316	0.790422	948	34.0459	12.6205
Niben101Scf05391g02018	Optic atrophy 3 protein (OPA3) LENGTH=171	6.74232	-3.41825	0.00443217	0.249404	6.74232	3.56735	0.00344035	0.229688	0.329765	0.0830931	0.95084	0.999998	0.261114	0.0660062	0.961405	0.999995	AT1G28510.1	***-	Optic atrophy 3 protein (OPA3) LENGTH=171	IPR010754 (Optic atrophy 3-like)		0	0	0	1	1.08582	0.192637	42	1.46291	0.590706	0	0	0	0	0	0	45	1.55341	0.556263	1	0.497804	0.181174	0	0	0	54	2.18003	0.80812
Niben101Scf05283g00016	alpha/beta-Hydrolases superfamily protein LENGTH=336	20.1191	-3.43393	0.000401484	0.0607584	20.1191	3.93864	7.93679e-05	0.0216226	1.52207	0.572261	0.588706	0.999998	0.755976	-0.0675484	0.950307	0.999995	AT1G68620.1	***-	alpha/beta-Hydrolases superfamily protein LENGTH=336	IPR029058 (Alpha/Beta hydrolase fold)	GO:0008152 (metabolic process), GO:0016787 (hydrolase activity)	2	1.08859	0.460981	0	0	0	114	4.47497	1.80695	0	0	0	2	1.31748	0.398826	115	4.47394	1.60208	2	1.12203	0.408361	3	2.46389	0.751019	202	9.19048	3.40684
Niben101Scf17398g00012	Disease resistance protein	5.42567	-3.4372	0.00150054	0.140818	5.42567	3.80105	0.000614692	0.0757865	0.276434	-0.000877206	0.999403	0.999998	0.18976	0.364736	0.760649	0.999995	sp|Q9T048|DRL27_ARATH	***-	Disease resistance protein	IPR002182 (NB-ARC), IPR027417 (P-loop containing nucleoside triphosphate hydrolase)	GO:0043531 (ADP binding)	2	0.360123	0.152501	5	2.02412	0.3591	11	0.142845	0.0576794	2	0.317384	0.150018	1	0.217922	0.0659692	57	0.733593	0.262693	1	0.185594	0.0675463	3	0.815097	0.24845	92	1.38472	0.513305
Niben101Scf09131g01005	BnaA03g25960D [Brassica napus]	9.48573	-3.43865	0.00248771	0.183508	9.48573	3.01444	0.00711267	0.342768	0.625764	0.0597223	0.96104	0.999998	0.52101	-0.48393	0.688458	0.999995	emb|CDX90916.1|	*-*-	BnaA03g25960D [Brassica napus]	IPR003892 (Ubiquitin system component Cue)	GO:0005515 (protein binding)	0	0	0	0	0	0	156	3.45999	1.39711	0	0	0	5	1.86101	0.563363	127	2.79166	0.999665	0	0	0	0	0	0	197	5.06429	1.87729
Niben101Scf12216g00004	BnaAnng07940D [Brassica napus]	5.44763	-3.44829	0.0019461	0.163014	5.44763	3.36141	0.00252679	0.196682	0.474775	-0.0862682	0.944192	0.999998	0.474775	-0.000613749	0.999603	0.999995	emb|CDY45913.1|	***-	BnaAnng07940D [Brassica napus]			1	0.442102	0.187216	3	2.98186	0.529015	55	1.75362	0.708095	0	0	0	0	0	0	57	1.80118	0.644984	0	0	0	0	0	0	67	2.476	0.917833
Niben101Scf00683g03030	Fimbrin-1	15.6218	-3.458	0.00554554	0.280619	15.6218	2.81496	0.0224199	0.561862	1.48882	-0.998192	0.430674	0.999998	1.48882	0.355149	0.776843	0.999995	sp|Q7G188|FIMB1_ARATH	***-	Fimbrin-1	IPR001715 (Calponin homology domain), IPR011992 (EF-hand domain pair)	GO:0005515 (protein binding)	3	0.52021	0.220292	7	2.72897	0.48415	745	9.31677	3.76202	0	0	0	5	1.04932	0.317649	685	8.48999	3.04018	0	0	0	0	0	0	699	10.1318	3.75579
Niben101Scf04145g00026	F-box protein	9.05551	-3.46071	0.000618799	0.0801835	9.05551	7.46585	1.19592e-08	2.43324e-05	0.572858	3.37877	0.00965782	0.999998	0.113511	0.626369	0.685856	0.999995	sp|Q9FGY4|FB341_ARATH	*-*-	F-box protein	IPR001810 (F-box domain), IPR017451 (F-box associated interaction domain)	GO:0005515 (protein binding)	1	0.298016	0.1262	1	0.670014	0.118868	11	0.23642	0.095464	1	0.262648	0.124146	0	0	0	7	0.149107	0.0533937	1	0.307173	0.111795	0	0	0	174	4.33454	1.60678
Niben101Scf00693g02022	Chaperone protein HtpG	7.10184	-3.46192	0.000972454	0.105813	7.10184	4.19635	0.000145102	0.0304462	0.450035	-0.519586	0.645267	0.999998	0.450035	1.25401	0.287877	0.999995	sp|Q1CZI7|HTPG_MYXXD	*-*-	Chaperone protein HtpG	IPR001404 (Heat shock protein Hsp90 family)	GO:0005524 (ATP binding), GO:0006457 (protein folding), GO:0006950 (response to stress), GO:0051082 (unfolded protein binding)	0	0	0	1	0.849515	0.150713	109	2.97034	1.19939	1	0.333013	0.157405	1	0.457306	0.138435	42	1.13432	0.406189	0	0	0	0	0	0	92	2.90582	1.07716
Niben101Scf01942g01010	ripening regulated protein DDTFR8 [Nicotiana tabacum]	27.5139	-3.46783	0.00203833	0.165656	27.5139	3.50863	0.00186186	0.158431	2.65236	-0.460313	0.688731	0.999998	2.65236	0.501111	0.663695	0.999995	gb|AIL30486.1|	*-*-	ripening regulated protein DDTFR8 [Nicotiana tabacum]			1	0.330113	0.139792	6	4.45306	0.79002	731	17.4033	7.02728	0	0	0	3	1.19857	0.36283	527	12.4346	4.45272	1	0.340256	0.123835	4	1.99246	0.607322	599	16.5289	6.12712
Niben101Scf06763g00018	phosphatidylinositol kinase putative [Albugo laibachii Nc14]	15.6074	-3.47102	0.000887833	0.0995833	15.6074	4.3737	4.3506e-05	0.0138653	1.11862	0.836117	0.443355	0.999998	0.628684	0.0665602	0.952411	0.999995	emb|CCA25542.1|	*-*-	phosphatidylinositol kinase putative [Albugo laibachii Nc14]	IPR000270 (Phox/Bem1p), IPR009060 (UBA-like), IPR015940 (Ubiquitin-associated/translation elongation factor EF1B, N-terminal, eukaryote)	GO:0005515 (protein binding)	6	0.924947	0.391685	7	2.4261	0.430416	237	2.63491	1.06395	7	0.951038	0.449527	4	0.746287	0.225915	219	2.41307	0.864096	6	0.953367	0.346974	7	1.62829	0.496318	526	6.77805	2.51257
Niben101Scf00573g04004	Zinc finger CCCH domain-containing protein 66	14.3358	-3.47336	0.00149663	0.140818	14.3358	3.14293	0.00375183	0.239592	0.926025	-0.21393	0.852083	0.999998	0.721711	-0.116503	0.918481	0.999995	sp|Q9LUZ4|C3H66_ARATH	***-	Zinc finger CCCH domain-containing protein 66	IPR000571 (Zinc finger, CCCH-type), IPR020683 (Ankyrin repeat-containing domain)	GO:0005515 (protein binding), GO:0046872 (metal ion binding)	3	0.777122	0.329086	2	1.16477	0.206644	216	4.03528	1.6294	4	0.913192	0.431638	0	0	0	252	4.66582	1.67078	1	0.267	0.0971736	0	0	0	334	7.23215	2.6809
Niben101Scf13741g04013	p8MTCP1 [Zea mays]	8.11886	-3.48184	0.0117946	0.396336	8.11886	4.83492	0.00144196	0.136832	2.89714	-1.8327	0.200006	0.999998	2.89714	3.18578	0.0412432	0.999995	gb|ACG40676.1|	***-	p8MTCP1 [Zea mays]	IPR009069 (Cysteine alpha-hairpin motif superfamily), IPR010625 (CHCH)		0	0	0	7	31.9795	5.67352	51	7.47398	3.01792	0	0	0	0	0	0	16	2.32386	0.832151	0	0	0	2	6.13235	1.8692	26	4.41628	1.63708
Niben101Scf01764g02004	Poly [ADP-ribose] polymerase 15	7.39216	-3.49026	0.000807074	0.094743	7.39216	2.96396	0.00354084	0.233171	0.447929	0.432507	0.712494	0.999998	0.408811	-0.958807	0.404888	0.999995	sp|Q460N3|PAR15_HUMAN	--*-	Poly [ADP-ribose] polymerase 15	IPR012317 (Poly(ADP-ribose) polymerase, catalytic domain), IPR022003 (RST domain of plant C-terminal)	GO:0003950 (NAD+ ADP-ribosyltransferase activity)	1	0.326965	0.138459	0	0	0	59	1.39125	0.561773	2	0.576323	0.27241	0	0	0	114	2.66419	0.954023	1	0.337011	0.122654	3	1.4801	0.451148	76	2.07715	0.769985
Niben101Scf02705g01020	Bax inhibitor 1	46.4166	-3.49975	0.00242542	0.179828	46.4166	4.03584	0.000520234	0.0702981	4.78393	0.0123079	0.991606	0.999998	4.05313	0.52379	0.656782	0.999995	sp|Q9LD45|BI1_ARATH	***-	Bax inhibitor 1	IPR006214 (Bax inhibitor 1-related)		6	2.06907	0.876183	8	6.20237	1.10037	1014	25.2182	10.1828	2	0.607838	0.287306	4	1.66941	0.505363	740	18.2396	6.53142	10	3.5544	1.29361	6	3.12206	0.951637	1133	32.6593	12.1065
Niben101Scf00132g02004	DCD (Development and Cell Death) domain protein LENGTH=349	82.0778	-3.5072	0.00758333	0.322982	82.0778	2.85715	0.0289547	0.609903	4.9141	-0.042379	0.974556	0.999998	6.11274	-0.607678	0.646111	0.999995	AT5G42050.1	*-*-	DCD (Development and Cell Death) domain protein LENGTH=349	IPR013989 (Development/cell death domain)		9	2.83947	1.20242	8	5.67451	1.00672	822	18.7033	7.55219	6	1.66832	0.788565	1	0.381834	0.115588	2159	48.6862	17.4341	6	1.95114	0.710111	4	1.90424	0.580431	1376	36.2882	13.4518
Niben101Scf05295g05010	Phosphoglycerate kinase	89.3368	-3.51239	0.00765023	0.32474	89.3368	3.12274	0.0174869	0.516208	7.06758	-0.626417	0.63659	0.999998	7.06758	0.236765	0.857973	0.999995	sp|Q8KAE1|PGK_CHLTE	****	Phosphoglycerate kinase	IPR001576 (Phosphoglycerate kinase)	GO:0004618 (phosphoglycerate kinase activity), GO:0006096 (glycolytic process)	6	1.78422	0.75556	6	4.01137	0.711661	2279	48.8758	19.7355	7	1.83455	0.867136	8	2.87917	0.87158	1545	32.8386	11.7592	6	1.83904	0.669313	3	1.34613	0.410313	1655	41.1385	15.2497
Niben101Scf00239g07005	Alternative oxidase 3, mitochondrial	24.2639	-3.51674	0.00231056	0.177226	24.2639	4.61789	0.000115186	0.027403	1.4206	0.535211	0.657333	0.999998	0.910409	0.565937	0.650236	0.999995	sp|O03376|AOX3_SOYBN	****	Alternative oxidase 3, mitochondrial	IPR002680 (Alternative oxidase)	GO:0009916 (alternative oxidase activity), GO:0055114 (oxidation-reduction process)	1	0.237716	0.100665	0	0	0	380	6.51469	2.63056	0	0	0	1	0.287699	0.0870919	217	3.68703	1.32029	2	0.490039	0.178348	4	1.43478	0.437335	495	9.83596	3.64611
Niben101Scf04117g06010	Proteinase inhibitor type-2	6.52774	-3.52628	0.00813441	0.330134	6.52774	3.80497	0.00531789	0.294143	0.925955	-2.07359	0.134687	0.999998	0.925955	2.35228	0.0970723	0.999995	sp|Q40561|IP21_TOBAC	*-**	Proteinase inhibitor type-2	IPR003465 (Proteinase inhibitor I20, Pin2)	GO:0004867 (serine-type endopeptidase inhibitor activity)	5	4.48242	1.89816	1	2.01552	0.357575	20	1.29308	0.522131	0	0	0	0	0	0	22	1.40969	0.504797	0	0	0	0	0	0	35	2.62279	0.972248
Niben101Scf02422g01012	serpin 3 LENGTH=385	7.37495	-3.52734	0.00173203	0.153746	7.37495	2.01334	0.0568072	0.758098	0.741602	-1.80283	0.11883	0.999998	0.741602	0.288833	0.790795	0.999995	AT1G64030.1	***-	serpin 3 LENGTH=385	IPR000215 (Serpin family), IPR023795 (Serpin, conserved site), IPR023796 (Serpin domain)	GO:0005615 (extracellular space)	2	0.614044	0.260027	14	9.66365	1.71444	28	0.619982	0.250342	2	0.541169	0.255794	8	2.97262	0.899868	109	2.39197	0.85654	2	0.63291	0.230345	1	0.463272	0.14121	78	2.00178	0.742046
Niben101Scf09973g00013	17.6 kDa class I heat shock protein	18.5539	-3.54221	0.0011193	0.115804	18.5539	2.90808	0.00590354	0.313134	1.85856	-1.12359	0.323512	0.999998	1.85856	0.48945	0.658901	0.999995	sp|O82012|HSP12_SOLPE	***-	17.6 kDa class I heat shock protein	IPR008978 (HSP20-like chaperone)		1	1.00485	0.425521	0	0	0	176	12.7546	5.15016	0	0	0	1	1.21613	0.368147	120	8.6187	3.08627	0	0	0	1	1.51624	0.462166	96	8.06354	2.98909
Niben101Scf02918g00003	1-aminocyclopropane-1-carboxylate oxidase	23.5304	-3.55162	0.000497781	0.0696723	23.5304	6.62238	2.28044e-08	4.05463e-05	1.93097	4.23129	0.00114616	0.270625	0.116948	-1.16053	0.418355	0.999995	sp|Q43792|ACCO_TOBAC	***-	1-aminocyclopropane-1-carboxylate oxidase	IPR005123 (Oxoglutarate/iron-dependent dioxygenase), IPR026992 (Non-haem dioxygenase N-terminal domain), IPR027443 (Isopenicillin N synthase-like)	GO:0016491 (oxidoreductase activity), GO:0016706 (oxidoreductase activity, acting on paired donors, with incorporation or reduction of molecular oxygen, 2-oxoglutarate as one donor, and incorporation of one atom each of oxygen into both donors), GO:0055114 (oxidation-reduction process)	0	0	0	0	0	0	18	0.444864	0.179631	0	0	0	0	0	0	40	0.979765	0.350844	6	2.11932	0.771319	7	3.61966	1.10331	369	10.5702	3.91828
Niben101Scf02282g01016	Calcium-transporting ATPase 2	13.2453	-3.56056	0.00113809	0.116849	13.2453	2.68663	0.0128362	0.45742	0.816879	0.161383	0.8865	0.999998	1.15604	-1.03531	0.353832	0.999995	sp|Q9HDW7|ATC2_SCHPO	****	Calcium-transporting ATPase 2	IPR001757 (P-type ATPase), IPR023214 (HAD-like domain), IPR023298 (P-type ATPase, transmembrane domain)	GO:0000166 (nucleotide binding), GO:0005388 (calcium-transporting ATPase activity), GO:0005524 (ATP binding), GO:0016020 (membrane), GO:0016021 (integral component of membrane), GO:0046872 (metal ion binding), GO:0070588 (calcium ion transmembrane transport)	8	1.00994	0.427675	6	1.70294	0.30212	185	1.68433	0.680116	3	0.333779	0.157767	8	1.22229	0.37001	910	8.21116	2.94034	6	0.780725	0.284142	1	0.190489	0.0580631	539	5.68782	2.10843
Niben101Scf02520g00006	Phosphatidylinositol transfer protein beta isoform	16.0419	-3.58859	0.00115849	0.118325	16.0419	3.09844	0.00438923	0.26463	0.69338	1.09558	0.37433	0.999998	0.796788	-1.58573	0.192984	0.999995	sp|P53811|PIPNB_MOUSE	***-	Phosphatidylinositol transfer protein beta isoform	IPR001666 (Phosphatidylinositol transfer protein), IPR023393 (START-like domain)	GO:0005622 (intracellular), GO:0006810 (transport)	1	0.300464	0.127237	0	0	0	79	1.71187	0.691237	3	0.794417	0.375497	0	0	0	262	5.6267	2.01487	4	1.23878	0.450851	0	0	0	175	4.39526	1.62929
Niben101Scf08447g09009	U-box domain-containing protein 4	11.0487	-3.59233	0.000318228	0.0534492	11.0487	3.34006	0.000725115	0.0853514	0.567367	-0.2103	0.847307	0.999998	0.544995	-0.0419678	0.969098	0.999995	sp|Q6EUK7|PUB04_ORYSJ	*-*-	U-box domain-containing protein 4	IPR011990 (Tetratricopeptide-like helical domain), IPR013083 (Zinc finger, RING/FYVE/PHD-type)	GO:0004842 (ubiquitin-protein transferase activity), GO:0005515 (protein binding), GO:0016567 (protein ubiquitination)	1	0.443173	0.187669	1	0.996362	0.176765	96	3.06829	1.23894	3	1.17173	0.553842	1	0.536356	0.162365	81	2.56577	0.918777	1	0.456789	0.166247	1	0.668713	0.203831	97	3.59334	1.33202
Niben101Scf01543g06031	Nuclear migration protein nudC	9.45555	-3.61035	0.000544484	0.0739956	9.45555	3.74394	0.000402524	0.0587795	0.596942	-0.589637	0.599459	0.999998	0.596942	0.723225	0.524267	0.999995	sp|O35685|NUDC_MOUSE	*-*-	Nuclear migration protein nudC	IPR008978 (HSP20-like chaperone)		0	0	0	2	1.87604	0.33283	120	3.61078	1.458	0	0	0	1	0.50495	0.152858	68	2.02785	0.726154	0	0	0	1	0.629557	0.191895	95	3.31318	1.22817
Niben101Scf07951g02011	Non-specific lipid-transfer protein 2	11.0987	-3.61056	0.0131945	0.416323	11.0987	-0.997994	0.426803	0.999226	0.852505	-1.08755	0.482405	0.999998	8.45788	-3.521	0.00967445	0.999995	sp|Q03461|NLTP2_TOBAC	****	Non-specific lipid-transfer protein 2	IPR000528 (Plant lipid transfer protein/Par allergen), IPR016140 (Bifunctional inhibitor/plant lipid transfer protein/seed storage helical domain)	GO:0006869 (lipid transport), GO:0008289 (lipid binding)	0	0	0	1	1.58344	0.280919	111	5.63808	2.2766	13	8.06926	3.8141	0	0	0	1196	60.207	21.5595	0	0	0	0	0	0	68	4.0033	1.48399
Niben101Scf09189g00005	Zinc finger A20 and AN1 domain-containing stress-associated protein 1	23.9511	-3.61997	0.000626845	0.0805115	23.9511	4.09064	0.000187389	0.0363814	1.36731	-0.193421	0.866958	0.999998	1.36731	0.664096	0.576215	0.999995	sp|Q6NNI8|SAP1_ARATH	****	Zinc finger A20 and AN1 domain-containing stress-associated protein 1	IPR000058 (Zinc finger, AN1-type), IPR002653 (Zinc finger, A20-type)	GO:0003677 (DNA binding), GO:0008270 (zinc ion binding)	3	3.28532	1.39122	0	0	0	85	6.71316	2.7107	1	0.96514	0.456192	1	1.32537	0.401214	51	3.99195	1.42948	0	0	0	0	0	0	100	9.15397	3.3933
[truncated: 172 more rows]
[truncated: 9 more columns]
