# Supplementary material for: Transcriptomic changes associated with infection of Nicotiana benthamiana plants with tomato ringspot virus (genus Nepovirus) during the acute symptomatic stage and after symptom recovery
Source: PLoS One. 2025 Sep 2;20(9):e0328517. doi: 10.1371/journal.pone.0328517 (PMC12404439; doi:10.1371/journal.pone.0328517)
Supplement: S4 File — (XLSX) [file pone.0328517.s009.xlsx]

## Sheet: Read me first
S4 File. List of DEGs for the comparison of mock-inoculated leaves (10 dpi) to mock-inoculated leaves (3 dpi)
Only DEGs with significant differential expression in the mock (10 dpi) vs mock (3 dpi) comparison are shown. The criteria used for selection were: absolute fold change ≥2 or ≤0.5 (corresponding to log2fold ≥1 or ≤-1) p value ≤0.05 and max group mean ≥5.0. The values for each selected genes are also shown for the other pairwise comparisons. P-value or FDR values below 0.05 are highlighted in red …
For each pairwise comparison, log2fold values for DEGs that are significantly up-regulated are highlighted with blue fill color and those that are significantly down-regulated are highlighted with salmon fill color. Darker shades indicate greater differential expression compared to the recovered vs mock comparison. Lighter shades indicate smaller differential expression compared to the recovered …

## Sheet: RNA seq data
		Mock_10dpi vs. Mock_3dpi				Symptomatic_3dpi vs, Mock_3dpi				Recovered_10dpi vs. Mock_10dpi				Recovered_10dpi vs. Symptomatic_3dpi									Mock 10 dpi Repeat 1			Mock 10 dpi Repeat 2			Mock 10 dpi Repeat 3			Mock 3 dpi Repeat 1			Mock 3 dpi Repeat 2			Mock 3 dpi Repeat 3			Recov. 10 dpi Repeat 1			Recov. 10 dpi Repeat 2			Recov. 10 dpi Repeat 3
Name	Human-Readable-Description	Max group means	Log fold change	P-value	FDR p-value	Max group means	Log fold change	P-value	FDR p-value	Max group means	Log fold change	P-value	FDR p-value	Max group means	Log fold change	P-value	FDR p-value	Blast-Hit-Accession	AHRD-Quality-Code	Human-Readable-Description	Interpro-ID (Description)	Gene-Ontology-ID (Name)	Total counts	TPM	RPKM	Total counts	TPM	RPKM	Total counts	TPM	RPKM	Total counts	TPM	RPKM	Total counts	TPM	RPKM	Total counts	TPM	RPKM	Total counts	TPM	RPKM	Total counts	TPM	RPKM	Total counts	TPM	RPKM
Niben101Scf11624g00001	MLP-like protein 43	5.13268	2.74982	0.0467301	0.999995	0.558362	-2.57574	0.129798	0.900983	5.13268	-0.445436	0.725384	0.999998	4.93533	4.88013	0.00241275	0.179828	sp|Q9SSK5|MLP43_ARATH	***-	MLP-like protein 43	IPR000916 (Bet v I domain), IPR023393 (START-like domain)	GO:0006952 (defense response), GO:0009607 (response to biotic stimulus)	0	0	0	5	6.87568	1.21982	796	35.1129	14.1782	0	0	0	0	0	0	107	4.67783	1.67509	2	1.26088	0.458893	0	0	0	757	38.7035	14.3471
Niben101Scf04641g00012	Short-chain dehydrogenase reductase 3b	10.0341	1.95829	0.0436518	0.999995	1.75029	-0.8803	0.387357	0.999226	10.0341	-0.794049	0.401988	0.999998	7.26249	2.04454	0.0401484	0.613438	sp|Q94K41|SDR3B_ARATH	****	Short-chain dehydrogenase reductase 3b	IPR002347 (Glucose/ribitol dehydrogenase)	GO:0008152 (metabolic process), GO:0016491 (oxidoreductase activity)	10	3.99889	1.6934	18	16.1829	2.87102	2193	63.2456	25.5379	3	1.05729	0.49975	7	3.3878	1.02555	364	10.404	3.72557	9	3.70958	1.35009	4	2.41361	0.735692	1590	53.1484	19.7017
Niben101Scf01959g01001	product [Oryza sativa Japonica Group]	10.3431	-1.97673	0.0346765	0.999995	10.3431	-0.947421	0.300739	0.999226	4.3885	0.649939	0.493592	0.999998	7.06208	-0.379375	0.68309	0.999949	ref|NP_001047761.1|	*-*-	product [Oryza sativa Japonica Group]			8	4.36735	1.84943	13	15.9557	2.83071	124	4.88204	1.97132	21	10.1037	4.77572	22	14.5355	4.40018	1564	61.0272	21.8533	9	5.06423	1.84311	17	14.0037	4.26848	417	19.0291	7.05392
Niben101Scf10735g00016	Major pollen allergen Bet v 1-M/N	5.60566	-2.06021	0.0437532	0.999995	5.60566	-1.30481	0.186601	0.96002	1.59062	0.0160855	0.988053	0.999998	5.34841	-0.739317	0.478084	0.999732	sp|P43186|BEV1M_BETPN	***-	Major pollen allergen Bet v 1-M/N	IPR000916 (Bet v I domain), IPR023393 (START-like domain), IPR024949 (Bet v I type allergen)	GO:0006952 (defense response), GO:0009607 (response to biotic stimulus)	2	1.42137	0.601903	2	3.19559	0.566932	166	8.50818	3.43551	13	8.14243	3.84868	3	2.58034	0.78112	670	34.0338	12.1872	3	2.19756	0.799794	4	4.28947	1.30747	121	7.18812	2.66458
Niben101Scf02124g00007	unknown protein; BEST Arabidopsis thaliana protein match is: unknown protein . LENGTH=466	5.34155	-2.1763	0.0389432	0.999995	5.34155	-1.48827	0.150758	0.928273	1.8125	0.0216202	0.98409	0.999998	2.71547	-0.66641	0.532064	0.999949	AT2G24100.1	***-	unknown protein; BEST Arabidopsis thaliana protein match is: unknown protein . LENGTH=466			4	0.98811	0.418432	3	1.66614	0.295591	400	7.12619	2.87748	19	4.1365	1.9552	4	1.19587	0.362014	2168	38.2793	13.7074	0	0	0	4	1.49098	0.454466	651	13.4425	4.98302
Niben101Scf03913g01045	Expansin-like A2	6.48525	-2.48599	0.0276085	0.999995	6.48525	-1.60419	0.142299	0.91897	2.29339	0.87922	0.446347	0.999998	3.24002	-0.00258686	0.998157	0.999989	sp|Q9SVE5|EXLA2_ARATH	***-	Expansin-like A2	IPR007118 (Expansin/Lol pI)	GO:0005576 (extracellular region), GO:0019953 (sexual reproduction)	5	1.94143	0.822132	1	0.872963	0.154873	97	2.71628	1.09681	5	1.71102	0.808748	1	0.469928	0.142256	1862	51.6762	18.5048	3	1.20065	0.436972	3	1.75768	0.535759	491	15.9363	5.90745
Niben101Scf02622g12037	ATP synthase subunit 9, mitochondrial	5.00422	-2.52534	0.0276882	0.999995	5.00422	-0.991013	0.367258	0.999226	1.99832	0.718266	0.541791	0.999998	3.0491	-0.816063	0.470459	0.999732	sp|Q07060|ATP9_PETSP	*-**	ATP synthase subunit 9, mitochondrial	IPR000454 (ATPase, F0 complex, subunit C), IPR002379 (V-ATPase proteolipid subunit C-like domain)	GO:0015078 (hydrogen ion transmembrane transporter activity), GO:0015986 (ATP synthesis coupled proton transport), GO:0015991 (ATP hydrolysis coupled proton transport), GO:0033177 (proton-transporting two-sector ATPase complex, proton-transporting domain), GO:0045263 (proton-transporting ATP synthase complex, coupling factor F(o))	4	3.10849	1.31634	2	3.49432	0.619931	104	5.82874	2.35358	11	7.53383	3.56101	31	29.1562	8.82613	132	7.332	2.62552	7	5.60699	2.04065	5	5.86308	1.78713	90	5.84635	2.1672
Niben101Scf00109g10013	Nodulin-like / Major Facilitator Superfamily protein LENGTH=525	5.02769	-2.67305	0.0152877	0.999995	5.02769	-2.31468	0.0331719	0.644772	1.66047	0.616658	0.584455	0.999998	2.50322	0.25828	0.816423	0.999949	AT2G34350.1	***-	Nodulin-like / Major Facilitator Superfamily protein LENGTH=525	IPR010658 (Nodulin-like), IPR020846 (Major facilitator superfamily domain)		3	0.732834	0.310331	1	0.549197	0.0974335	345	6.07792	2.4542	26	5.59747	2.64575	4	1.18256	0.357984	1932	33.7326	12.0793	2	0.503567	0.183271	7	2.58017	0.786463	530	10.8221	4.01168
Niben101Scf09882g00006	BnaC06g09800D [Brassica napus]	14.6489	-2.80429	0.0142689	0.999995	14.6489	-0.935613	0.396674	0.999226	3.57409	1.09838	0.344481	0.999998	12.9455	-0.770292	0.492365	0.999732	emb|CDX87918.1|	***-	BnaC06g09800D [Brassica napus]			2	0.924428	0.391465	2	2.07834	0.368721	324	10.8004	4.36109	3	1.22208	0.577639	3	1.6782	0.508024	3623	119.694	42.8611	7	3.33491	1.21373	7	4.88211	1.48812	560	21.6364	8.02043
Niben101Scf01623g18009	RING/FYVE/PHD zinc finger superfamily protein LENGTH=221	7.39282	-2.80436	0.0294582	0.999995	7.39282	-1.58857	0.201073	0.971507	0.806573	-0.823561	0.554458	0.999998	4.63665	-2.03935	0.131271	0.865021	AT1G02610.1	****	RING/FYVE/PHD zinc finger superfamily protein LENGTH=221	IPR011016 (Zinc finger, RING-CH-type), IPR013083 (Zinc finger, RING/FYVE/PHD-type), IPR022143 (Protein of unknown function DUF3675)	GO:0008270 (zinc ion binding)	5	2.4581	1.04093	0	0	0	60	2.12732	0.858989	13	5.63258	2.66235	0	0	0	1551	54.5005	19.5161	0	0	0	1	0.741816	0.226113	144	5.9176	2.19361
Niben101Scf03886g03003	Bidirectional sugar transporter N3	7.4252	-2.89267	0.0242911	0.999995	7.4252	-2.4091	0.056681	0.757599	1.62048	0.272962	0.836518	0.999998	4.78893	-0.210604	0.871628	0.999949	sp|P93332|NOD3_MEDTR	***-	Bidirectional sugar transporter N3	IPR018179 (SWEET sugar transporter, plants)	GO:0016021 (integral component of membrane)	2	0.904613	0.383074	0	0	0	340	11.0908	4.47836	31	12.3574	5.84099	2	1.09482	0.331423	1391	44.9696	16.1032	7	3.26343	1.18771	3	2.04749	0.624095	61	2.3063	0.854928
Niben101Scf08633g00003	Xyloglucan endotransglucosylase/hydrolase protein 3	5.19907	-2.96938	0.0172171	0.999995	5.19907	-2.75941	0.02412	0.571805	1.74891	1.82746	0.148882	0.999998	1.74891	1.61749	0.193291	0.924666	sp|Q9LJR7|XTH3_ARATH	****	Xyloglucan endotransglucosylase/hydrolase protein 3	IPR013320 (Concanavalin A-like lectin/glucanase domain), IPR016455 (Xyloglucan endotransglucosylase/hydrolase)	GO:0004553 (hydrolase activity, hydrolyzing O-glycosyl compounds), GO:0005618 (cell wall), GO:0005975 (carbohydrate metabolic process), GO:0006073 (cellular glucan metabolic process), GO:0016762 (xyloglucan:xyloglucosyl transferase activity), GO:0048046 (apoplast)	2	0.959175	0.406179	1	1.07823	0.19129	56	1.9369	0.782101	6	2.53602	1.1987	0	0	0	1173	40.2092	14.3985	10	4.94323	1.79907	0	0	0	232	9.30056	3.44764
Niben101Ctg11091g00003	Xyloglucan endotransglucosylase/hydrolase protein 24	20.1244	-3.01744	0.0200029	0.999995	20.1244	-0.681505	0.582018	0.999226	5.90011	1.87107	0.152564	0.999998	19.6517	-0.464858	0.709862	0.999949	sp|P24806|XTH24_ARATH	****	Xyloglucan endotransglucosylase/hydrolase protein 24	IPR008264 (Beta-glucanase), IPR013320 (Concanavalin A-like lectin/glucanase domain)	GO:0004553 (hydrolase activity, hydrolyzing O-glycosyl compounds), GO:0005975 (carbohydrate metabolic process)	2	1.59723	0.676374	5	8.97741	1.59269	34	1.95825	0.79072	0	0	0	2	1.93307	0.585176	2925	166.964	59.7881	15	12.3473	4.49375	2	2.41009	0.734621	504	33.645	12.4719
Niben101Scf05702g02010	Xyloglucan endotransglucosylase/hydrolase protein 22	5.29379	-3.21287	0.0160927	0.999995	15.4998	0.613167	0.614364	0.999226	2.02845	1.97464	0.144899	0.999998	15.4998	-1.8514	0.134935	0.868304	sp|Q38857|XTH22_ARATH	****	Xyloglucan endotransglucosylase/hydrolase protein 22	IPR008264 (Beta-glucanase), IPR010713 (Xyloglucan endo-transglycosylase, C-terminal), IPR013320 (Concanavalin A-like lectin/glucanase domain)	GO:0004553 (hydrolase activity, hydrolyzing O-glycosyl compounds), GO:0005618 (cell wall), GO:0005975 (carbohydrate metabolic process), GO:0006073 (cellular glucan metabolic process), GO:0016762 (xyloglucan:xyloglucosyl transferase activity), GO:0048046 (apoplast)	2	0.77438	0.327925	0	0	0	68	1.89882	0.766725	2	0.682477	0.322586	0	0	0	1570	43.4493	15.5588	5	1.99543	0.72623	2	1.16848	0.356164	417	13.4963	5.00296
Niben101Scf01897g07006	Abscisic acid receptor PYR1	6.35508	-3.37998	0.0139758	0.999995	6.35508	-2.40699	0.0623195	0.774854	0.920806	1.03712	0.47578	0.999998	1.63027	0.0641295	0.96281	0.999949	sp|O49686|PYR1_ARATH	***-	Abscisic acid receptor PYR1	IPR019587 (Polyketide cyclase/dehydrase), IPR023393 (START-like domain)		1	0.854592	0.361892	0	0	0	38	2.34204	0.945691	0	0	0	2	2.06856	0.626193	843	51.4927	18.439	3	2.64255	0.961746	0	0	0	68	4.85759	1.80067
Niben101Scf07951g02011	Non-specific lipid-transfer protein 2	8.45788	-3.521	0.00967445	0.999995	11.0987	-0.997994	0.426803	0.999226	0.852505	-1.08755	0.482405	0.999998	11.0987	-3.61056	0.0131945	0.416323	sp|Q03461|NLTP2_TOBAC	****	Non-specific lipid-transfer protein 2	IPR000528 (Plant lipid transfer protein/Par allergen), IPR016140 (Bifunctional inhibitor/plant lipid transfer protein/seed storage helical domain)	GO:0006869 (lipid transport), GO:0008289 (lipid binding)	0	0	0	1	1.58344	0.280919	111	5.63808	2.2766	13	8.06926	3.8141	0	0	0	1196	60.207	21.5595	0	0	0	0	0	0	68	4.0033	1.48399
Niben101Scf07244g00001	Xyloglucan endotransglucosylase/hydrolase protein 22	6.31605	-3.93419	0.00147021	0.999995	6.31605	-0.704395	0.515352	0.999226	3.38732	3.0685	0.0139875	0.999998	5.10913	-0.1613	0.883002	0.999949	sp|Q38857|XTH22_ARATH	****	Xyloglucan endotransglucosylase/hydrolase protein 22	IPR008264 (Beta-glucanase), IPR013320 (Concanavalin A-like lectin/glucanase domain), IPR016455 (Xyloglucan endotransglucosylase/hydrolase)	GO:0004553 (hydrolase activity, hydrolyzing O-glycosyl compounds), GO:0005618 (cell wall), GO:0005975 (carbohydrate metabolic process), GO:0006073 (cellular glucan metabolic process), GO:0016762 (xyloglucan:xyloglucosyl transferase activity), GO:0048046 (apoplast)	1	0.448242	0.189816	0	0	0	50	1.61635	0.652663	1	0.395045	0.186726	1	0.542491	0.164222	1621	51.9343	18.5972	4	1.84806	0.672594	5	3.38181	1.03081	609	22.8183	8.45856
Niben101Scf03694g02003	metallocarboxypeptidase inhibitor [Solanum tuberosum]	9.11762	-4.17408	0.000945707	0.999995	9.11762	-3.67778	0.00275661	0.204098	0.496253	-3.0907	0.053259	0.999998	2.52887	-3.58699	0.0225336	0.505091	dbj|BAA21495.1|	***-	metallocarboxypeptidase inhibitor [Solanum tuberosum]	IPR004231 (Carboxypeptidase A inhibitor-like)		2	1.1466	0.485548	3	3.86676	0.686005	19	0.785574	0.317207	50	25.2631	11.9411	1	0.693844	0.21004	1036	42.4523	15.2018	0	0	0	0	0	0	16	0.766752	0.284229
Niben101Scf28590g00003	Photosystem II CP43 reaction center protein	42.9768	-4.76166	0.00232259	0.999995	42.9768	-5.09659	0.00114612	0.117328	2.09601	0.0708983	0.964599	0.999998	2.09601	0.405837	0.799904	0.999949	sp|Q2MIJ1|PSBC_SOLBU	*-**	Photosystem II CP43 reaction center protein	IPR000932 (Photosystem antenna protein-like)	GO:0009521 (photosystem), GO:0009767 (photosynthetic electron transport chain), GO:0016020 (membrane), GO:0016168 (chlorophyll binding), GO:0019684 (photosynthesis, light reaction)	10	12.3569	5.23276	0	0	0	11	0.980292	0.395832	242	263.548	124.571	9	13.4596	4.07449	9	0.7949	0.284646	8	10.1893	3.70835	4	7.45826	2.27335	8	0.826331	0.306314
[truncated: 9 more columns]
