# Supplementary material for: Transcriptomic changes associated with infection of Nicotiana benthamiana plants with tomato ringspot virus (genus Nepovirus) during the acute symptomatic stage and after symptom recovery
Source: PLoS One. 2025 Sep 2;20(9):e0328517. doi: 10.1371/journal.pone.0328517 (PMC12404439; doi:10.1371/journal.pone.0328517)
Supplement: S5 File — (XLSX) [file pone.0328517.s010.xlsx]

## Sheet: SympVsMock
Enriched GOs for upregulated genes: 537 upregulated genes (338 with GO annotations), 12 significant GOs									Enriched GOs for downregulated genes: 383 upregulated genes (260 with GO annotations), 52 significant GOs
Biological Processes (P)									Biological Processes (P)
GO term	Ontology	Description	Number in input list	Number in Reference transcriptome	p-value	FDR			GO term	Ontology	Description	Number in input list	Number in Reference transcriptome	p-value	FDR
GO:0006457	P	protein folding	24	269	1.4e-14	2.3e-12			GO:0015979	P	photosynthesis	97	387	6.7e-109	7e-107
GO:0009056	P	catabolic process	17	619	0.00053	0.041			GO:0009765	P	photosynthesis, light harvesting	52	74	7.9e-76	4.2e-74
									GO:0019684	P	photosynthesis, light reaction	59	176	4.4e-71	1.5e-69
Molecular Function (F)									GO:0006091	P	generation of precursor metabolites and energy	64	473	3e-55	7.9e-54
GO term	Ontology	Description	Number in input list	Number in Reference transcriptome	p-value	FDR			GO:0044237	P	cellular metabolic process	157	9684	1.2e-22	2.5e-21
GO:0051082	F	unfolded protein binding	19	147	2e-14	1.8e-12			GO:0008152	P	metabolic process	196	14731	9e-21	1.6e-19
GO:0005515	F	protein binding	102	6451	1.9e-05	0.00084			GO:0009987	P	cellular process	165	11678	1e-17	1.5e-16
GO:0051087	F	chaperone binding	5	34	5.6e-05	0.0016			GO:0033014	P	tetrapyrrole biosynthetic process	5	53	0.00011	0.0015
GO:0043169	F	cation binding	65	4230	0.002	0.02			GO:0033013	P	tetrapyrrole metabolic process	5	62	0.00023	0.0027
GO:0072509	F	divalent inorganic cation transmembrane transporter activity	5	81	0.0023	0.02			GO:1901564	P	organonitrogen compound metabolic process	37	2433	0.00027	0.0029
GO:0043167	F	ion binding	69	4535	0.0018	0.02			GO:1901566	P	organonitrogen compound biosynthetic process	30	1893	0.00057	0.0054
GO:0005509	F	calcium ion binding	13	448	0.0015	0.02			GO:0043043	P	peptide biosynthetic process	22	1251	0.00087	0.0065
GO:0046872	F	metal ion binding	65	4218	0.0018	0.02			GO:0043604	P	amide biosynthetic process	22	1251	0.00087	0.0065
GO:0005488	F	binding	229	18833	0.0018	0.02			GO:0006412	P	translation	22	1237	0.00075	0.0065
GO:0004722	F	protein serine/threonine phosphatase activity	5	80	0.0022	0.02			GO:0006518	P	peptide metabolic process	22	1273	0.0011	0.0076
									GO:0043603	P	cellular amide metabolic process	22	1281	0.0012	0.0077
									GO:0051186	P	cofactor metabolic process	10	380	0.0015	0.0094
									GO:0051188	P	cofactor biosynthetic process	6	206	0.0083	0.048
									Molecular Function (F)
									GO term	Ontology	Description	Number in input list	Number in Reference transcriptome	p-value	FDR
									GO:0016168	F	chlorophyll binding	7	35	4.9e-08	2.8e-06
									GO:0042132	F	fructose 1,6-bisphosphate 1-phosphatase activity	5	17	8.4e-07	2.4e-05
									GO:0050308	F	sugar-phosphatase activity	5	21	2e-06	3.9e-05
									GO:0019203	F	carbohydrate phosphatase activity	5	23	3e-06	4.4e-05
									GO:0016830	F	carbon-carbon lyase activity	7	148	0.0003	0.0029
									GO:0003735	F	structural constituent of ribosome	20	990	0.00028	0.0029
									GO:0005198	F	structural molecule activity	20	1095	0.00095	0.0079
									Cellular Component (C)
									GO term	Ontology	Description	Number in input list	Number in Reference transcriptome	p-value	FDR
									GO:0044436	C	thylakoid part	43	259	2.8e-40	4.9e-39
									GO:0009579	C	thylakoid	43	259	2.8e-40	4.9e-39
									GO:0009521	C	photosystem	41	243	1.1e-38	1.3e-37
									GO:0034357	C	photosynthetic membrane	41	254	5.6e-38	4.9e-37
									GO:0016020	C	membrane	110	4231	6.6e-30	4.6e-29
									GO:0098796	C	membrane protein complex	42	684	2.2e-23	1.3e-22
									GO:0009538	C	photosystem I reaction center	14	20	5.2e-21	2.6e-20
									GO:0009522	C	photosystem I	21	124	2.9e-20	1.3e-19
									GO:0009523	C	photosystem II	18	94	2.2e-18	8.6e-18
									GO:0032991	C	macromolecular complex	69	2845	3.4e-16	1.2e-15
									GO:0043234	C	protein complex	49	1733	7.2e-14	2.3e-13
									GO:0042651	C	thylakoid membrane	9	56	3.1e-09	9.1e-09
									GO:0044464	C	cell part	83	5490	1.3e-08	3.1e-08
									GO:0005623	C	cell	83	5490	1.3e-08	3.1e-08
									GO:0005622	C	intracellular	80	5239	1.7e-08	4e-08
									GO:1990204	C	oxidoreductase complex	9	72	2.3e-08	5e-08
									GO:0044424	C	intracellular part	75	4847	3.4e-08	7e-08
									GO:0009654	C	photosystem II oxygen evolving complex	7	38	8e-08	1.6e-07
									GO:0044425	C	membrane part	46	2398	9.8e-08	1.8e-07
									GO:0019898	C	extrinsic component of membrane	6	41	2.3e-06	4.1e-06
									GO:0005840	C	ribosome	20	988	0.00027	0.00045
									GO:0030529	C	intracellular ribonucleoprotein complex	20	1122	0.0013	0.0019
									GO:1902494	C	catalytic complex	9	303	0.0012	0.0019
									GO:1990904	C	ribonucleoprotein complex	20	1122	0.0013	0.0019
									GO:0043232	C	intracellular non-membrane-bounded organelle	23	1589	0.0073	0.0098
									GO:0043228	C	non-membrane-bounded organelle	23	1589	0.0073	0.0098
									GO:0044444	C	cytoplasmic part	26	2029	0.019	0.024

## Sheet: RecVsSymp
Enriched GOs for upregulated genes: 359 upregulated genes (241 with GO annotations), 30 significant GOs									Enriched GOs for downregulated genes: 499 downregulated genes (324 with GO annotations), 10 significant GOs
Biological Processes (P)									Biological Processes (P)
GO term	Ontology	Description	Number in input list	Number in Reference transcriptome	p-value	FDR			GO term	Ontology	Description	Number in input list	Number in Reference transcriptome	p-value	FDR
GO:0015979	P	photosynthesis	44	387	2.7e-36	2.4e-34			GO:0006457	P	protein folding	25	269	6.3e-16	7.8e-14
GO:0009765	P	photosynthesis, light harvesting	27	74	2.2e-34	9.6e-33
GO:0019684	P	photosynthesis, light reaction	28	176	6.5e-27	1.9e-25			Molecular Function (F)
GO:0006091	P	generation of precursor metabolites and energy	32	473	3.9e-20	8.4e-19			GO term	Ontology	Description	Number in input list	Number in Reference transcriptome	p-value	FDR
GO:0006952	P	defense response	9	112	4e-07	6.9e-06			GO:0051082	F	unfolded protein binding	18	147	1.1e-13	9.4e-12
									GO:0051087	F	chaperone binding	5	34	4.6e-05	0.0019
Molecular Function (F)									GO:0005515	F	protein binding	95	6451	0.00012	0.0033
GO term	Ontology	Description	Number in input list	Number in Reference transcriptome	p-value	FDR			GO:0004298	F	threonine-type endopeptidase activity	5	58	0.00046	0.0078
GO:0046982	F	protein heterodimerization activity	12	157	7.5e-09	4.3e-07			GO:0070003	F	threonine-type peptidase activity	5	58	0.00046	0.0078
GO:0046983	F	protein dimerization activity	18	768	3.7e-05	0.0011			GO:0004722	F	protein serine/threonine phosphatase activity	5	80	0.0018	0.025
									GO:0043167	F	ion binding	65	4535	0.0036	0.043
Cellular Component (C)
GO term	Ontology	Description	Number in input list	Number in Reference transcriptome	p-value	FDR			Cellular Component (C)
GO:0044436	C	thylakoid part	18	259	5.5e-12	1e-10			GO term	Ontology	Description	Number in input list	Number in Reference transcriptome	p-value	FDR
GO:0009579	C	thylakoid	18	259	5.5e-12	1e-10			GO:0005839	C	proteasome core complex	5	59	0.0005	0.009
GO:0009521	C	photosystem	17	243	2e-11	2.4e-10			GO:0000502	C	proteasome complex	5	80	0.0018	0.016
GO:0034357	C	photosynthetic membrane	17	254	3.8e-11	3.5e-10
GO:0000786	C	nucleosome	11	115	3.7e-09	2.3e-08
GO:0032993	C	protein-DNA complex	11	115	3.7e-09	2.3e-08
GO:0044815	C	DNA packaging complex	11	124	7.7e-09	3.5e-08
GO:0009523	C	photosystem II	10	94	7.5e-09	3.5e-08
GO:0000785	C	chromatin	11	131	1.3e-08	5.3e-08
GO:0016020	C	membrane	63	4231	1.4e-07	5.2e-07
GO:0044427	C	chromosomal part	11	197	6.4e-07	2.1e-06
GO:0043234	C	protein complex	33	1733	1.8e-06	5.1e-06
GO:0005694	C	chromosome	11	220	1.8e-06	5.1e-06
GO:0098796	C	membrane protein complex	19	684	2.2e-06	5.7e-06
GO:0032991	C	macromolecular complex	42	2845	3.3e-05	8.2e-05
GO:0009522	C	photosystem I	7	124	6.8e-05	0.00016
GO:0044424	C	intracellular part	51	4847	0.011	0.024
GO:0043232	C	intracellular non-membrane-bounded organelle	20	1589	0.022	0.037
GO:0005622	C	intracellular	53	5239	0.019	0.037
GO:0044464	C	cell part	55	5490	0.02	0.037
GO:0005623	C	cell	55	5490	0.02	0.037
GO:0043228	C	non-membrane-bounded organelle	20	1589	0.022	0.037
GO:0044425	C	membrane part	27	2398	0.03	0.048
