# Supplementary material for: Transcriptomic changes associated with infection of Nicotiana benthamiana plants with tomato ringspot virus (genus Nepovirus) during the acute symptomatic stage and after symptom recovery
Source: PLoS One. 2025 Sep 2;20(9):e0328517. doi: 10.1371/journal.pone.0328517 (PMC12404439; doi:10.1371/journal.pone.0328517)
Supplement: S6 File — (XLSX) [file pone.0328517.s011.xlsx]

## Sheet: read me first
Differentially expressed miRNAs
Trimmed small RNAs were run against the miRbase v.22. database, allowing a maximum mistmatch of 2 bases. Differentially expressed miRNAs were identified (absolute fold change ≥2, p value ≤0.05 and max group mean ≥5.0 for at least one of the comparisons). Identified miRNAs showed similarities to known miRNAs from Nicotiana tabacum (ntamiRNAs), Solanum lycopersicum (slymiRNAs), Solanum tuberosum (s…
For each pairwise comparison, log2fold values for miRNAs that are significantly up-regulated are highlighted with blue fill color and those that are significantly down-regulated are highlighted with salmon fill color.
Differentially regulated predicted targets of miRNAs
Targets were predicted for each miRNAs and searched in the lists of DEGs for each comparisons. Only predicted targets that were differentially regulated in at least one comparison are shown.

## Sheet: small RNA reads results
Differentially expressed miRNAs
	Symptomatic_3dpi vs, Mock_3dpi				Recovered_10dpi vs. Mock_10dpi				Recovered_10dpi vs. Symptomatic_3dpi				Mock_10dpi vs. Mock_3dpi				Mock_3_Rep1	Mock_3_Rep2	Mock_3_Rep3	Mock_10_Rep1	Mock_10_Rep2	Mock_10_Rep3	Sym_3_Rep1	Sym_3_Rep2	Sym_3_Rep3	Rec_10_Rep1	Rec_10_Rep2	Rec_10_Rep3	Mock_3_Rep1	Mock_3_Rep2	Mock_3_Rep3	Mock_10_Rep1	Mock_10_Rep2	Mock_10_Rep3	Sym_3_Rep1	Sym_3_Rep2	Sym_3_Rep3	Rec_10_Rep1	Rec_10_Rep2	Rec_10_Rep3
Name	Max group means	Log2 fold change	P-value	FDR p-value	Max group means	Log2 fold change	P-value	FDR p-value	Max group means	Log2 fold change	P-value	FDR p-value	Max group means	Log2 fold change	P-value	FDR p-value	Total counts	Total counts	Total counts	Total counts	Total counts	Total counts	Total counts	Total counts	Total counts	Total counts	Total counts	Total counts	CPM (TMM-adjusted)	CPM (TMM-adjusted)	CPM (TMM-adjusted)	CPM (TMM-adjusted)	CPM (TMM-adjusted)	CPM (TMM-adjusted)	CPM (TMM-adjusted)	CPM (TMM-adjusted)	CPM (TMM-adjusted)	CPM (TMM-adjusted)	CPM (TMM-adjusted)	CPM (TMM-adjusted)
sly-miR391	343	3.40045	0.000292016	0.0790346	322.667	4.03136	0.0056984	0.619226	343	1.08343	0.419123	0.996988	30	1.15162	0.378664	0.988088	24	22	2	14	43	33	315	661	53	128	186	654	383.85	265.07	151.37	227.24	353.91	1660.51	2773.15	4990.71	2889.94	1998.12	2119.01	18533.5
stu-miR391-3p	82.3333	2.91347	0.0219914	0.981283	55.3333	4.18456	0.000481365	0.156925	82.3333	0.586257	0.590328	0.996988	5	-0.381026	0.696481	0.988088	9	5	1	3	6	5	75	162	10	17	45	104	143.94	60.24	75.69	48.69	49.38	251.59	660.27	1223.14	545.27	265.37	512.66	2947.22
stu-miR391-5p	322.667	2.5675	0.00686544	0.547519	424	3.79696	0.00526845	0.619226	424	1.51451	0.179787	0.996988	55	0.815591	0.4281	0.988088	37	31	10	38	89	38	299	613	56	165	260	847	591.77	373.51	756.86	616.78	732.51	1912.11	2632.29	4628.3	3053.52	2575.7	2962.06	24002.8
stu-miR530	21.3333	4.45735	0.0054971	0.547519	0.333333	2.11048	0.405411	0.998879	21.3333	-4.8395	0.00591935	0.996988	0.333333	-1.99885	0.423929	0.988088	0	1	0	0	0	0	20	44	0	0	1	0	0	12.05	0	0	0	0	176.07	332.21	0	0	11.39	0
nta-miR1919	656.333	3.44501	0.000495515	0.0790346	71	0.901466	0.417471	0.998879	656.333	-2.4537	0.041783	0.996988	50.3333	0.500341	0.700587	0.988088	37	39	2	59	86	6	627	1325	17	106	100	7	591.77	469.9	151.37	957.64	707.82	301.91	5519.89	10004.1	926.96	1654.69	1139.25	198.37
stu-miR397-5p	11.6667	1.80854	0.0418348	0.981283	5	0.330716	0.756356	0.998879	11.6667	-0.913043	0.174704	0.996988	5	1.08128	0.328361	0.988088	1	4	0	2	12	1	17	17	1	9	4	0	15.99	48.2	0	32.46	98.76	50.32	149.66	128.35	54.53	140.49	45.57	0
nta-miR1446	22.6667	1.57157	0.0329305	0.981283	9	0.122175	0.903817	0.998879	22.6667	-0.898608	0.279487	0.996988	9	0.973733	0.420366	0.988088	2	5	4	5	13	9	20	45	3	4	8	10	31.99	60.24	302.74	81.16	107	452.87	176.07	339.76	163.58	62.44	91.14	283.39
osa-miR396a-3p	18.3333	-2.02565	0.207441	0.981283	45	1.47802	0.303623	0.998879	45	2.64095	0.0385308	0.996988	21.3333	-0.361142	0.802616	0.988088	39	16	0	28	36	0	13	17	0	40	94	1	623.76	192.78	0	454.47	296.29	0	114.45	128.35	0	624.41	1070.9	28.34
nta-miR398	177.667	0.695507	0.517965	0.981283	84	-1.25491	0.343909	0.998879	177.667	-1.87554	0.0123297	0.996988	84	0.747593	0.573082	0.988088	5	45	55	16	127	109	221	282	30	28	44	30	79.97	542.2	4162.72	259.7	1045.26	5484.72	1945.61	2129.17	1635.81	437.09	501.27	850.16
Differentially regulated predicted targets of miRNAs
			Symptomatic_3dpi vs. Mock_3dpi				Recovered_10dpi vs. Mock_10dpi				Recovered_10dpi vs. Symptomatic_3dpi				Mock_10dpi vs. Mock_3dpi
Name	miRNA	Human-Readable-Description	Max group means	Log2 fold change	P-value	FDR	Max group means	Log2 fold change	P-value	FDR	Max group means	Log2 fold change	P-value	FDR	Max group means	Log2 fold change	P-value	FDR
Niben101Scf04783g11001	sly-miR391	unknown protein	13.2284	-2.46565	0.0214031	0.551974	6.94398	0.0786204	0.939629	0.999998	6.3184	1.72396	0.110792	0.8298	13.2284	-0.82031	0.425002	0.999995
Niben101Scf01220g04007	stu-miR391-5p	Photosystem I reaction center subunit IV	48.7842	-2.70265	0.0245048	0.573844	47.4357	0.278775	0.815506	0.999998	47.4357	2.44584	0.041846	0.622689	48.7842	-0.535588	0.653896	0.999995
Niben101Scf01396g05008	stu-miR391-5p	Protein of unknown function DUF642	6.52875	-2.52618	0.0170344	0.509705	9.29586	0.937535	0.364767	0.999998	9.29586	2.44373	0.020983	0.492996	6.52875	-1.01998	0.324166	0.999995
Niben101Scf02351g08011	stu-miR391-3p	Elongation factor Ts	10.5651	-3.02164	0.0258352	0.584403	13.5842	-0.332391	0.804037	0.999998	12.2747	2.65125	0.0506318	0.665928	13.5842	-0.0379993	0.977359	0.999995
Niben101Scf04392g03001	stu-miR391-3p	EF-hand domain-containing protein 1, putative	7.21251	4.30351	3.64841e-05	0.012325	0.414483	-0.167944	0.882412	0.999998	7.21251	-4.15278	5.26372e-05	0.0167376	0.228623	0.318677	0.78157	0.999995
Niben101Scf02543g01008	stu-miR391-3p	1-aminocyclopropane-1-carboxylate oxidase 3	23.5577	2.29038	0.0549437	0.756347	1.39724	0.785982	0.544252	0.999998	23.5577	-3.29777	0.00675364	0.306789	2.21593	-1.79338	0.159071	0.999995
Niben101Scf09189g00005	stu-miR530	Zinc finger A20 and AN1 domain-containing stress-assoc. protein 1	23.9511	4.09064	0.000187389	0.0363814	1.36731	-0.193421	0.866958	0.999998	23.9511	-3.61997	0.000626845	0.0805115	1.36731	0.664096	0.576215	0.999995
Niben101Scf07462g00005	stu-miR530	RING finger protein 150	30.9425	3.77007	0.000225443	0.0406993	1.60969	-0.00914566	0.993085	0.999998	30.9425	-3.62161	0.000358887	0.0574616	1.33515	0.157604	0.88205	0.999995
Niben101Scf08684g02002	stu-miR530	PR protein of the plant thionin family, putative	1.47448	1.55575	0.390669	0.999226	5.38989	6.56677	0.00176714	0.396948	5.38989	1.86449	0.28263	0.962963	0.418594	-3.14653	0.145981	0.999995
Niben101Scf01061g08039	stu-miR530	Receptor-like protein kinase	2.88627	2.01372	0.119988	0.888327	17.9297	6.24733	2.00771e-06	0.00301364	17.9297	3.29607	0.00880476	0.340063	1.00659	-0.937535	0.487337	0.999995
Niben101Scf05009g04012	nta-miR1919	pseudo-response regulator 7	5.41665	-2.1687	0.0420137	0.693723	6.69971	0.242535	0.817489	0.999998	6.69971	1.95577	0.0668404	0.727575	5.41665	-0.455459	0.664565	0.999995
Niben101Scf01063g05019	nta-miR1919	peptidyl-prolyl cis-trans isomerases	7.53548	2.60307	0.0243705	0.573844	0.66362	-0.13826	0.911613	0.999998	7.53548	-3.17632	0.00701097	0.312413	0.533301	-0.434992	0.722519	0.999995
Niben101Scf04434g00033	nta-miR1919	chaperone protein dnaJ-related	8.01542	3.7664	0.000178855	0.0351284	0.549447	0.265931	0.816167	0.999998	8.01542	-4.09626	5.86506e-05	0.0176232	0.448819	-0.595793	0.5984	0.999995
Niben101Scf01091g00033	stu-miR397-5p	Peptidyl-prolyl cis-trans isomerase-like 1	6.58633	-2.85178	0.0257664	0.584188	7.49647	-0.501586	0.689557	0.999998	6.07946	2.18282	0.0885477	0.785088	7.49647	-0.167378	0.893728	0.999995
Niben101Scf09131g01005	stu-miR397-5p	BnaA03g25960D [Brassica napus]	9.48573	3.01444	0.00711267	0.342768	0.625764	0.0597223	0.96104	0.999998	9.48573	-3.43865	0.00248771	0.183508	0.52101	-0.48393	0.688458	0.999995
Niben101Scf15972g01024	stu-miR397-5p	Chaperone protein ClpB	27.2856	5.65284	1.21155e-05	0.00505291	0.42257	-0.917894	0.502609	0.999998	27.2856	-6.01065	4.31274e-06	0.0025682	0.42257	0.560086	0.67912	0.999995
Niben101Scf00920g05015	osa-miR396a-3p	Desumoylating isopeptidase 1	16.7725	2.14955	0.0279024	0.600763	4.59399	0.47397	0.629857	0.999998	16.7725	-1.45931	0.131146	0.865021	3.39612	0.216278	0.827802	0.999995
Niben101Scf01719g08010	osa-miR396a-3p	ABC transporter ATP-binding protein YtrE	17.1924	3.71729	0.00154901	0.143366	3.53487	1.29185	0.272192	0.999998	17.1924	-2.19593	0.05752	0.695653	0.874085	0.229511	0.847623	0.999995
Niben101Scf12258g01006	nta-miR398	Tetratricopeptide repeat (TPR)-like superfamily protein	7.34478	-2.57517	0.0484604	0.731497	14.15	-0.0693732	0.957232	0.999998	14.15	2.79763	0.0319809	0.563271	12.3088	0.291833	0.821587	0.999995
Niben101Scf04732g00001	nta-miR398	Unknown protein	19.2398	3.45667	0.0149719	0.483361	7.34923	-1.14327	0.419128	0.999998	19.2398	-2.62943	0.0625491	0.711083	7.34923	1.97051	0.166388	0.999995
Niben101Scf07470g00005	nta-miR398	Protein of unknown function DUF506	7.18122	3.85825	0.000404077	0.0587795	0.256562	1.16795	0.367554	0.999998	7.18122	-3.97849	0.000272332	0.0484751	0.218912	-1.28819	0.319612	0.999995
Niben101Scf06388g02015	nta-miR398	Unknown protein	15.9403	12.0826	0.000134962	0.0294148	92.656	14.7792	3.92873e-06	0.00408156	92.656	2.56717	0.126833	0.857412	0	-0.1294	0.975286	0.999995
Niben101Scf08690g01009	nta-miR398	Dynamin-related protein 5A	8.94705	1.6658	0.128568	0.899641	1.37165	0.00427379	0.997031	0.999998	8.94705	-2.5071	0.0242665	0.512105	1.43078	-0.845566	0.455172	0.999995
